# Supplementary material for: Quantifying morphometric and adaptive characteristics of indigenous cattle genetic resources in northwest Ethiopia
Source: PLoS One. 2023 Mar 20;18(3):e0280640. doi: 10.1371/journal.pone.0280640 (PMC10027228; doi:10.1371/journal.pone.0280640)
Supplement: S1 File — (XLSX) [file pone.0280640.s001.xlsx]

## Sheet: Sheet1
location	agro	An.	sex	age	CP	CC	US	MC	HS	HO	HC	EO	HuS	NV	PS	H P	ELC	TL
1	1	1	2	8	2	7	2	2	1	1	2	2	2	4	0	1	2	3
1	1	2	2	9	1	6	2	1	1	1	1	2	2	2	0	1	1	2
1	1	3	2	8	3	7	2	1	1	2	2	2	2	4	0	1	2	3
1	1	4	1	6	3	7	0	2	1	1	2	2	4	0	4	1	2	3
1	1	5	2	7	3	7	1	2	1	1	2	1	2	3	0	2	2	2
1	1	6	2	8	1	6	2	1	1	1	2	2	2	3	0	3	1	3
1	1	7	2	7	3	7	2	2	2	2	2	2	2	4	0	1	2	3
1	1	8	2	4	1	6	2	1	5	2	1	2	2	3	0	2	2	3
1	1	9	2	10	3	8	3	2	1	1	2	2	2	4	0	3	1	2
1	1	10	2	5	1	2	3	2	4	3	2	2	2	2	0	3	2	2
1	1	11	2	10	2	7	2	2	2	1	2	2	2	4	0	1	2	3
1	1	12	2	5	1	4	3	1	1	1	1	2	4	1	0	1	1	2
1	1	13	2	10	2	7	2	1	1	1	1	1	3	1	0	1	1	3
1	1	14	2	4	1	4	2	2	1	1	2	2	4	3	0	1	2	2
1	1	15	2	10	1	4	2	2	5	4	2	2	4	4	0	1	2	3
1	1	16	2	6	1	3	1	2	1	4	2	2	2	2	0	1	2	2
1	1	17	1	6	1	1	0	2	1	1	2	2	3	0	4	1	2	3
1	1	18	1	8	3	7	0	2	1	1	2	2	4	0	3	3	2	2
1	1	19	1	4	2	7	0	2	1	1	2	2	3	0	4	1	2	3
1	1	20	2	5	1	3	2	2	2	2	2	2	3	3	0	1	2	2
1	1	21	2	6	1	1	2	2	1	2	2	2	2	4	0	3	2	3
1	1	22	1	4	1	3	0	2	2	2	2	2	4	0	3	1	2	3
1	1	23	2	8	1	6	1	2	1	1	2	2	2	3	0	1	2	3
1	1	24	2	8	1	2	2	2	1	1	2	2	2	3	0	1	2	3
1	1	25	2	5	1	3	1	2	2	2	2	2	2	2	0	1	2	3
1	1	26	1	6	3	7	0	2	1	1	1	2	4	0	4	3	2	3
1	1	27	1	7	1	9	0	1	1	1	1	2	4	0	3	1	2	3
1	1	28	2	5	1	3	2	2	1	2	2	2	2	2	0	1	2	3
1	1	29	2	7	1	5	2	2	1	4	2	2	2	2	0	1	2	3
1	1	30	2	10	2	6	2	2	2	5	2	2	2	2	0	3	2	3
1	1	31	1	6	1	2	0	1	2	2	1	2	3	0	3	1	1	3
1	1	32	2	6	1	3	2	1	1	1	1	2	2	2	0	1	1	1
1	1	33	2	5	1	1	1	2	1	4	2	2	2	3	0	1	2	2
1	1	34	2	4.5	2	7	2	1	1	4	1	2	3	4	0	1	1	3
1	1	35	1	9	1	3	0	2	2	2	2	2	4	0	3	1	2	3
1	1	36	1	8	2	7	0	2	1	1	2	2	3	0	2	1	2	2
1	1	37	1	4.5	1	3	0	2	2	2	2	2	4	0	3	3	2	3
1	1	38	2	6	1	6	1	2	1	1	2	2	2	3	0	1	2	3
1	1	39	2	4	3	7	2	2	1	1	2	2	2	3	0	1	2	3
1	1	40	2	6	1	3	1	2	2	2	2	2	2	2	0	1	2	3
1	1	41	2	10	1	5	1	2	1	1	2	2	2	3	0	1	2	3
1	1	42	1	6	3	7	0	2	1	2	2	2	4	0	4	1	2	3
1	1	43	1	6	1	4	0	1	1	1	1	2	4	0	3	1	2	3
1	1	44	2	5	1	3	1	2	1	4	2	2	2	2	0	1	2	2
1	1	45	1	6	1	2	0	2	1	1	2	2	3	0	4	1	2	3
1	1	46	2	4	1	4	1	2	1	1	2	2	2	3	0	1	2	3
1	1	47	1	6	3	7	0	2	1	2	2	2	4	0	4	1	2	3
1	1	48	2	10	1	6	1	2	1	1	2	2	2	3	0	1	2	3
1	1	49	2	5	3	7	2	2	1	1	2	2	2	3	0	1	2	3
1	1	50	2	5	1	5	1	2	2	2	2	2	2	2	0	1	2	3
1	1	51	2	5	2	7	1	2	1	1	2	2	2	3	0	1	2	3
1	1	52	2	5	3	7	1	2	1	1	2	1	2	3	0	2	2	2
1	1	53	2	7	1	6	2	1	1	1	2	2	2	3	0	3	1	3
1	1	54	2	6	1	3	2	2	2	2	2	2	2	4	0	1	2	3
1	1	55	2	5	1	6	2	1	5	2	1	2	2	3	0	2	2	3
1	1	56	2	9	3	8	3	2	1	1	2	2	2	4	0	3	1	2
1	1	57	1	4	1	5	0	2	4	3	2	2	2	0	2	3	2	2
1	1	58	1	5	1	3	0	2	2	2	2	2	4	0	3	1	2	3
1	1	59	1	5	2	7	0	2	1	1	2	2	3	0	2	1	2	2
1	1	60	2	4	1	5	1	2	2	2	2	2	4	3	0	3	2	3
1	1	61	1	9	3	7	0	2	1	1	2	2	2	0	3	1	2	3
1	1	62	2	4	1	2	2	2	1	1	2	2	2	3	0	1	2	3
1	1	63	2	7	1	3	1	2	2	2	2	2	2	2	0	1	2	3
1	1	64	2	4	3	7	2	2	1	1	1	2	4	3	0	3	2	3
1	1	65	1	5	3	7	0	1	1	1	1	2	4	0	3	1	2	3
1	1	66	1	4	1	3	0	2	1	2	2	2	2	0	2	1	2	3
1	1	67	2	7	1	4	2	2	1	4	2	2	2	2	0	1	2	3
1	1	68	1	9	2	6	0	2	2	5	2	2	2	0	2	3	2	3
1	1	69	2	7	1	2	2	1	2	2	1	2	3	2	0	1	1	3
1	1	70	1	6	3	7	0	2	1	1	2	2	2	0	3	1	2	3
1	1	71	1	6	1	5	0	2	2	2	2	2	2	0	2	1	2	3
1	1	72	2	4	2	7	1	2	1	1	2	2	2	3	0	1	2	3
1	1	73	1	6	3	7	0	2	1	1	2	1	2	0	3	2	2	2
1	1	74	2	10	1	6	2	1	1	1	2	2	2	3	0	3	1	3
1	1	75	2	5	1	3	2	2	2	2	2	2	2	4	0	1	2	3
1	1	76	2	5	1	6	2	1	5	2	1	2	2	3	0	2	2	3
1	1	77	2	5	1	4	1	2	1	1	2	2	2	3	0	1	2	3
1	1	78	2	5	3	7	2	2	1	1	2	2	2	3	0	1	2	3
1	1	79	2	7	1	3	1	2	2	2	2	2	2	2	0	1	2	3
1	1	80	1	11	3	7	0	2	2	2	2	2	4	0	3	1	2	3
1	1	81	1	6	2	7	0	2	1	1	2	2	3	0	2	1	2	2
1	1	82	1	7	3	8	0	2	2	2	2	2	4	0	3	3	2	3
1	1	83	2	4.5	3	7	2	2	1	1	2	2	2	3	0	1	2	3
1	1	84	2	8	1	5	1	2	2	2	2	2	2	2	0	1	2	3
1	1	85	2	10	2	7	1	2	1	1	2	2	2	3	0	1	2	3
1	1	86	2	5	3	7	1	2	1	1	2	1	2	3	0	2	2	2
1	1	87	2	8	1	6	2	1	1	1	2	2	2	3	0	3	1	3
1	1	88	2	5	1	3	2	2	2	2	2	2	2	4	0	1	2	3
1	1	89	1	6	3	7	0	2	1	1	2	2	4	0	3	3	2	2
1	1	90	1	7	2	4	0	2	1	1	2	2	3	0	4	1	2	3
1	1	91	2	5	1	6	1	2	1	1	2	2	2	3	0	1	2	3
1	1	92	2	7	3	7	2	2	1	1	2	2	2	3	0	1	2	3
1	1	93	2	10	1	3	1	2	2	2	2	2	2	2	0	1	2	3
1	1	94	1	6	1	3	0	2	2	2	2	2	4	0	3	3	2	3
1	1	95	2	6	1	6	2	1	1	1	2	2	2	3	0	3	1	3
1	1	96	2	5	2	8	2	2	2	2	2	2	2	4	0	1	2	3
1	1	97	2	8	1	6	2	1	5	2	1	2	2	3	0	2	2	3
1	1	98	2	5	1	3	1	2	1	1	2	2	2	3	0	1	2	3
1	1	99	2	4.5	3	7	2	2	1	1	2	2	2	3	0	1	2	3
1	1	100	1	9	1	4	0	2	4	3	2	2	2	0	2	3	2	2
1	1	101	1	8	1	3	0	2	2	2	2	2	4	0	3	1	2	3
1	1	102	1	4.5	2	7	0	2	1	1	2	2	3	0	2	1	2	2
1	1	103	2	6	1	6	2	1	1	1	2	2	2	3	0	3	1	3
1	1	104	2	4	3	7	2	2	2	2	2	2	2	4	0	1	2	3
1	1	105	2	6	1	6	2	1	5	2	1	2	2	3	0	2	2	3
1	1	106	2	10	3	8	3	2	1	1	2	2	2	4	0	3	1	2
1	1	107	1	6	1	5	0	2	4	3	2	2	2	0	2	3	2	2
1	1	108	1	6	1	3	0	2	2	2	2	2	4	0	3	1	2	3
1	1	109	2	5	1	4	2	1	5	2	1	2	2	3	0	2	2	3
1	1	110	1	9	1	3	0	2	2	2	2	2	4	0	3	1	2	3
1	1	111	1	6	2	7	0	2	1	1	2	2	3	0	2	1	2	2
1	1	112	1	6	1	5	0	2	2	2	2	2	4	0	3	3	2	3
1	1	113	1	5	2	4	0	2	1	1	2	2	3	0	4	1	2	3
1	1	114	2	9	3	7	1	2	1	1	2	1	2	3	0	2	2	2
1	1	115	2	5	1	6	2	1	1	1	2	2	2	3	0	3	1	3
1	1	116	2	7	1	3	2	2	2	2	2	2	2	4	0	1	2	3
1	1	117	1	9	3	7	0	2	1	1	2	2	4	0	3	3	2	2
1	1	118	2	7	1	4	1	2	1	1	2	2	2	3	0	1	2	3
1	1	119	1	6	2	7	0	2	1	2	2	2	4	0	4	1	2	3
1	1	120	2	6	1	6	1	2	1	1	2	2	2	3	0	1	2	3
1	1	121	2	5	3	7	2	2	1	1	2	2	2	3	0	1	2	3
1	1	122	2	9	1	5	1	2	2	2	2	2	2	2	0	1	2	3
1	1	123	1	4	1	3	0	2	2	2	2	2	4	0	3	1	2	3
1	1	124	1	5	2	7	0	2	1	1	2	2	3	0	2	1	2	2
1	1	125	1	5	3	8	0	2	2	2	2	2	4	0	3	3	2	3
1	1	126	2	4	1	5	2	2	1	1	2	2	2	3	0	1	2	3
1	1	127	1	9	2	7	0	2	1	2	2	2	4	0	4	1	2	3
1	1	128	2	4	1	6	2	1	5	2	1	2	2	3	0	2	2	3
1	1	129	2	7	1	4	1	2	1	1	2	2	2	3	0	1	2	3
1	1	130	2	4	3	7	2	2	1	1	2	2	2	3	0	1	2	3
1	1	131	2	7	1	3	1	2	2	2	2	2	2	2	0	1	2	3
1	1	132	1	6	3	7	0	2	2	2	2	2	4	0	3	1	2	3
1	1	133	1	6	2	7	0	2	1	1	2	2	3	0	2	1	2	2
1	1	134	2	4	1	3	1	2	1	1	2	2	2	3	0	1	2	3
1	1	135	1	6	3	7	0	2	1	1	2	1	2	0	3	2	2	2
1	1	136	2	10	1	6	2	1	1	1	2	2	2	3	0	3	1	3
1	1	137	2	5	2	7	2	2	2	2	2	2	2	4	0	1	2	3
1	1	138	2	5	1	6	2	1	5	2	1	2	2	3	0	2	2	3
1	1	139	2	5	1	4	1	2	1	1	2	2	2	3	0	1	2	3
1	1	140	2	5	3	7	2	2	1	1	2	2	2	3	0	1	2	3
1	1	141	2	7	1	6	1	2	2	2	2	2	2	2	0	1	2	3
1	1	142	1	11	3	7	0	2	1	2	2	2	4	0	4	1	2	3
1	1	143	2	7	1	6	1	2	1	1	2	2	2	3	0	1	2	3
1	1	144	2	4	3	7	2	2	1	1	2	2	2	3	0	1	2	3
1	1	145	2	4.5	1	5	1	2	2	2	2	2	2	2	0	1	2	3
1	1	146	2	8	2	7	1	2	1	1	2	2	2	3	0	1	2	3
1	1	147	2	10	3	7	1	2	1	1	2	1	2	3	0	2	2	2
1	1	148	2	5	1	6	2	1	1	1	2	2	2	3	0	3	1	3
1	1	149	2	8	1	3	2	2	2	2	2	2	2	4	0	1	2	3
1	1	150	2	5	1	6	2	1	5	2	1	2	2	3	0	2	2	3
1	1	151	1	6	1	3	0	2	2	2	2	2	4	0	3	3	2	3
1	1	152	2	4	1	6	2	1	1	1	2	2	2	3	0	3	1	3
1	1	153	2	5	2	8	2	2	2	2	2	2	2	4	0	1	2	3
1	1	154	2	7	1	6	2	1	5	2	1	2	2	3	0	2	2	3
1	1	155	2	10	1	3	1	2	1	1	2	2	2	3	0	1	2	3
1	1	156	2	10	3	7	2	2	1	1	2	2	2	3	0	1	2	3
1	1	157	2	6	1	4	3	2	4	3	2	2	2	2	0	3	2	2
1	1	158	1	4.5	1	3	0	2	2	2	2	2	4	0	3	1	2	3
1	1	159	2	6	3	7	1	2	1	1	2	1	2	3	0	2	2	2
1	1	160	2	4	1	6	2	1	1	1	2	2	2	3	0	3	1	3
1	1	161	2	6	1	3	2	2	2	2	2	2	2	4	0	1	2	3
1	1	162	2	10	1	2	1	2	2	2	2	2	2	2	0	1	2	3
1	1	163	1	6	3	7	0	2	2	2	2	2	4	0	3	1	2	3
1	1	164	1	6	2	8	0	2	1	1	2	2	3	0	2	1	2	2
1	1	165	2	5	1	3	1	2	2	2	2	2	2	2	0	1	2	3
1	1	166	1	6	3	7	0	2	2	2	2	2	4	0	3	1	2	3
1	1	167	1	6	2	7	0	2	1	1	2	2	3	0	2	1	2	2
1	1	168	2	4	1	3	1	2	1	1	2	2	2	3	0	1	2	3
1	1	169	1	6	1	3	0	2	2	2	2	2	4	0	3	3	2	3
1	1	170	2	10	1	5	2	1	1	1	2	2	2	3	0	3	1	3
1	1	171	2	5	2	8	2	2	2	2	2	2	2	4	0	1	2	3
1	1	172	2	5	1	4	2	1	5	2	1	2	2	3	0	2	2	3
1	1	173	2	5	1	3	1	2	1	1	2	2	2	3	0	1	2	3
1	1	174	2	5	3	7	2	2	1	1	2	2	2	3	0	1	2	3
1	1	175	2	7	1	3	2	2	2	2	2	2	2	4	0	1	2	3
1	1	176	1	11	3	7	0	2	1	1	2	2	4	0	3	3	2	2
1	1	177	2	6	1	4	1	2	1	1	2	2	2	3	0	1	2	3
1	1	178	1	7	1	4	0	2	1	2	2	2	4	0	4	1	2	3
1	1	179	2	4.5	1	6	1	2	1	1	2	2	2	3	0	1	2	3
1	1	180	2	8	3	7	2	2	1	1	2	2	2	3	0	1	2	3
1	1	181	2	10	1	5	1	2	2	2	2	2	2	2	0	1	2	3
1	1	182	2	5	1	6	1	2	1	1	2	2	2	3	0	1	2	3
1	1	183	2	8	3	7	2	2	1	1	2	2	2	3	0	1	2	3
1	1	184	2	5	1	5	1	2	2	2	2	2	2	2	0	1	2	3
1	1	185	2	5	2	7	1	2	1	1	2	2	2	3	0	1	2	3
1	1	186	2	5	3	7	1	2	1	1	2	1	2	3	0	2	2	2
1	1	187	2	5	1	6	2	1	1	1	2	2	2	3	0	3	1	3
1	1	188	2	5	1	3	2	2	2	2	2	2	2	4	0	1	2	3
1	1	189	2	7	1	6	2	1	5	2	1	2	2	3	0	2	2	3
1	1	190	2	6	2	8	2	2	2	2	2	2	2	4	0	1	2	3
1	1	191	2	5	3	7	2	1	5	2	1	2	2	3	0	2	2	3
1	1	192	2	9	1	3	1	2	1	1	2	2	2	3	0	1	2	3
1	1	193	2	7	1	3	2	2	1	1	2	2	2	3	0	1	2	3
1	1	194	1	5	3	7	0	2	1	1	2	2	4	0	3	3	2	2
1	1	195	1	5	2	4	0	2	1	1	2	2	3	0	4	1	2	3
1	1	196	2	4	1	6	1	2	1	1	2	2	2	3	0	1	2	3
1	1	197	1	9	3	7	0	2	1	2	2	2	4	0	4	1	2	3
1	1	198	2	4	1	6	1	2	1	1	2	2	2	3	0	1	2	3
1	1	199	2	7	3	7	2	2	1	1	2	2	2	3	0	1	2	3
1	1	200	2	4	1	5	1	2	2	2	2	2	2	2	0	1	2	3
1	1	201	1	5	1	3	0	2	2	2	2	2	4	0	3	1	2	3
1	1	202	1	4	2	7	0	2	1	1	2	2	3	0	2	1	2	2
1	1	203	2	7	1	3	1	2	2	2	2	2	2	2	0	1	2	3
1	1	204	1	6	1	3	0	2	2	2	2	2	4	0	3	3	2	3
1	1	205	2	7	1	6	2	1	1	1	2	2	2	3	0	3	1	3
1	1	206	2	9	2	8	2	2	2	2	2	2	2	4	0	1	2	3
1	1	207	2	10	1	6	2	1	5	2	1	2	2	3	0	2	2	3
1	1	208	1	4	1	4	0	2	1	1	2	2	3	0	4	1	2	3
1	1	209	2	11	3	7	1	2	1	1	2	1	2	3	0	2	2	2
1	1	210	2	7	1	3	2	1	1	1	2	2	2	3	0	3	1	3
1	1	211	1	4	3	7	0	2	1	1	2	2	4	0	3	3	2	2
1	1	212	1	4	2	4	0	2	1	1	2	2	3	0	4	1	2	3
1	1	213	2	5	1	6	1	2	1	1	2	2	2	3	0	1	2	3
1	1	214	1	4	3	7	0	2	1	2	2	2	4	0	4	1	2	3
1	1	215	1	4	2	7	0	2	1	1	2	2	4	0	3	3	2	2
1	1	216	2	8	3	8	2	2	2	2	2	2	2	4	0	1	2	3
1	1	217	2	9	1	6	2	1	5	2	1	2	2	3	0	2	2	3
1	1	218	2	9	3	8	3	2	1	1	2	2	2	4	0	3	1	2
1	1	219	1	5	1	4	0	2	4	3	2	2	2	0	3	3	2	2
1	1	220	1	4	1	3	0	2	2	2	2	2	4	0	3	1	2	3
1	1	221	2	5	1	3	2	1	5	2	1	2	2	3	0	2	2	3
1	1	222	1	4.5	1	5	0	2	2	2	2	2	4	0	3	1	2	3
1	1	223	1	5	2	7	0	2	1	1	2	2	3	0	2	1	2	2
1	1	224	2	7	1	3	1	2	1	1	2	2	2	3	0	1	2	3
1	1	225	1	8	1	2	0	2	1	1	2	2	3	0	4	1	2	3
2	1	226	2	7	1	3	2	2	1	1	2	2	2	2	0	1	2	3
2	1	227	2	8	1	1	2	2	2	4	2	2	2	2	0	1	2	3
2	1	228	2	6	1	3	2	2	1	4	1	2	2	2	0	1	2	3
2	1	229	1	7	1	10	0	2	1	2	2	2	3	0	2	1	2	3
2	1	230	1	6	1	2	0	2	1	1	2	2	2	0	3	1	2	3
2	1	231	2	9	1	10	2	2	1	1	2	2	2	1	0	1	2	3
2	1	232	1	4	1	2	0	2	2	4	2	2	3	0	2	1	2	3
2	1	233	2	6	1	4	2	2	2	1	1	2	2	2	0	1	2	3
2	1	234	1	6	2	7	0	2	1	1	2	2	2	0	3	1	2	3
2	1	235	2	8	1	9	1	2	2	4	2	2	2	2	0	1	2	3
2	1	236	1	12	1	4	0	2	1	1	2	1	2	0	3	3	2	2
2	1	237	1	9	1	2	0	2	1	1	2	2	2	0	2	1	2	3
2	1	238	2	8	1	4	1	2	1	2	2	2	2	2	0	1	2	3
2	1	239	2	6	1	10	2	2	1	2	2	3	2	3	0	2	2	3
2	1	240	2	8	1	6	1	2	1	2	2	2	2	2	0	1	2	3
2	1	241	2	6	1	3	2	2	1	1	2	2	2	2	0	1	2	2
2	1	242	1	8	2	7	0	2	1	2	1	1	3	0	3	1	2	3
2	1	243	1	7	1	2	0	2	1	1	2	2	3	0	2	3	2	2
2	1	244	2	9	1	3	2	2	1	2	2	2	3	2	0	1	2	3
2	1	245	1	5	1	2	0	2	1	1	2	2	3	0	3	3	2	2
2	1	246	2	6	1	3	2	2	1	2	1	2	3	2	0	1	2	3
2	1	247	1	5	3	8	0	2	1	1	1	1	2	0	3	3	2	2
2	1	248	2	8	2	7	1	2	1	1	1	2	2	2	0	1	2	3
2	1	249	2	8	1	4	2	2	2	4	2	2	2	2	0	1	2	2
2	1	250	2	6	3	7	1	2	2	2	2	1	2	2	0	1	2	3
2	1	251	2	8	2	7	2	1	2	2	2	2	2	3	0	1	2	2
2	1	252	2	6	1	4	1	2	2	1	2	2	2	2	0	1	2	2
2	1	253	1	8	2	7	0	2	2	2	2	2	3	0	2	1	2	3
2	1	254	1	7	1	4	0	2	1	1	2	2	2	0	2	1	2	2
2	1	255	2	9	1	2	1	1	2	5	1	2	3	2	0	1	1	3
2	1	256	2	5	1	4	2	2	2	2	2	2	2	2	0	1	2	2
2	1	257	2	9	1	1	1	2	2	2	2	2	2	2	0	1	2	3
2	1	258	2	7	1	4	2	2	2	2	2	2	3	2	0	1	2	3
2	1	259	2	8	1	5	1	2	2	2	2	2	2	1	0	1	2	3
2	1	260	2	6	1	6	2	2	1	2	2	2	2	2	0	1	2	2
2	1	261	1	7	2	7	0	1	2	2	2	2	4	0	3	1	2	3
2	1	262	1	6	1	4	0	2	1	2	2	2	3	0	2	1	2	3
2	1	263	2	9	3	7	1	2	2	4	2	2	2	2	0	1	2	3
2	1	264	1	4	1	2	0	2	1	2	2	2	3	0	3	1	2	3
2	1	265	2	6	2	7	2	1	1	1	2	2	2	2	0	1	2	2
2	1	266	2	8	1	4	2	1	1	2	2	2	2	2	0	1	2	2
2	1	267	1	13	1	4	0	2	2	5	2	2	2	0	3	3	2	3
2	1	268	1	10	1	2	0	2	1	2	2	2	3	0	2	1	2	3
2	1	269	2	7	1	1	2	2	1	2	2	2	2	2	0	1	2	3
2	1	270	2	7	1	3	1	2	2	4	2	2	2	2	0	1	2	2
2	1	271	1	8	1	2	0	2	2	4	2	2	3	0	3	2	2	3
2	1	272	1	9	2	8	0	2	1	1	2	2	3	0	4	3	1	3
2	1	273	2	8	1	5	1	2	1	1	2	2	2	2	0	1	2	3
2	1	274	2	6	1	10	2	2	1	4	2	2	2	2	0	1	2	3
2	1	275	2	8	1	2	1	2	1	1	2	2	3	2	0	1	2	3
2	1	276	2	6	1	6	2	2	1	1	2	2	2	2	0	1	2	3
2	1	277	1	7	2	8	0	2	2	2	1	1	3	0	3	1	2	3
2	1	278	2	9	1	3	1	2	1	1	2	2	2	2	0	1	2	3
2	1	279	2	5	2	7	2	2	1	1	2	2	2	2	0	1	2	2
2	1	280	2	9	3	7	1	2	1	1	2	2	2	1	0	1	2	2
2	1	281	2	7	1	4	2	2	1	1	2	2	2	2	0	1	2	3
2	1	282	2	8	1	3	1	2	1	2	2	2	3	2	0	3	2	2
2	1	283	2	6	3	7	2	2	2	4	2	2	2	2	0	1	2	3
2	1	284	1	7	1	2	0	1	1	2	2	2	4	0	3	1	2	3
2	1	285	1	6	1	5	0	2	1	1	2	2	2	0	2	1	2	2
2	1	286	2	9	1	3	1	1	2	5	1	2	3	2	0	1	1	3
2	1	287	2	7	1	4	2	2	2	2	2	2	2	2	0	1	2	2
2	1	288	2	6	1	5	1	2	2	2	2	2	2	2	0	1	2	3
2	1	289	1	8	1	2	0	2	1	1	2	2	3	0	3	3	2	3
2	1	290	2	6	1	3	2	2	1	2	1	2	3	2	0	1	2	2
2	1	291	1	5	3	8	0	2	1	1	1	1	2	0	3	3	2	3
2	1	292	2	8	2	7	1	2	1	1	1	2	2	2	0	1	2	3
2	1	293	2	8	1	4	2	2	2	4	2	2	2	2	0	1	2	3
2	1	294	2	6	3	7	1	2	2	2	2	1	2	2	0	1	2	2
2	1	295	2	8	2	7	2	1	2	2	2	2	2	3	0	1	2	2
2	1	296	2	6	1	4	1	2	2	1	2	2	2	2	0	1	2	3
2	1	297	1	8	2	7	0	2	2	2	2	2	3	0	2	1	2	2
2	1	298	2	8	1	3	1	1	2	5	1	2	3	2	0	1	1	3
2	1	299	2	6	1	3	2	2	2	2	2	2	2	2	0	1	2	3
2	1	300	2	8	1	2	1	2	2	2	2	2	2	2	0	1	2	2
2	1	301	2	6	1	1	2	2	2	2	2	2	3	3	0	1	2	3
2	1	302	2	10	1	5	1	2	2	2	2	2	2	1	0	1	2	2
2	1	303	2	7	1	6	2	2	1	2	2	2	2	2	0	1	2	3
2	1	304	2	9	1	2	2	2	1	2	1	2	3	2	0	1	2	2
2	1	305	1	6	2	8	0	2	1	1	1	1	2	0	3	3	2	3
2	1	306	2	8	1	6	1	2	1	1	1	2	2	2	0	1	2	3
2	1	307	1	12	1	5	0	2	2	5	2	2	2	0	3	3	2	3
2	1	308	1	9	1	1	0	2	1	2	2	2	3	0	2	1	2	3
2	1	309	2	8	1	3	2	2	1	2	2	2	2	2	0	1	2	3
2	1	310	2	6	1	2	1	2	2	4	2	2	2	2	0	1	2	2
2	1	311	1	7	2	8	0	2	1	1	2	2	3	0	3	3	2	3
2	1	312	2	6	1	2	2	2	1	2	1	2	3	2	0	1	2	2
2	1	313	1	8	2	8	0	2	1	1	1	1	2	0	3	3	2	3
2	1	314	2	8	2	7	1	2	1	1	1	2	2	2	0	1	2	3
2	1	315	2	6	1	4	2	2	2	4	2	2	2	2	0	1	2	3
2	1	316	2	8	1	5	1	2	2	2	2	1	2	2	0	1	2	2
2	1	317	2	6	3	7	2	1	2	2	2	2	2	3	0	1	2	2
2	1	318	2	10	1	4	1	2	2	1	2	2	2	2	0	1	2	3
2	1	319	1	12	1	4	0	2	2	2	2	2	3	0	2	1	2	2
2	1	320	1	9	1	2	0	2	2	4	2	2	3	0	3	2	2	3
2	1	321	1	6	2	8	0	2	1	1	2	2	3	0	4	3	1	2
2	1	322	2	8	1	5	1	2	1	1	2	2	2	2	0	1	2	3
2	1	323	2	6	1	10	2	2	1	4	2	2	2	2	0	1	2	3
2	1	324	1	8	1	4	0	2	1	1	2	1	2	0	3	3	2	3
2	1	325	1	7	1	5	0	2	1	1	2	2	2	0	2	1	2	3
2	1	326	2	9	1	2	1	2	1	2	2	2	2	2	0	1	2	2
2	1	327	2	5	1	10	2	2	1	2	2	3	2	3	0	2	2	3
2	1	328	2	9	1	5	1	2	1	2	2	2	2	2	0	1	2	2
2	1	329	2	7	1	3	2	2	1	1	2	2	2	2	0	1	2	3
2	1	330	2	8	1	2	1	1	1	2	2	2	4	2	0	1	2	3
2	1	331	2	6	1	6	2	2	1	1	2	2	2	2	0	1	2	2
2	1	332	1	7	1	2	0	1	2	5	1	2	3	0	3	1	1	3
2	1	333	1	6	1	4	0	2	2	2	2	2	2	0	2	1	2	2
2	1	334	2	9	1	3	2	2	1	2	1	2	3	2	0	1	2	2
2	1	335	1	4	3	8	0	2	1	1	1	1	2	0	3	3	2	3
2	1	336	2	6	1	5	1	2	1	1	1	2	2	2	0	1	2	3
2	1	337	2	8	1	4	2	2	2	4	2	2	2	2	0	1	2	3
2	1	338	1	13	1	6	0	2	1	1	2	2	3	0	4	3	1	2
2	1	339	2	7	1	5	1	2	1	1	2	2	2	2	0	1	2	3
2	1	340	2	7	1	10	2	2	1	4	2	2	2	2	0	1	2	3
2	1	341	1	8	1	2	0	2	1	1	2	2	2	0	2	1	2	3
2	1	342	2	8	1	4	1	2	1	2	2	2	2	2	0	1	2	3
2	1	343	2	6	1	9	2	2	1	2	2	3	2	3	0	2	2	3
2	1	344	2	6	1	4	1	2	1	2	2	2	2	2	0	1	2	3
2	1	345	2	10	1	3	2	2	1	1	2	2	2	2	0	1	2	2
2	1	346	1	12	1	3	0	2	2	4	2	2	3	0	3	2	2	3
2	1	347	1	6	3	8	0	2	1	1	2	2	3	0	4	3	1	2
2	1	348	2	8	1	4	1	2	1	1	2	2	2	2	0	1	2	3
2	1	349	2	6	1	10	2	2	1	4	2	2	2	2	0	1	2	2
2	1	350	1	7	2	7	0	2	1	1	2	2	3	0	3	3	2	3
2	1	351	2	6	1	3	2	2	1	2	1	2	3	2	0	1	2	2
2	1	352	1	8	2	7	0	2	1	1	1	1	2	0	3	3	2	3
2	1	353	2	8	3	7	1	2	1	1	1	2	2	2	0	1	2	3
2	1	354	2	6	1	3	2	2	2	4	2	2	2	2	0	1	2	3
2	1	355	2	6	1	6	1	2	2	2	2	1	2	2	0	1	2	3
2	1	356	1	7	1	3	0	2	1	1	2	2	3	0	3	3	2	3
2	1	357	2	6	1	2	2	2	1	2	1	2	3	2	0	1	2	2
2	1	358	1	8	2	8	0	2	1	1	1	1	2	0	3	3	2	2
2	1	359	2	8	3	7	1	2	1	1	1	2	2	2	0	1	2	2
2	1	360	2	6	1	4	2	2	2	4	2	2	2	2	0	1	2	2
2	1	361	2	8	2	7	1	2	2	2	2	1	2	2	0	1	2	1
2	1	362	2	6	2	8	2	1	2	2	2	2	2	3	0	1	2	2
2	1	363	2	10	1	5	1	2	2	1	2	2	2	2	0	1	2	2
2	1	364	1	12	3	8	0	2	2	2	1	1	3	0	3	1	2	3
2	1	365	2	8	1	4	1	2	1	1	2	2	2	2	0	1	2	3
2	1	366	2	6	3	7	2	2	1	1	2	2	2	2	0	1	2	2
2	1	367	2	8	2	7	1	2	1	1	2	2	2	1	0	1	2	2
2	1	368	2	6	1	9	2	2	1	1	2	2	2	2	0	1	2	2
2	1	369	1	9	2	8	0	2	1	1	1	1	2	0	3	3	2	3
2	1	370	2	8	2	7	1	2	1	1	1	2	2	2	0	1	2	2
2	1	371	1	8	2	7	0	2	2	2	1	1	3	0	3	1	2	2
2	1	372	2	8	1	5	1	2	1	1	2	2	2	2	0	1	2	3
2	1	373	2	6	3	7	2	2	1	1	2	2	2	2	0	1	2	2
2	1	374	1	8	2	7	0	2	1	1	2	2	2	0	3	1	2	2
2	1	375	2	6	1	5	2	2	1	1	2	2	2	2	0	1	2	3
2	1	376	2	10	1	3	1	2	1	2	2	2	3	2	0	3	2	2
2	1	377	2	9	2	7	2	2	2	4	2	2	2	2	0	1	2	3
2	1	378	2	7	1	2	2	2	1	2	2	2	2	2	0	1	2	3
2	1	379	2	6	1	3	1	2	2	4	2	2	2	2	0	1	2	2
2	1	380	1	8	3	8	0	2	1	1	2	2	3	0	3	3	2	3
2	1	381	2	6	1	4	2	2	1	2	1	2	3	2	0	1	2	2
2	1	382	1	5	3	8	0	2	1	1	1	1	2	0	3	3	2	3
2	1	383	2	8	2	8	1	2	1	1	1	2	2	2	0	1	2	3
2	1	384	2	8	1	3	2	2	2	4	2	2	2	2	0	1	2	3
2	1	385	2	6	1	4	1	2	2	2	2	1	2	2	0	1	2	3
2	1	386	2	8	3	7	2	1	2	2	2	2	2	3	0	1	2	2
2	1	387	2	6	1	4	1	2	2	1	2	2	2	2	0	1	2	2
2	1	388	1	8	1	6	0	2	2	2	2	2	3	0	2	1	2	2
2	1	389	2	8	1	3	1	1	2	5	1	2	3	2	0	1	1	2
2	1	390	2	6	1	3	2	2	2	2	2	2	2	2	0	1	2	2
2	1	391	1	8	2	7	0	2	2	2	2	2	2	0	2	1	2	2
2	1	392	2	6	1	9	2	2	2	2	2	2	3	2	0	1	2	3
2	1	393	2	10	1	5	1	2	2	2	2	2	2	1	0	1	2	3
2	1	394	2	7	1	6	2	2	1	2	2	2	2	2	0	1	2	3
2	1	395	2	9	1	10	2	2	1	2	1	2	3	2	0	1	2	2
2	1	396	1	6	2	8	0	2	1	1	1	1	2	0	3	3	2	2
2	1	397	2	8	1	5	1	2	1	1	1	2	2	2	0	1	2	3
2	1	398	1	12	1	3	0	2	2	4	2	2	3	0	3	2	2	2
2	1	399	1	9	3	7	0	2	1	1	2	2	3	0	4	3	1	3
2	1	400	2	8	3	7	1	2	1	1	2	2	2	1	0	1	2	2
2	1	401	2	6	1	9	2	2	1	1	2	2	2	2	0	1	2	3
2	1	402	1	7	2	8	0	2	1	1	1	1	2	0	3	3	2	2
2	1	403	2	6	3	7	1	2	1	1	1	2	2	2	0	1	2	3
2	1	404	1	8	2	7	0	2	2	2	1	1	3	0	3	1	2	3
2	1	405	2	8	1	4	1	2	1	1	2	2	2	2	0	1	2	1
2	1	406	2	6	1	1	2	2	1	1	2	2	2	2	0	1	2	2
2	1	407	2	8	2	8	1	2	1	1	2	2	2	1	0	1	2	2
2	1	408	2	6	1	4	2	2	1	1	2	2	2	2	0	1	2	3
2	1	409	2	10	1	3	1	2	1	2	2	2	3	2	0	3	2	2
2	1	410	1	12	2	7	0	2	1	1	1	1	2	0	3	3	2	2
2	1	411	1	9	1	6	0	2	2	4	2	2	3	0	3	2	2	2
2	1	412	1	6	1	3	0	2	1	1	2	2	3	0	4	3	1	3
2	1	413	2	8	1	5	1	2	1	1	2	2	2	2	0	1	2	2
2	1	414	2	6	1	3	2	2	1	4	2	2	2	2	0	1	2	3
2	1	415	1	8	1	5	0	2	1	1	2	1	2	0	3	3	2	3
2	1	416	1	7	1	4	0	2	1	1	2	2	2	0	2	1	2	3
2	1	417	2	9	1	3	1	2	1	2	2	2	2	2	0	1	2	2
2	1	418	2	5	1	2	2	2	1	2	2	3	2	3	0	2	2	3
2	1	419	2	9	1	4	1	2	1	2	2	2	2	2	0	1	2	2
2	1	420	2	7	1	3	2	2	1	1	2	2	2	2	0	1	2	3
2	1	421	2	8	1	3	1	1	1	2	2	2	4	2	0	1	2	3
2	1	422	2	6	1	9	2	2	1	1	2	2	2	2	0	1	2	2
2	1	423	1	7	2	7	0	1	2	5	1	2	3	0	3	1	1	3
2	1	424	1	6	1	4	0	2	2	2	2	2	2	0	2	1	2	3
2	1	425	2	9	1	3	2	2	1	2	1	2	3	2	0	1	2	3
2	1	426	1	4	1	3	0	2	1	1	1	1	2	0	3	3	2	3
2	1	427	2	6	2	7	1	2	1	1	1	2	2	2	0	1	2	2
2	1	428	2	8	1	2	2	2	2	4	2	2	2	2	0	1	2	2
2	1	429	1	13	1	2	0	2	1	1	2	2	3	0	4	3	1	2
2	1	430	2	7	1	4	1	2	1	1	2	2	2	2	0	1	2	3
2	1	431	1	8	1	4	0	2	1	1	2	1	2	0	3	3	2	2
2	1	432	1	7	1	5	0	2	1	1	2	2	2	0	2	1	2	2
2	1	433	2	9	1	3	1	2	1	2	2	2	2	2	0	1	2	3
2	1	434	2	5	1	2	2	2	1	2	2	3	2	3	0	2	2	2
2	1	435	2	9	1	3	1	2	1	2	2	2	2	2	0	1	2	3
2	1	436	2	7	1	4	2	2	1	1	2	2	2	2	0	1	2	2
2	1	437	2	8	1	2	2	2	1	2	2	3	2	3	0	2	2	2
2	1	438	2	8	1	4	1	2	1	2	2	2	2	2	0	1	2	3
2	1	439	2	6	1	5	1	1	2	5	1	2	3	2	0	1	1	3
2	1	440	2	6	1	4	1	2	1	1	2	2	2	2	0	1	2	3
2	1	441	2	10	1	2	2	2	1	4	2	2	2	2	0	1	2	2
2	1	442	1	12	1	4	0	2	1	1	2	1	2	0	3	3	2	3
2	1	443	1	6	1	3	0	2	1	1	2	2	2	0	2	1	2	2
2	1	444	2	8	1	2	1	2	1	2	2	2	2	2	0	1	2	3
2	1	445	2	7	1	3	2	2	1	2	2	3	2	3	0	2	2	2
2	1	446	2	6	1	6	1	2	1	2	2	2	2	2	0	1	2	3
2	1	447	1	8	1	5	0	2	1	1	2	1	2	0	3	3	2	2
2	1	448	2	6	1	4	2	2	1	1	2	2	2	2	0	1	2	2
2	1	449	1	5	1	3	0	2	2	4	2	2	3	0	3	2	2	2
2	1	450	1	9	2	8	0	2	1	1	2	2	3	0	4	3	1	3
3	2	451	2	5	3	7	2	2	2	2	2	2	2	3	0	1	2	3
3	2	452	2	4.5	1	2	2	2	1	1	2	2	2	4	0	1	2	2
3	2	453	1	6	2	7	0	2	1	1	2	2	4	0	3	3	2	3
3	2	454	2	7	1	3	1	1	1	1	1	2	3	3	0	1	1	3
3	2	455	1	7	2	7	0	2	1	1	2	2	4	0	3	1	2	3
3	2	456	2	8	1	3	2	2	1	1	2	1	2	2	0	1	2	3
3	2	457	2	6	3	8	3	2	1	1	2	2	2	3	0	1	2	3
3	2	458	2	7	3	8	2	2	2	2	2	2	2	3	0	1	2	3
3	2	459	2	6	1	1	2	2	1	1	2	2	2	3	0	1	2	2
3	2	460	1	7	2	7	0	2	1	1	2	2	4	0	4	1	2	3
3	2	461	2	7	1	3	2	2	1	1	2	2	2	2	0	1	2	3
3	2	462	2	7	2	7	3	2	2	4	2	2	2	3	0	1	2	3
3	2	463	1	5	1	9	0	2	1	1	2	2	3	0	3	1	2	3
3	2	464	2	9	1	3	2	2	1	2	2	2	2	3	0	1	2	3
3	2	465	2	8	1	2	2	2	1	1	2	2	2	2	0	2	2	3
3	2	466	1	5	2	7	0	2	1	2	2	2	4	0	4	3	2	3
3	2	467	2	7	1	3	2	2	1	2	2	2	2	2	0	1	2	3
3	2	468	2	10	1	1	3	2	1	2	2	1	2	2	0	1	2	3
3	2	469	2	7	1	10	1	2	1	1	2	2	2	1	0	1	2	3
3	2	470	2	5	3	7	1	2	1	4	2	2	2	2	0	1	2	3
3	2	471	2	10	3	7	2	1	2	4	2	2	2	2	0	1	2	3
3	2	472	2	6	1	1	2	2	1	2	2	2	3	2	0	1	2	3
3	2	473	1	5	1	4	0	2	2	2	2	2	3	0	3	1	2	3
3	2	474	1	5	3	7	0	2	2	1	1	2	2	0	3	3	2	3
3	2	475	2	8	1	3	2	2	2	2	2	2	2	4	0	1	2	3
3	2	476	2	7	1	6	2	1	5	2	1	2	2	3	0	2	2	3
3	2	477	2	5	2	8	2	2	2	2	2	2	2	4	0	1	2	3
3	2	478	2	8	3	7	2	1	5	2	1	2	2	3	0	2	2	3
3	2	479	2	6	1	3	1	2	1	1	2	2	2	3	0	1	2	3
3	2	480	2	10	1	3	2	2	1	1	2	2	2	3	0	1	2	3
3	2	481	1	5	3	7	0	2	1	1	2	2	4	0	3	3	2	2
3	2	482	1	4	2	4	0	2	1	1	2	2	3	0	4	1	2	3
3	2	483	1	6	2	7	0	2	1	1	2	2	4	0	3	3	2	3
3	2	484	2	4	1	3	1	1	1	1	1	2	3	3	0	1	1	3
3	2	485	1	8	2	7	0	2	1	1	2	2	4	0	3	1	2	3
3	2	486	2	11	1	3	2	2	1	1	2	1	2	2	0	1	2	3
3	2	487	2	5	3	8	3	2	1	1	2	2	2	3	0	1	2	3
3	2	488	1	5	1	3	0	2	2	2	2	2	3	0	3	1	2	3
3	2	489	1	6	2	7	0	2	2	1	1	2	2	0	3	3	2	3
3	2	490	2	7	1	4	2	2	2	2	2	2	2	4	0	1	2	3
3	2	491	2	6	1	5	2	1	5	2	1	2	2	3	0	2	2	3
3	2	492	1	7	1	3	0	2	1	2	2	2	3	0	2	1	2	2
3	2	493	1	7	3	7	0	2	1	1	2	2	3	0	3	1	1	3
3	2	494	1	6	1	10	0	2	1	1	2	2	3	0	3	3	2	3
3	2	495	2	7	1	4	2	2	2	4	2	2	3	3	0	1	2	2
3	2	496	2	7	2	7	2	1	1	1	2	2	2	2	0	1	2	3
3	2	497	2	8	1	1	1	2	1	4	2	2	2	3	0	2	2	3
3	2	498	2	7	1	3	2	2	1	1	2	2	3	4	0	1	2	2
3	2	499	2	7	3	7	2	2	1	1	2	2	2	2	0	1	2	3
3	2	500	2	7	1	3	2	2	1	1	2	2	3	3	0	1	2	3
3	2	501	2	9	1	3	2	2	1	1	2	1	2	3	0	1	2	3
3	2	502	1	7	1	2	0	2	1	2	2	1	3	0	4	3	2	3
3	2	503	1	8	1	2	0	2	1	1	2	2	4	0	3	3	1	3
3	2	504	2	5	1	2	1	2	2	4	2	2	2	2	0	1	2	2
3	2	505	2	4.5	1	2	1	2	1	2	2	2	3	3	0	1	2	2
3	2	506	1	6	1	2	0	2	1	1	2	2	4	0	3	3	2	3
3	2	507	1	7	1	1	0	2	1	1	2	3	4	0	3	1	2	3
3	2	508	1	7	2	8	0	2	1	1	2	2	3	0	3	3	2	3
3	2	509	2	8	1	4	1	2	2	4	2	2	2	2	0	1	2	2
3	2	510	2	6	1	2	2	2	1	4	2	2	2	2	0	1	2	2
3	2	511	2	7	1	1	2	2	1	4	2	2	2	2	0	1	2	2
3	2	512	2	6	3	7	1	2	1	1	2	2	2	2	0	1	2	3
3	2	513	1	7	1	1	0	2	1	1	2	2	3	0	3	1	2	2
3	2	514	1	6	2	8	0	2	1	1	2	2	3	0	2	3	2	3
3	2	515	2	7	1	2	1	2	1	4	2	2	2	2	0	1	2	2
3	2	516	1	5	1	3	0	2	1	2	2	2	3	0	3	1	2	2
3	2	517	2	9	1	2	1	2	1	1	2	3	2	2	0	1	2	2
3	2	518	2	6	1	3	2	2	1	2	2	2	2	2	0	1	2	3
3	2	519	1	5	1	2	0	2	1	1	2	2	4	0	4	1	2	3
3	2	520	2	7	1	3	1	2	1	1	2	1	2	2	0	1	2	2
3	2	521	2	10	1	3	1	2	1	1	2	2	2	3	0	1	2	2
3	2	522	2	7	1	9	1	2	1	1	2	2	3	4	0	1	2	3
3	2	523	2	5	2	7	2	2	2	4	2	2	3	3	0	1	2	3
3	2	524	2	5	1	1	1	2	2	4	2	2	2	2	0	1	2	2
3	2	525	2	5	1	3	2	2	1	1	2	1	2	2	0	1	2	2
3	2	526	2	10	1	5	2	1	1	2	2	2	2	3	0	1	2	3
3	2	527	2	5	1	3	2	2	1	1	2	2	2	2	0	1	2	3
3	2	528	1	6	1	2	0	2	2	2	1	3	3	0	4	1	1	3
3	2	529	2	7	1	9	2	2	1	4	2	2	2	3	0	1	2	3
3	2	530	2	5	1	1	2	2	1	1	2	2	2	2	0	1	2	3
3	2	531	2	4.5	1	6	2	2	1	1	2	2	2	4	0	1	2	2
3	2	532	1	6	1	1	0	2	2	5	2	3	3	0	3	3	2	3
3	2	533	1	7	3	7	0	1	1	1	2	2	4	0	3	1	2	3
3	2	534	1	7	1	3	0	2	1	1	2	2	3	0	3	1	2	2
3	2	535	1	11	1	2	0	1	1	1	1	2	4	0	3	3	2	3
3	2	536	2	8	2	7	2	1	1	1	2	3	2	4	0	1	2	3
3	2	537	2	5	1	4	3	2	2	4	2	2	2	3	0	1	2	2
3	2	538	1	7	2	7	0	1	2	5	2	1	4	0	3	3	2	2
3	2	539	2	5	1	3	3	2	1	1	2	3	3	3	0	1	2	3
3	2	540	2	7	1	2	2	2	1	1	2	2	2	2	0	1	2	3
3	2	541	2	7	1	1	2	2	2	3	2	2	2	2	0	1	2	3
3	2	542	1	6	2	7	0	2	1	1	2	2	4	0	3	1	2	3
3	2	543	2	8	1	1	3	2	2	4	2	3	2	2	0	2	2	3
3	2	544	2	9	1	10	2	2	1	1	2	2	2	3	0	1	2	3
3	2	545	1	6	3	8	0	2	2	5	2	2	3	0	3	3	2	2
3	2	546	1	4.5	2	7	0	1	1	1	2	2	4	0	3	2	2	3
3	2	547	1	4	1	2	0	2	1	1	1	2	2	0	2	1	2	3
3	2	548	2	7	3	7	2	2	1	4	2	2	2	2	0	1	2	3
3	2	549	2	5	1	3	3	2	1	1	2	2	2	2	0	1	2	2
3	2	550	1	6	1	2	0	2	0	0	1	3	4	0	4	3	1	3
3	2	551	1	5	1	1	0	2	1	1	2	2	4	0	4	1	2	3
3	2	552	1	5	1	4	0	2	2	5	2	3	4	0	4	3	2	3
3	2	553	2	7	3	8	2	2	1	4	2	2	2	2	0	1	2	2
3	2	554	2	10	3	8	2	2	2	4	2	2	2	3	0	1	2	2
3	2	555	2	7	1	6	1	2	1	1	2	2	2	2	0	1	2	3
3	2	556	2	5	1	10	2	2	2	4	2	2	2	2	0	1	2	3
3	2	557	2	5	2	8	1	2	2	1	2	2	2	2	0	1	2	3
3	2	558	2	5	1	3	2	2	1	2	2	2	2	2	0	1	2	2
3	2	559	2	10	1	6	1	1	2	4	1	2	2	2	0	1	2	2
3	2	560	2	5	2	7	2	2	1	1	2	2	2	2	0	1	2	2
3	2	561	1	6	3	7	0	2	1	1	2	2	4	0	3	3	2	3
3	2	562	2	7	1	4	2	2	1	1	2	2	2	2	0	1	2	3
3	2	563	2	5	1	2	2	2	1	1	2	2	2	2	0	1	2	3
3	2	564	2	4.5	2	8	1	2	1	3	2	2	2	2	0	1	2	3
3	2	565	1	6	2	8	0	1	1	1	1	3	3	0	3	1	2	3
3	2	566	1	7	3	7	0	2	2	3	2	2	3	0	2	3	2	3
3	2	567	1	7	1	5	0	2	2	2	2	1	3	0	3	1	2	3
3	2	568	2	5	1	6	2	2	1	1	2	2	3	2	0	1	2	3
3	2	569	1	6	1	2	0	2	2	3	2	2	3	0	3	3	2	2
3	2	570	1	5	1	1	0	2	1	1	2	2	4	0	4	1	2	3
3	2	571	1	5	3	7	0	1	1	1	2	2	3	0	3	1	2	3
3	2	572	2	7	1	4	2	2	1	4	2	2	2	2	0	1	2	2
3	2	573	2	10	2	8	2	2	2	4	2	2	2	3	0	1	2	2
3	2	574	2	7	1	5	1	2	1	1	2	2	2	2	0	1	2	2
3	2	575	2	5	1	9	2	2	2	4	2	2	2	2	0	1	2	3
3	2	576	2	5	3	8	1	2	2	1	2	2	2	2	0	1	2	2
3	2	577	2	5	1	2	2	2	1	2	2	2	2	2	0	1	2	2
3	2	578	2	10	1	3	1	1	2	4	1	2	2	2	0	1	2	3
3	2	579	2	5	2	7	1	2	1	1	2	2	2	2	0	1	2	2
3	2	580	2	7	1	3	1	2	1	4	2	2	2	2	0	1	2	2
3	2	581	1	5	1	2	0	2	1	2	2	2	3	0	3	1	2	3
3	2	582	2	9	1	3	1	2	1	1	2	3	2	2	0	1	2	3
3	2	583	2	9	1	6	2	2	1	2	2	2	2	2	0	1	2	2
3	2	584	1	5	1	5	0	2	2	5	2	3	4	0	4	3	2	3
3	2	585	2	7	2	8	2	2	1	4	2	2	2	2	0	1	2	3
3	2	586	2	10	3	7	2	2	2	4	2	2	2	3	0	1	2	3
3	2	587	2	7	1	5	1	2	1	1	2	2	2	2	0	1	2	2
3	2	588	2	5	1	9	2	2	2	4	2	2	2	2	0	1	2	2
3	2	589	2	5	2	7	1	2	2	1	2	2	2	2	0	1	2	2
3	2	590	2	5	1	2	2	2	1	2	2	2	2	2	0	1	2	3
3	2	591	2	10	1	2	1	1	2	4	1	2	2	2	0	1	2	3
3	2	592	2	5	1	2	2	2	1	1	2	2	2	2	0	1	2	3
3	2	593	1	6	2	7	0	2	1	1	2	2	4	0	3	3	2	2
3	2	594	2	7	1	3	3	2	1	1	2	2	2	3	0	1	2	3
3	2	595	2	5	1	3	3	2	1	1	1	2	2	2	0	1	2	3
3	2	596	2	4.5	1	3	2	2	2	2	2	2	2	2	0	1	2	3
3	2	597	1	7	1	5	0	2	1	1	2	2	4	0	3	3	2	3
3	2	598	1	7	1	10	0	1	1	1	1	2	4	0	4	3	2	3
3	2	599	2	9	1	3	2	2	1	2	2	2	2	2	0	1	2	3
3	2	600	2	9	1	1	3	2	1	2	2	1	2	2	0	1	2	3
4	2	601	2	8	1	4	3	2	1	2	2	2	2	2	0	1	2	3
4	2	602	2	8	3	7	3	2	1	1	2	2	3	3	0	1	2	3
4	2	603	2	8	3	7	3	2	1	1	2	2	2	3	0	1	2	3
4	2	604	2	11	1	3	3	2	1	1	2	2	2	3	0	1	2	3
4	2	605	1	6	1	1	0	2	1	1	2	2	3	0	3	3	2	3
4	2	606	2	7	1	4	2	2	1	2	2	1	3	2	0	1	2	2
4	2	607	1	6	1	5	0	2	1	1	2	2	4	0	4	3	2	2
4	2	608	2	14	1	3	2	2	1	1	2	2	3	2	0	3	2	3
4	2	609	2	6	3	7	2	2	1	1	2	2	3	2	0	1	2	2
4	2	610	1	4.5	3	8	0	2	1	1	2	2	3	0	3	1	2	2
4	2	611	2	8	1	9	3	2	1	1	2	2	2	4	0	1	2	3
4	2	612	2	10	2	2	3	2	2	4	2	2	2	3	0	1	2	3
4	2	613	1	8	1	6	0	1	1	1	2	2	4	0	3	3	2	3
4	2	614	1	7	1	1	0	2	2	2	2	2	3	0	3	1	2	3
4	2	615	2	12	1	1	3	2	1	1	2	2	2	3	0	1	2	3
4	2	616	2	9	2	7	3	2	1	1	1	2	2	2	0	1	2	3
4	2	617	2	12	1	3	2	2	2	2	2	2	2	2	0	1	2	3
4	2	618	1	7	1	2	0	2	1	1	2	2	4	0	3	3	2	3
4	2	619	1	6	1	6	0	1	1	1	1	2	4	0	4	3	2	3
4	2	620	2	10	1	4	3	2	1	1	2	2	2	3	0	1	2	3
4	2	621	2	6	1	1	3	2	1	1	2	2	2	3	0	1	2	3
4	2	622	2	8	1	3	3	2	1	1	1	2	2	2	0	1	2	3
4	2	623	2	13	1	2	2	2	2	2	2	2	2	2	0	1	2	3
4	2	624	1	7	3	7	0	2	1	2	2	2	2	0	2	1	2	2
4	2	625	1	5	1	6	0	2	2	3	1	2	4	0	4	1	1	3
4	2	626	2	5	1	10	2	2	2	4	2	2	2	3	0	1	2	3
4	2	627	2	4.5	1	3	1	2	1	1	2	2	3	3	0	1	2	3
4	2	628	2	8	1	3	3	2	2	4	2	2	2	2	0	1	2	3
4	2	629	1	7	1	2	0	2	2	3	2	2	4	0	4	3	2	3
4	2	630	1	6	1	1	0	2	1	1	2	2	3	0	4	3	2	3
4	2	631	2	5	1	6	2	2	1	1	2	2	3	2	0	1	2	2
4	2	632	2	7	1	5	2	2	2	4	2	2	2	3	0	1	2	3
4	2	633	1	4.5	1	5	0	2	1	1	2	2	3	0	4	3	2	2
4	2	634	1	4	1	2	0	1	1	2	1	2	3	0	3	1	2	3
4	2	635	2	15	3	7	2	2	2	3	2	2	2	2	0	3	2	2
4	2	636	1	4.5	2	7	0	2	1	2	2	2	2	0	2	1	2	2
4	2	637	2	5	1	1	2	2	2	4	2	2	2	2	0	1	2	3
4	2	638	2	9	1	6	2	2	1	1	2	1	2	2	0	1	2	3
4	2	639	2	7	2	7	3	2	1	1	2	2	2	3	0	1	2	3
4	2	640	2	11	2	8	3	2	1	1	2	2	2	3	0	1	2	3
4	2	641	1	9	1	1	0	1	1	2	2	2	3	0	3	1	2	3
4	2	642	1	6	1	2	0	2	1	1	2	2	3	0	2	2	2	2
4	2	643	2	7	1	3	2	2	1	1	2	1	2	2	0	1	2	3
4	2	644	2	9	3	8	3	2	1	1	2	2	2	3	0	1	2	3
4	2	645	2	12	3	8	2	2	2	2	2	2	2	3	0	1	2	3
4	2	646	2	10	1	1	2	2	1	1	2	2	2	3	0	1	2	2
4	2	647	1	6	1	1	0	2	1	1	2	2	4	0	3	3	2	3
4	2	648	1	9	3	8	0	2	2	2	2	2	4	0	4	3	2	3
4	2	649	2	6	1	2	3	2	1	1	2	2	2	3	0	1	2	3
4	2	650	2	8	3	7	3	2	1	1	1	2	2	2	0	1	2	3
4	2	651	2	11	1	1	2	2	2	2	2	2	2	2	0	1	2	3
4	2	652	1	9	1	4	0	2	1	1	2	2	4	0	3	3	2	3
4	2	653	1	6	1	5	0	1	1	1	1	2	4	0	4	3	2	3
4	2	654	2	7	1	3	3	2	1	1	2	2	2	3	0	1	2	3
4	2	655	2	9	1	1	3	2	1	1	2	2	2	3	0	1	2	2
4	2	656	2	9	1	3	3	2	1	1	1	2	2	2	0	1	2	3
4	2	657	2	8	1	3	2	2	2	2	2	2	2	2	0	1	2	3
4	2	658	1	11	1	6	0	2	1	2	2	2	4	0	3	1	2	3
4	2	659	2	6	1	3	2	2	1	1	2	1	2	2	0	1	2	3
4	2	660	2	6	3	8	3	2	1	1	2	2	2	3	0	1	2	3
4	2	661	2	9	3	8	2	2	2	2	2	2	2	3	0	1	2	3
4	2	662	1	4	1	3	0	1	1	1	1	3	2	0	3	3	2	3
4	2	663	2	9	1	2	2	2	2	2	2	2	2	4	0	1	2	2
4	2	664	1	5	2	7	0	2	2	2	2	2	3	0	3	1	2	3
4	2	665	2	9	1	3	1	2	1	1	2	2	2	3	0	1	2	3
4	2	666	2	12	1	3	2	2	1	1	2	2	2	3	0	1	2	3
4	2	667	2	6	3	7	1	2	1	4	2	2	2	2	0	1	2	3
4	2	668	2	6	3	7	2	1	2	4	2	2	2	2	0	1	2	3
4	2	669	2	11	1	1	2	2	1	2	2	2	3	2	0	1	2	3
4	2	670	1	7	1	4	0	2	2	2	2	2	3	0	3	1	2	3
4	2	671	1	7	3	7	0	2	2	1	1	2	2	0	3	3	2	3
4	2	672	2	9	1	3	2	2	2	2	2	2	2	4	0	1	2	3
4	2	673	2	8	1	6	2	1	5	2	1	2	2	3	0	2	2	3
4	2	674	2	11	2	8	2	2	2	2	2	2	2	4	0	1	2	3
4	2	675	2	6	3	7	2	1	5	2	1	2	2	3	0	2	2	3
4	2	676	1	7	1	3	0	2	1	1	2	3	4	0	3	1	2	3
4	2	677	1	11	3	8	0	2	1	1	2	2	3	0	3	3	2	3
4	2	678	2	8	1	4	1	2	2	4	2	2	2	2	0	1	2	3
4	2	679	2	5	1	3	2	2	1	4	2	2	2	2	0	1	2	2
4	2	680	1	7	1	2	0	2	1	1	1	2	2	0	4	1	2	3
4	2	681	2	5	1	2	2	2	2	2	2	2	2	2	0	1	2	3
4	2	682	2	7	3	7	2	2	1	2	2	2	2	2	0	1	2	2
4	2	683	2	7	1	6	2	2	2	3	1	2	4	3	0	1	1	3
4	2	684	1	6	1	10	0	2	2	4	2	2	2	0	4	1	2	3
4	2	685	2	8	1	3	1	2	1	1	2	2	3	3	0	1	2	3
4	2	686	2	9	1	3	3	2	2	4	2	2	2	2	0	1	2	3
4	2	687	1	8	1	2	0	2	2	3	2	2	4	0	4	3	2	3
4	2	688	1	4.5	1	1	0	2	1	1	2	2	3	0	4	3	2	3
4	2	689	1	4	1	6	0	2	1	1	2	2	3	0	3	1	2	2
4	2	690	2	7	1	5	2	2	2	4	2	2	2	3	0	1	2	3
4	2	691	2	5	1	5	2	2	1	1	2	2	3	2	0	3	2	2
4	2	692	1	6	1	2	0	1	1	2	1	2	3	0	3	1	2	3
4	2	693	2	13	3	7	2	2	2	3	2	2	2	2	0	3	2	2
4	2	694	1	5	1	9	0	2	1	1	2	2	3	0	3	3	2	3
4	2	695	2	7	1	6	2	2	2	4	2	2	3	3	0	1	2	2
4	2	696	2	11	2	8	2	1	1	1	2	2	2	2	0	1	2	3
4	2	697	2	7	1	1	1	2	1	4	2	2	2	3	0	2	2	2
4	2	698	2	5	1	10	2	2	2	1	2	2	3	3	0	3	2	3
4	2	699	2	5	1	5	2	2	2	4	2	2	3	3	0	1	2	2
4	2	700	2	5	1	5	2	1	1	1	2	2	2	2	0	1	2	3
4	2	701	2	10	2	7	1	2	1	4	2	2	2	3	0	2	2	3
4	2	702	2	4	1	2	2	2	1	1	2	2	3	4	0	1	2	2
4	2	703	2	13	2	7	2	2	1	1	2	2	2	2	0	1	2	3
4	2	704	2	10	1	2	2	2	1	1	2	2	3	3	0	1	2	3
4	2	705	2	11	1	2	2	2	1	1	2	1	2	3	0	1	2	3
4	2	706	1	8	1	3	0	2	1	2	2	1	3	0	4	3	2	3
4	2	707	1	8	1	3	0	2	1	1	2	2	4	0	3	3	1	3
4	2	708	2	9	1	2	2	2	1	1	2	2	3	4	0	1	2	3
4	2	709	2	7	2	7	2	2	1	1	2	2	2	2	0	1	2	3
4	2	710	2	7	1	2	2	2	1	1	2	2	3	3	0	1	2	2
4	2	711	2	12	1	2	2	2	1	1	2	1	2	3	0	1	2	3
4	2	712	1	9	1	3	0	2	1	2	2	1	3	0	4	3	2	2
4	2	713	1	7	1	3	0	2	1	1	2	2	4	0	3	3	1	2
4	2	714	2	5	1	5	1	2	2	4	2	2	2	2	0	1	2	3
4	2	715	2	5	1	4	1	2	1	2	2	2	3	3	0	1	2	3
4	2	716	2	9	1	2	2	2	1	1	2	1	2	3	0	1	2	2
4	2	717	1	9	1	3	0	2	1	2	2	1	3	0	4	3	2	2
4	2	718	1	6	1	3	0	2	1	1	2	2	4	0	3	3	1	2
4	2	719	2	13	1	5	1	2	2	4	2	2	2	2	0	1	2	3
4	2	720	2	10	1	3	1	2	1	2	2	2	3	3	0	1	2	3
4	2	721	2	11	1	2	2	2	2	2	2	2	2	2	0	1	2	3
4	2	722	1	8	1	4	0	2	1	1	2	2	4	0	3	3	2	3
4	2	723	1	7	1	4	0	1	1	1	1	2	4	0	4	3	2	3
4	2	724	2	11	1	2	2	2	1	2	2	2	2	2	0	1	2	3
4	2	725	2	7	1	1	3	2	1	2	2	1	2	2	0	1	2	3
4	2	726	2	9	1	2	3	2	1	2	2	2	2	2	0	1	2	3
4	2	727	2	13	2	7	3	2	1	1	2	2	3	3	0	1	2	3
4	2	728	1	8	1	3	0	2	2	2	2	2	3	0	3	1	2	3
4	2	729	1	6	3	8	0	2	2	1	1	2	2	0	3	3	2	3
4	2	730	2	6	1	2	2	2	2	2	2	2	2	4	0	1	2	3
4	2	731	2	5	1	5	2	1	5	2	1	2	2	3	0	2	2	3
4	2	732	2	7	3	7	2	2	2	2	2	2	2	4	0	1	2	3
4	2	733	1	8	1	3	0	2	1	1	2	2	4	0	3	3	2	3
4	2	734	1	6	1	3	0	1	1	1	1	2	4	0	4	3	2	3
4	2	735	2	6	2	8	2	2	1	2	2	2	2	2	0	1	2	3
4	2	736	1	6	3	7	0	2	2	2	2	2	3	0	3	1	2	3
4	2	737	2	8	1	2	1	2	1	1	2	2	2	3	0	1	2	3
4	2	738	2	13	1	2	2	2	1	1	2	2	2	3	0	1	2	3
4	2	739	2	9	2	7	1	2	1	4	2	2	2	2	0	1	2	3
4	2	740	2	6	1	5	2	1	2	4	2	2	2	2	0	1	2	3
4	2	741	2	6	1	1	2	2	1	2	2	2	3	2	0	1	2	2
4	2	742	1	5	1	4	0	2	2	2	2	2	3	0	3	1	2	2
4	2	743	2	12	2	7	1	2	1	4	2	2	2	2	0	1	2	3
4	2	744	2	11	3	8	2	1	2	4	2	2	2	2	0	1	2	3
4	2	745	2	12	1	3	2	2	1	2	2	2	3	2	0	1	2	3
4	2	746	1	9	1	1	0	2	2	2	2	2	3	0	3	1	2	3
4	2	747	1	7	3	7	0	2	2	1	1	2	2	0	3	1	2	3
4	2	748	2	10	1	2	2	2	2	2	2	2	2	4	0	1	2	3
4	2	749	2	8	1	6	2	1	5	2	1	2	2	3	0	2	2	3
4	2	750	2	8	3	8	2	2	2	2	2	2	2	4	0	1	2	3
5	3	751	2	9	1	2	2	2	2	4	2	2	2	2	0	1	2	3
5	3	752	2	8	1	2	2	2	1	1	2	2	2	3	0	1	2	3
5	3	753	2	5	1	3	2	2	2	2	2	2	2	2	0	2	2	3
5	3	754	2	7	1	3	2	1	2	1	1	2	3	2	0	3	1	3
5	3	755	2	6	1	3	2	2	1	4	1	2	2	2	0	1	2	2
5	3	756	2	4.5	1	3	2	2	2	2	2	2	2	2	0	1	2	2
5	3	757	2	8	1	2	2	2	2	4	2	2	2	2	0	1	2	3
5	3	758	1	5	1	10	0	2	2	1	2	2	2	0	3	1	2	3
5	3	759	2	6	1	2	2	2	1	1	2	2	2	2	0	1	2	2
5	3	760	2	6	1	5	2	2	2	2	2	2	2	3	0	1	2	3
5	3	761	2	6	1	2	3	2	2	1	2	2	3	3	0	1	2	3
5	3	762	2	10	1	4	2	2	2	4	2	2	2	2	0	1	2	2
5	3	763	2	4	1	5	2	2	5	2	2	2	2	2	0	1	2	3
5	3	764	2	9	1	3	2	2	1	4	2	3	2	2	0	1	2	3
5	3	765	2	6	1	2	2	2	1	2	2	2	2	2	0	1	2	3
5	3	766	1	4	1	2	0	2	1	1	2	1	3	0	3	1	2	3
5	3	767	1	6	1	4	0	2	1	1	2	2	4	0	3	1	2	3
5	3	768	2	8	1	1	2	2	2	4	2	2	2	2	0	1	2	3
5	3	769	2	10	1	3	3	2	3	4	2	2	3	2	0	2	2	3
5	3	770	1	4	3	8	0	2	1	1	2	2	3	0	4	1	2	3
5	3	771	2	7	1	1	3	2	1	1	2	2	3	3	0	1	2	3
5	3	772	2	8	3	7	2	2	1	1	2	2	2	2	0	1	2	3
5	3	773	2	8	2	8	2	2	1	2	2	2	2	2	0	1	2	3
5	3	774	2	11	1	2	2	2	2	4	2	2	2	2	0	1	2	3
5	3	775	2	11	3	7	2	2	1	2	2	2	2	3	0	1	2	3
5	3	776	2	6	1	1	2	2	1	2	2	1	2	3	0	2	2	3
5	3	777	1	15	1	2	0	2	1	2	2	2	4	0	4	2	2	3
5	3	778	1	4	3	8	0	2	2	2	2	2	4	0	3	3	2	3
5	3	779	2	4.5	1	10	1	2	1	1	2	2	2	3	0	1	2	3
5	3	780	2	10	2	7	2	1	1	2	1	2	3	3	0	1	1	2
5	3	781	2	6	1	4	2	2	2	3	2	2	3	4	0	1	2	3
5	3	782	1	8	2	8	0	2	1	2	2	2	2	0	3	2	2	3
5	3	783	2	9	1	1	2	2	2	4	2	2	2	3	0	1	2	2
5	3	784	2	12	1	2	1	2	1	1	2	2	2	3	0	1	2	3
5	3	785	2	7	1	1	3	2	1	2	2	2	3	2	0	1	2	3
5	3	786	1	5	1	10	0	2	1	2	2	2	3	0	3	1	2	3
5	3	787	1	4	2	8	0	2	1	1	2	2	3	0	4	1	2	3
5	3	788	2	12	3	7	1	2	1	4	2	2	2	2	0	1	2	3
5	3	789	2	4	3	7	2	1	2	4	2	2	2	2	0	1	2	3
5	3	790	2	10	1	1	2	2	1	2	2	2	3	2	0	1	2	3
5	3	791	1	5	1	4	0	2	2	2	2	2	3	0	3	1	2	3
5	3	792	1	4.5	3	7	0	2	2	1	1	2	2	0	3	3	2	3
5	3	793	2	7	3	7	2	1	2	4	2	2	2	2	0	1	2	3
5	3	794	2	6	1	1	2	2	1	2	2	2	3	2	0	1	2	3
5	3	795	1	4	1	2	0	2	1	1	2	1	3	0	3	1	2	3
5	3	796	1	6	1	4	0	2	1	1	2	2	4	0	3	1	2	3
5	3	797	2	8	1	1	2	2	2	4	2	2	2	2	0	1	2	3
5	3	798	2	10	1	9	3	2	3	4	2	2	3	2	0	2	2	3
5	3	799	1	4	3	8	0	2	1	1	2	2	3	0	4	1	2	3
5	3	800	2	7	1	3	3	2	3	4	2	2	3	2	0	2	2	3
5	3	801	1	4.5	3	8	0	2	1	1	2	2	3	0	4	1	2	3
5	3	802	2	10	1	1	3	2	1	1	2	2	3	3	0	1	2	3
5	3	803	2	12	3	7	2	2	1	1	2	2	2	2	0	1	2	3
5	3	804	2	7	2	8	2	2	1	2	2	2	2	2	0	1	2	3
5	3	805	1	5	1	10	0	2	2	2	2	2	3	0	3	1	2	3
5	3	806	1	4	1	1	0	2	2	1	2	2	3	0	3	1	2	3
5	3	807	2	12	1	10	1	2	1	1	2	2	2	3	0	1	2	3
5	3	808	2	4	2	7	2	1	1	2	1	2	3	3	0	1	1	2
5	3	809	2	10	1	4	2	2	2	3	2	2	3	4	0	1	2	3
5	3	810	1	5	1	4	0	2	3	5	2	3	3	0	3	3	2	3
5	3	811	1	4.5	1	2	0	2	2	4	2	2	2	0	2	1	2	2
5	3	812	2	7	1	3	1	2	2	4	2	2	3	3	0	2	2	3
5	3	813	2	6	1	2	3	1	1	2	1	2	2	3	0	1	2	2
5	3	814	1	4	1	3	0	2	1	2	2	2	2	0	2	1	2	3
5	3	815	1	6	3	8	0	2	2	2	2	2	3	0	4	1	2	3
5	3	816	2	8	3	5	2	2	1	2	2	2	2	2	0	1	2	2
5	3	817	2	10	1	1	1	2	1	1	2	2	2	3	0	1	2	3
5	3	818	1	4	1	2	0	1	1	2	2	2	3	0	3	2	2	2
5	3	819	2	7	3	7	1	2	1	4	2	2	2	2	0	1	2	3
5	3	820	1	4.5	3	7	0	1	2	4	2	2	2	0	3	1	2	3
5	3	821	2	10	1	1	2	2	1	2	2	2	3	2	0	1	2	3
5	3	822	2	12	1	4	2	2	2	2	2	2	3	2	0	1	2	3
5	3	823	2	7	1	3	2	2	1	4	2	2	2	2	0	2	2	2
5	3	824	1	5	1	10	0	2	1	2	2	1	3	0	2	1	2	2
5	3	825	1	4	1	2	0	2	1	1	2	2	3	0	2	3	2	2
5	3	826	2	8	1	1	3	2	1	1	2	2	2	2	0	1	2	3
5	3	827	2	8	1	6	2	2	1	4	2	2	2	2	0	1	2	3
5	3	828	2	6	2	7	1	2	1	2	2	2	2	3	0	1	2	2
5	3	829	2	6	1	3	2	2	1	1	2	2	2	2	0	1	2	3
5	3	830	1	15	1	10	0	2	2	2	2	2	3	0	3	1	2	3
5	3	831	1	4	1	1	0	2	2	1	2	2	3	0	3	1	2	3
5	3	832	2	6	1	10	1	2	1	1	2	2	2	3	0	1	2	3
5	3	833	2	7	2	7	2	1	1	2	1	2	3	3	0	1	1	2
5	3	834	2	5	1	4	2	2	2	3	2	2	3	4	0	1	2	3
5	3	835	2	7	2	8	3	2	1	2	2	2	2	3	0	2	2	3
5	3	836	2	11	1	1	2	2	2	4	2	2	2	3	0	1	2	2
5	3	837	2	8	1	2	1	2	1	1	2	2	2	3	0	1	2	3
5	3	838	2	9	1	1	3	2	1	2	2	2	3	2	0	1	2	3
5	3	839	1	6	1	10	0	2	1	2	2	2	3	0	3	1	2	3
5	3	840	2	10	1	1	1	2	1	1	2	2	2	1	0	1	2	3
5	3	841	2	5	3	7	1	2	1	4	2	2	2	2	0	1	2	3
5	3	842	2	7	3	7	2	1	2	4	2	2	2	2	0	1	2	3
5	3	843	2	7	1	1	2	2	1	2	2	2	3	2	0	1	2	3
5	3	844	1	4	1	4	0	2	2	2	2	2	3	0	3	1	2	3
5	3	845	1	6	3	7	0	2	2	1	1	2	2	0	3	3	2	3
5	3	846	2	8	1	4	1	2	5	4	2	2	2	2	0	1	2	3
5	3	847	1	5	1	4	0	2	3	5	2	3	3	0	3	3	2	3
5	3	848	1	4.5	1	3	0	2	2	4	2	2	2	0	2	1	2	2
5	3	849	2	7	1	3	1	2	2	4	2	2	3	3	0	2	2	3
5	3	850	2	6	1	2	3	1	1	2	1	2	2	3	0	1	2	2
5	3	851	1	4	1	3	0	2	1	2	2	2	2	0	2	1	2	3
5	3	852	1	6	3	8	0	2	2	2	2	2	3	0	4	1	2	3
5	3	853	2	8	3	5	2	2	1	2	2	2	2	2	0	1	2	3
5	3	854	2	10	1	1	1	2	1	1	2	2	2	3	0	1	2	3
5	3	855	1	4	1	2	0	1	1	2	2	2	3	0	3	2	2	2
5	3	856	2	7	1	2	2	2	2	4	2	2	2	2	0	1	2	3
5	3	857	2	8	2	7	2	1	1	1	1	2	2	2	0	1	2	3
5	3	858	1	4	1	2	0	2	1	1	2	2	3	0	2	1	2	2
5	3	859	2	12	1	3	2	2	2	4	2	2	2	2	0	1	2	2
5	3	860	2	4	1	2	3	2	1	1	2	2	2	2	0	1	2	3
5	3	861	2	10	1	3	2	2	1	4	2	2	2	2	0	2	2	2
5	3	862	1	5	1	10	0	2	1	2	2	1	3	0	2	1	2	2
5	3	863	2	4.5	1	2	0	2	1	1	2	2	3	0	2	3	2	2
5	3	863	1	7	1	3	2	2	1	1	2	2	2	2	0	1	2	3
5	3	865	2	8	1	2	3	2	2	4	2	2	3	3	0	1	2	3
5	3	866	2	5	3	7	2	1	2	2	1	2	2	3	0	1	1	3
5	3	867	2	11	1	9	2	2	1	1	2	2	3	2	0	2	2	2
5	3	868	2	12	1	4	2	2	1	2	2	2	2	3	0	1	2	3
5	3	869	2	10	1	3	3	2	1	1	1	2	2	2	0	1	1	3
5	3	870	2	9	1	2	1	2	2	2	2	2	2	2	0	1	2	3
5	3	871	2	10	1	3	1	2	2	4	2	2	2	3	0	1	1	3
5	3	872	2	6	3	7	1	2	1	1	2	2	2	3	0	1	2	3
5	3	873	2	10	2	7	2	2	1	1	1	2	2	2	0	3	2	2
5	3	874	2	7	1	1	1	2	2	2	2	2	3	3	0	1	2	3
5	3	875	1	4.5	2	8	0	1	1	2	2	2	3	0	2	1	2	3
5	3	876	2	10	2	7	2	2	1	1	2	2	3	3	0	1	2	3
5	3	877	1	7	3	8	0	1	1	2	2	2	3	0	2	1	2	3
5	3	878	1	15	1	4	0	2	2	2	2	2	3	0	3	1	2	3
5	3	879	1	4	3	7	0	2	2	1	1	2	2	0	3	3	2	3
5	3	880	2	7	1	4	1	2	5	4	2	2	2	2	0	1	2	3
5	3	881	1	4.5	1	4	0	2	3	5	2	3	3	0	3	3	2	3
5	3	882	2	10	2	8	3	2	1	2	2	2	2	3	0	2	2	3
5	3	883	2	12	1	1	2	2	2	4	2	2	2	3	0	1	2	3
5	3	884	2	7	1	2	2	2	1	2	2	2	3	2	0	1	2	3
5	3	885	1	5	1	2	0	2	1	1	2	1	3	0	3	1	2	3
5	3	886	1	4	1	4	0	2	1	1	2	2	4	0	3	1	2	3
5	3	887	2	8	2	7	2	1	1	2	1	2	3	3	0	1	1	2
5	3	888	2	8	1	4	2	2	2	3	2	2	3	4	0	1	2	3
5	3	889	2	6	2	8	3	2	1	2	2	2	2	3	0	2	2	3
5	3	890	2	6	1	1	2	2	2	4	2	2	2	3	0	1	2	2
5	3	891	2	6	1	2	1	2	1	1	2	2	2	3	0	1	2	3
5	3	892	1	6	1	1	0	2	1	2	2	2	3	0	3	1	2	3
5	3	893	2	10	3	5	2	2	1	2	2	2	2	2	0	1	2	3
5	3	894	2	7	1	1	1	2	1	1	2	2	2	3	0	1	2	3
5	3	895	1	4.5	1	2	0	1	1	2	2	2	3	0	3	2	2	2
5	3	896	2	10	2	7	1	2	1	1	2	2	3	2	0	1	2	3
5	3	897	1	7	3	8	0	1	1	2	2	2	3	0	2	1	2	3
5	3	898	1	15	1	4	0	2	2	2	2	2	3	0	3	1	2	3
5	3	899	1	4	3	7	0	2	2	1	1	2	2	0	3	3	2	3
5	3	900	2	7	1	3	3	2	3	4	2	2	3	2	0	2	2	3
5	3	901	1	4.5	3	8	0	2	1	1	2	2	3	0	4	1	2	3
5	3	902	2	10	1	1	3	2	1	1	2	2	3	3	0	1	2	3
5	3	903	2	12	3	7	2	2	1	1	2	2	2	2	0	1	2	3
5	3	904	2	7	2	8	2	2	1	2	2	2	2	2	0	1	2	3
5	3	905	2	10	1	2	2	2	2	4	2	2	2	2	0	1	2	3
5	3	906	1	5	1	4	0	2	3	5	2	3	3	0	3	3	2	3
5	3	907	1	4.5	1	3	0	2	2	4	2	2	2	0	2	1	2	2
5	3	908	2	7	3	9	1	2	2	4	2	2	3	3	0	2	2	3
5	3	909	2	6	1	1	3	1	1	2	1	2	2	3	0	1	2	2
5	3	910	1	4	1	3	0	2	1	2	2	2	2	0	2	1	2	3
5	3	911	1	6	3	8	0	2	2	2	2	2	3	0	4	1	2	3
5	3	912	2	8	1	5	2	2	1	2	2	2	2	2	0	1	2	3
5	3	913	2	10	1	1	1	2	1	1	2	2	2	3	0	1	2	3
5	3	914	1	4	1	1	0	1	1	2	2	2	3	0	3	2	2	2
5	3	915	2	7	3	7	1	2	1	4	2	2	2	2	0	1	2	3
5	3	916	1	4.5	3	7	0	1	2	4	2	2	2	0	3	1	2	3
5	3	917	2	10	1	10	2	2	1	2	2	2	3	2	0	1	2	3
5	3	918	2	12	1	4	2	2	2	2	2	2	3	2	0	1	2	3
5	3	919	2	7	1	3	2	2	1	4	2	2	2	2	0	2	2	2
5	3	920	1	5	1	10	0	2	1	2	2	1	3	0	2	1	2	2
5	3	921	1	4	1	2	0	2	1	1	2	2	3	0	2	3	2	2
5	3	922	2	8	3	5	2	2	1	2	2	2	2	2	0	1	2	2
5	3	923	2	8	1	1	1	2	1	1	2	2	2	3	0	1	2	3
5	3	924	1	10	1	2	0	1	1	2	2	2	3	0	3	2	2	2
5	3	925	2	6	2	8	1	2	1	4	2	2	2	2	0	1	2	3
5	3	926	1	15	3	7	0	1	2	4	2	2	2	0	3	1	2	3
5	3	927	1	4	1	2	0	2	2	2	2	2	3	0	3	1	2	3
5	3	928	2	6	1	2	2	2	2	4	2	2	2	2	0	1	2	3
5	3	929	2	7	1	2	2	2	1	1	2	2	2	3	0	1	2	3
5	3	930	2	5	1	3	2	2	2	2	2	2	2	2	0	2	2	3
5	3	931	2	7	1	3	2	1	2	1	1	2	3	2	0	3	1	3
5	3	932	2	11	1	3	2	2	1	4	1	2	2	2	0	1	2	2
5	3	933	2	8	1	3	2	2	2	2	2	2	2	2	0	1	2	2
5	3	934	2	9	1	2	2	2	2	4	2	2	2	2	0	1	2	3
5	3	935	1	6	1	10	0	2	2	1	2	2	2	0	3	1	2	3
5	3	936	2	10	1	2	2	2	1	1	2	2	2	2	0	1	2	2
5	3	937	2	5	1	5	2	2	2	2	2	2	2	3	0	1	2	3
5	3	938	2	7	1	2	3	2	2	1	2	2	3	3	0	1	2	3
5	3	939	2	7	1	4	2	2	2	4	2	2	2	2	0	1	2	2
5	3	940	1	4	1	4	0	2	2	2	2	2	3	0	3	1	2	3
5	3	941	1	6	3	7	0	2	2	1	1	2	2	0	3	3	2	3
5	3	942	2	8	1	4	1	2	5	4	2	2	2	2	0	1	2	3
5	3	943	1	5	3	8	0	2	3	5	2	3	3	0	3	3	2	3
5	3	944	1	4.5	1	2	0	2	2	4	2	2	2	0	2	1	2	2
5	3	945	2	7	1	1	2	2	2	4	2	2	2	3	0	1	2	3
5	3	946	2	6	1	2	2	2	1	2	2	2	3	2	0	1	2	3
5	3	947	1	5	1	5	0	2	1	1	2	1	3	0	3	1	2	3
5	3	948	1	4	1	4	0	2	1	1	2	2	4	0	3	1	2	3
5	3	949	2	8	2	7	2	1	1	2	1	2	3	3	0	1	1	2
5	3	950	2	8	1	2	2	2	2	3	2	2	3	4	0	1	2	3
5	3	951	2	6	2	8	3	2	1	2	2	2	2	3	0	2	2	3
5	3	952	2	6	1	1	2	2	2	4	2	2	2	3	0	1	2	2
5	3	953	2	6	1	2	1	2	1	1	2	2	2	3	0	1	2	3
5	3	954	1	6	1	1	0	2	1	2	2	2	3	0	3	1	2	3
5	3	955	2	10	1	5	2	2	1	2	2	2	2	2	0	1	2	3
5	3	956	2	7	2	7	1	2	1	1	2	2	2	3	0	1	2	3
5	3	957	1	4.5	1	1	0	1	1	2	2	2	3	0	3	2	2	2
5	3	958	2	10	3	7	1	2	1	4	2	2	2	2	0	1	2	3
5	3	959	1	7	1	1	0	2	2	1	2	2	3	0	3	1	2	3
5	3	960	2	6	2	8	1	2	1	1	2	2	2	3	0	1	2	3
5	3	961	2	6	2	7	2	1	1	2	1	2	3	3	0	1	1	2
5	3	962	2	10	1	4	2	2	2	3	2	2	3	4	0	1	2	3
5	3	963	2	4	2	8	3	2	1	2	2	2	2	3	0	2	2	3
5	3	964	2	9	1	1	2	2	2	4	2	2	2	3	0	1	2	2
5	3	965	2	6	1	2	1	2	1	1	2	2	2	3	0	1	2	3
5	3	966	1	4	1	2	0	2	1	1	2	1	3	0	3	1	2	3
5	3	967	1	6	1	4	0	2	1	1	2	2	4	0	3	1	2	3
5	3	968	2	8	1	1	2	2	2	4	2	2	2	2	0	1	2	3
5	3	969	2	10	1	3	3	2	3	4	2	2	3	2	0	2	2	3
5	3	970	1	4	3	8	0	2	1	1	2	2	3	0	4	1	2	3
5	3	971	2	7	2	7	2	1	1	2	1	2	3	3	0	1	1	2
5	3	972	2	8	1	4	2	2	2	3	2	2	3	4	0	1	2	3
5	3	973	2	8	2	8	3	2	1	2	2	2	2	3	0	2	2	3
5	3	974	2	11	1	1	2	2	2	4	2	2	2	3	0	1	2	2
5	3	975	2	11	1	2	1	2	1	1	2	2	2	3	0	1	2	3
6	3	976	1	15	1	1	0	2	1	2	2	2	3	0	2	1	2	3
6	3	977	1	8	1	1	0	2	1	1	2	2	2	0	2	1	2	2
6	3	978	2	7	1	1	2	2	1	2	2	2	2	3	0	1	2	3
6	3	979	2	7	1	3	1	2	2	4	2	2	2	2	0	2	2	3
6	3	980	1	8	1	10	0	2	1	1	2	2	3	0	2	1	2	3
6	3	981	1	6	1	2	0	2	1	2	2	2	2	0	2	1	2	3
6	3	982	2	7	1	2	1	1	1	3	2	2	2	2	0	2	2	3
6	3	983	1	9	1	1	0	2	1	1	2	2	2	0	3	2	2	1
6	3	984	2	8	1	3	1	2	2	4	2	2	2	2	0	1	2	3
6	3	985	2	7	1	2	2	2	1	1	2	2	2	1	0	1	2	3
6	3	986	2	5	1	2	2	2	1	1	2	2	2	2	0	1	2	3
6	3	987	1	8	1	1	0	2	2	4	2	2	2	0	3	1	2	1
6	3	988	2	7	1	1	1	2	2	2	2	2	2	2	0	1	2	2
6	3	989	1	9	1	5	0	2	1	2	2	2	2	0	3	1	2	2
6	3	990	2	8	1	2	2	2	1	1	2	2	2	2	0	1	2	2
6	3	991	2	5	1	1	2	2	1	2	2	2	2	2	0	1	2	1
6	3	992	2	5	1	1	2	2	1	1	2	2	3	2	0	1	2	2
6	3	993	1	6	3	7	0	2	1	2	1	1	3	0	3	1	2	1
6	3	994	2	7	3	8	2	2	2	2	2	2	2	2	0	1	2	1
6	3	995	2	7	1	2	2	2	1	2	2	2	3	3	0	1	2	2
6	3	996	1	9	1	1	0	2	1	1	2	2	3	0	2	1	1	3
6	3	997	1	8	1	1	0	2	1	1	2	2	2	0	3	1	2	2
6	3	998	2	6	3	8	2	2	1	4	2	2	2	2	0	1	2	1
6	3	999	2	6	1	2	2	2	1	1	2	2	2	2	0	1	2	1
6	3	1000	2	5	1	1	2	2	1	2	2	2	2	2	0	1	2	2
6	3	1001	1	7	1	6	0	1	2	3	1	3	4	0	3	1	2	2
6	3	1002	2	7	1	4	2	2	2	2	2	2	2	2	0	1	2	2
6	3	1003	1	7	1	1	0	2	1	4	2	2	4	0	3	1	2	2
6	3	1004	2	6	1	1	1	2	1	1	2	2	2	1	0	1	1	3
6	3	1005	1	8	3	8	0	2	1	1	2	2	3	0	3	1	2	1
6	3	1006	2	5	1	1	2	2	1	1	2	2	2	1	0	1	1	2
6	3	1007	2	6	1	2	2	2	1	4	2	2	2	2	0	1	2	2
6	3	1008	2	7	1	1	1	2	1	4	2	2	2	2	0	1	2	2
6	3	1009	1	9	2	8	0	2	2	1	2	2	4	0	3	1	2	2
6	3	1010	1	8	1	1	0	2	1	1	2	2	3	0	3	2	2	2
6	3	1011	2	7	1	1	3	2	2	4	2	2	2	3	0	1	2	3
6	3	1012	2	7	1	9	2	2	1	1	2	2	2	2	0	1	2	2
6	3	1013	1	9	1	10	0	2	1	1	2	2	3	0	2	1	2	3
6	3	1014	2	7	3	8	2	2	1	4	2	2	2	2	0	1	2	2
6	3	1015	2	8	1	1	3	2	1	2	2	2	2	2	0	1	2	1
6	3	1016	2	5	3	8	2	2	1	1	2	2	2	2	0	1	2	2
6	3	1017	2	5	1	1	2	2	1	1	2	2	2	2	0	1	2	1
6	3	1018	1	4	1	10	0	2	4	3	1	2	3	0	3	1	2	2
6	3	1019	2	11	3	8	2	2	2	4	1	2	2	2	0	1	2	2
6	3	1020	1	10	1	2	0	2	1	1	2	2	3	0	4	1	2	2
6	3	1021	1	9	1	1	0	2	1	1	2	2	3	0	3	1	2	3
6	3	1022	1	8	1	1	0	2	1	1	2	2	4	0	3	1	2	2
6	3	1023	2	8	1	1	1	2	1	1	2	2	2	2	0	1	2	3
6	3	1024	2	7	2	7	1	2	1	2	2	2	2	2	0	1	2	2
6	3	1025	2	5	1	1	2	2	1	2	2	2	2	2	0	1	2	1
6	3	1026	2	12	1	1	2	2	1	1	2	2	3	2	0	1	2	2
6	3	1027	1	5	3	7	0	2	1	2	1	1	3	0	3	1	2	2
6	3	1028	1	7	3	8	0	2	1	1	2	2	3	0	3	1	2	1
6	3	1029	2	4	1	1	2	2	1	1	2	2	2	1	0	1	1	2
6	3	1030	2	8	1	2	2	2	1	4	2	2	2	2	0	1	2	2
6	3	1031	2	11	1	9	2	2	1	1	2	2	2	2	0	1	2	2
6	3	1032	2	10	1	1	2	2	1	1	2	2	2	2	0	1	2	2
6	3	1033	2	5	1	3	1	2	2	4	2	2	2	2	0	1	2	3
6	3	1034	2	10	1	1	2	2	1	1	2	2	2	1	0	1	2	2
6	3	1035	2	5	1	2	2	2	1	1	2	2	2	2	0	1	2	2
6	3	1036	1	4	1	1	0	2	2	4	2	2	2	0	3	1	2	1
6	3	1037	2	8	1	1	2	2	1	2	2	2	2	2	0	1	2	1
6	3	1038	2	10	1	1	2	2	1	1	2	2	3	2	0	1	2	2
6	3	1039	1	4	3	7	0	2	1	2	1	1	3	0	3	1	2	2
6	3	1040	2	7	1	4	2	2	1	4	2	2	2	2	0	1	2	2
6	3	1041	1	8	2	8	0	2	1	1	2	2	3	0	3	1	2	1
6	3	1042	2	8	1	2	2	2	2	4	2	2	2	2	0	1	2	3
6	3	1043	2	8	1	9	2	2	1	1	2	2	2	3	0	1	2	1
6	3	1044	2	11	3	8	2	2	2	2	2	2	2	2	0	2	2	2
6	3	1045	2	11	2	8	2	1	2	1	1	2	3	2	0	3	1	3
6	3	1046	2	4	1	1	2	2	1	4	1	2	2	2	0	1	2	2
6	3	1047	2	9	1	1	2	2	2	2	2	2	2	2	0	1	2	2
6	3	1048	2	12	1	2	2	2	2	4	2	2	2	2	0	1	2	2
6	3	1049	2	10	2	8	2	2	1	4	2	2	2	2	0	1	2	2
6	3	1050	2	6	1	9	2	2	1	1	2	2	2	2	0	1	2	2
6	3	1051	2	10	1	1	2	2	1	1	2	2	2	2	0	1	2	2
6	3	1052	2	8	3	8	1	2	2	4	2	2	2	2	0	1	2	3
6	3	1053	1	5	1	1	0	2	1	1	2	2	2	0	2	1	2	2
6	3	1054	2	6	1	2	2	2	1	1	2	2	2	2	0	1	2	3
6	3	1055	2	7	3	8	2	2	1	1	2	2	3	2	0	1	2	1
6	3	1056	2	7	1	2	2	2	2	4	2	2	2	2	0	1	2	3
6	3	1057	2	4.5	1	3	1	2	2	4	2	2	2	2	0	1	2	2
6	3	1058	2	5	1	1	2	2	1	1	2	2	2	1	0	1	2	2
6	3	1059	2	9	1	2	2	2	1	1	2	2	2	2	0	1	2	3
6	3	1060	1	8	1	1	0	2	2	4	2	2	2	0	3	1	2	1
6	3	1061	2	5	1	1	2	2	2	2	2	2	2	2	0	1	2	3
6	3	1062	2	12	1	2	2	2	2	4	2	2	2	2	0	1	2	2
6	3	1063	2	4	2	8	2	2	1	4	2	2	2	2	0	1	2	2
6	3	1064	1	8	1	1	0	2	1	1	2	2	2	0	3	1	2	2
6	3	1065	2	11	1	1	2	2	1	1	2	2	2	2	0	1	2	2
6	3	1066	2	10	2	8	1	2	2	4	2	2	2	2	0	1	2	3
6	3	1067	2	5	1	1	2	2	1	1	2	2	2	1	0	1	2	2
6	3	1068	2	10	1	9	2	2	1	1	2	2	2	2	0	1	2	3
6	3	1069	2	5	3	8	1	2	1	1	2	2	3	2	0	1	2	1
6	3	1070	1	9	1	1	0	2	1	1	2	2	4	0	3	1	2	3
6	3	1071	2	7	1	1	1	2	1	1	2	2	2	2	0	1	2	3
6	3	1072	2	8	2	7	1	2	1	2	2	2	2	2	0	1	2	2
6	3	1073	2	7	1	1	2	2	1	2	2	2	2	2	0	1	2	2
6	3	1074	2	5	1	1	2	2	1	1	2	2	3	2	0	1	2	2
6	3	1075	1	4	2	7	0	2	1	2	1	1	3	0	3	1	2	1
6	3	1076	2	11	1	6	1	2	1	1	2	2	2	2	0	1	2	2
6	3	1077	2	6	2	7	1	2	1	2	2	2	2	2	0	1	2	2
6	3	1078	2	6	1	1	2	2	1	2	2	2	2	2	0	1	2	1
6	3	1079	2	8	1	9	2	2	1	1	2	2	3	2	0	1	2	2
6	3	1080	1	10	3	7	0	2	1	2	1	1	3	0	3	1	2	2
6	3	1081	2	4.5	1	1	2	2	1	1	2	2	2	1	0	1	1	2
6	3	1082	2	5	1	2	2	2	1	4	2	2	2	2	0	1	2	3
6	3	1083	2	12	1	1	1	2	1	4	2	2	2	2	0	1	2	2
6	3	1084	1	5	2	8	0	2	2	1	2	2	4	0	3	1	2	1
6	3	1085	1	7	1	1	0	2	1	1	2	2	3	0	3	2	2	2
6	3	1086	2	12	1	2	2	2	1	4	2	2	2	2	0	1	2	2
6	3	1087	2	4	1	9	2	2	1	1	2	2	2	2	0	1	2	2
6	3	1088	2	8	1	1	2	2	1	1	2	2	2	2	0	1	2	2
6	3	1089	2	8	1	3	1	2	2	4	2	2	2	2	0	1	2	3
6	3	1090	2	7	1	1	2	2	1	1	2	2	2	1	0	1	2	2
6	3	1091	2	5	1	2	2	2	1	1	2	2	2	2	0	1	2	2
6	3	1092	1	4	1	10	0	2	2	4	2	2	2	0	3	1	2	1
6	3	1093	2	11	1	1	2	2	1	1	2	2	3	2	0	1	2	2
6	3	1094	1	4	3	7	0	2	1	2	1	1	3	0	3	1	2	2
6	3	1095	2	11	1	4	2	2	1	4	2	2	2	2	0	1	2	2
6	3	1096	1	10	2	8	0	2	1	1	2	2	3	0	3	1	2	3
6	3	1097	1	9	3	7	0	2	1	2	1	1	3	0	3	1	2	2
6	3	1098	1	8	3	8	0	2	1	1	2	2	3	0	3	1	2	1
6	3	1099	2	8	1	1	2	2	1	1	2	2	2	1	0	1	1	2
6	3	1100	2	7	1	2	2	2	1	4	2	2	2	2	0	1	2	2
6	3	1101	2	5	1	9	2	2	1	1	2	2	2	2	0	1	2	2
6	3	1102	2	12	1	1	2	2	1	1	2	2	2	2	0	1	2	2
6	3	1103	1	5	2	8	0	2	2	1	2	2	4	0	3	1	2	3
6	3	1104	1	7	1	2	0	2	1	1	2	2	3	0	4	1	2	2
6	3	1105	1	8	1	1	0	2	1	1	2	2	3	0	3	1	2	3
6	3	1106	1	10	3	8	0	2	1	1	2	2	4	0	3	1	2	2
6	3	1107	2	6	1	1	1	2	1	1	2	2	2	2	0	1	2	2
6	3	1108	2	8	2	7	1	2	1	2	2	2	2	2	0	1	2	2
6	3	1109	2	5	1	1	2	2	1	2	2	2	2	2	0	1	2	3
6	3	1110	1	8	1	6	0	1	2	3	1	3	4	0	3	1	2	2
6	3	1111	2	7	1	4	2	2	2	2	2	2	2	2	0	1	2	2
6	3	1112	1	6	1	1	0	2	1	4	2	2	4	0	3	1	2	2
6	3	1113	2	6	1	1	1	2	1	1	2	2	2	1	0	1	1	3
6	3	1114	1	9	3	8	0	2	1	1	2	2	3	0	3	1	2	1
6	3	1115	2	5	1	1	2	2	1	1	2	2	2	1	0	1	1	2
6	3	1116	2	7	1	1	1	2	1	4	2	2	2	2	0	1	2	2
6	3	1117	1	10	3	8	0	2	2	1	2	2	4	0	3	1	2	1
6	3	1118	1	8	1	1	0	2	1	1	2	2	3	0	3	2	2	2
6	3	1119	2	8	1	1	2	2	1	4	2	2	2	2	0	1	2	3
6	3	1120	2	7	1	2	2	2	2	4	1	2	2	2	0	1	2	2
6	3	1121	1	9	1	2	0	2	1	1	2	2	3	0	4	1	2	2
6	3	1122	1	11	1	1	0	2	1	1	2	2	3	0	3	1	2	3
6	3	1123	1	8	1	1	0	2	1	1	2	2	4	0	3	1	2	2
6	3	1124	2	7	1	1	1	2	1	1	2	2	2	2	0	1	2	3
6	3	1125	2	5	2	7	1	2	1	2	2	2	2	2	0	1	2	2
6	3	1126	1	4.5	1	9	0	2	1	4	2	2	4	0	3	1	2	2
6	3	1127	2	11	1	1	1	2	1	1	2	2	2	1	0	1	1	3
6	3	1128	1	4	1	1	0	2	1	1	2	2	3	0	3	1	2	3
6	3	1129	1	4	3	8	0	2	1	1	2	2	4	0	3	1	2	2
6	3	1130	2	5	1	1	1	2	1	1	2	2	2	2	0	1	2	3
6	3	1131	2	6	2	7	1	2	1	2	2	2	2	2	0	1	2	2
6	3	1132	2	7	1	2	2	2	1	2	2	2	2	2	0	1	2	3
6	3	1133	2	7	1	1	2	2	1	1	2	2	3	2	0	1	2	3
6	3	1134	2	4.5	3	7	1	2	1	2	2	2	2	2	0	1	2	2
6	3	1135	2	5	1	1	2	2	1	2	2	2	2	2	0	1	2	3
6	3	1136	2	9	1	1	2	2	1	1	2	2	3	2	0	1	2	2
6	3	1137	1	8	3	8	0	2	1	2	1	1	3	0	3	1	2	1
6	3	1138	2	5	1	6	1	2	1	1	2	2	2	2	0	1	2	2
6	3	1139	2	12	2	8	1	2	1	2	2	2	2	2	0	1	2	2
6	3	1140	2	8	1	1	2	2	1	2	2	2	2	2	0	1	2	2
6	3	1141	2	5	1	9	2	2	1	1	2	2	3	2	0	1	2	2
6	3	1142	1	8	3	7	0	2	1	2	1	1	2	0	3	1	2	3
6	3	1143	2	7	1	5	2	2	2	2	2	2	2	2	0	1	2	2
6	3	1144	1	6	1	1	0	2	1	4	2	2	4	0	3	1	2	2
6	3	1145	2	6	1	5	1	2	1	1	2	2	2	1	0	1	1	3
6	3	1146	1	9	2	8	0	2	1	1	2	2	3	0	3	1	2	1
6	3	1147	2	5	1	1	2	2	1	1	2	2	2	1	0	1	1	2
6	3	1148	2	7	1	2	1	2	1	4	2	2	2	2	0	1	2	2
6	3	1149	1	10	3	8	0	2	2	1	2	2	4	0	3	1	2	1
6	3	1150	1	8	1	1	0	2	1	1	2	2	3	0	3	2	2	2
6	3	1151	2	8	1	5	2	2	1	4	2	2	2	2	0	1	2	3
6	3	1152	1	5	1	9	0	2	4	3	1	2	3	0	3	1	2	2
6	3	1153	2	11	3	8	2	2	2	4	1	2	2	2	0	1	2	2
6	3	1154	1	9	1	1	0	2	1	1	2	2	3	0	4	1	2	2
6	3	1155	1	9	1	1	0	2	1	1	2	2	3	0	3	1	2	3
6	3	1156	1	8	1	5	0	2	1	1	2	2	4	0	3	1	2	2
6	3	1157	2	8	1	1	1	2	1	1	2	2	2	2	0	1	2	3
6	3	1158	2	7	2	7	1	2	1	2	2	2	2	2	0	1	2	2
6	3	1159	2	5	1	1	2	2	1	2	2	2	2	2	0	1	2	2
6	3	1160	2	12	1	4	2	2	1	1	2	2	3	2	0	1	2	1
6	3	1161	1	5	2	7	0	2	1	2	1	1	3	0	3	1	2	2
6	3	1162	1	7	2	8	0	2	1	1	2	2	3	0	3	1	2	3
6	3	1163	2	4	1	9	2	2	1	1	2	2	2	1	0	1	1	2
6	3	1164	2	9	1	2	2	2	1	4	2	2	2	2	0	1	2	2
6	3	1165	2	11	1	1	2	2	1	1	2	2	2	2	0	1	2	3
6	3	1166	2	9	1	1	2	2	1	1	2	2	2	2	0	1	2	2
6	3	1167	2	5	1	3	1	2	2	4	2	2	2	2	0	1	2	1
6	3	1168	2	10	1	1	3	2	1	1	2	2	2	1	0	1	2	2
6	3	1169	2	6	2	8	2	2	1	1	2	2	2	2	0	1	2	2
6	3	1170	1	4	1	1	0	2	2	4	2	2	2	0	3	1	2	3
6	3	1171	2	9	1	1	2	2	1	2	2	2	2	2	0	1	2	3
6	3	1172	2	10	1	6	2	2	1	1	2	2	3	2	0	1	2	1
6	3	1173	1	4	2	7	0	2	1	2	1	1	3	0	3	1	2	2
6	3	1174	2	7	1	5	2	2	2	2	2	2	2	2	0	1	2	2
6	3	1175	1	8	1	1	0	2	1	4	2	2	4	0	3	1	2	2
6	3	1176	2	7	1	5	1	2	1	1	2	2	2	1	0	1	1	3
6	3	1177	1	8	2	8	0	2	1	1	2	2	3	0	3	1	2	2
6	3	1178	1	6	1	9	0	2	2	4	2	2	2	0	3	1	2	3
6	3	1179	2	7	1	9	2	2	1	1	2	2	3	2	0	1	2	2
6	3	1180	1	9	3	7	0	2	1	2	1	1	3	0	3	1	2	2
6	3	1181	2	8	1	1	2	2	1	1	2	2	2	1	0	1	1	2
6	3	1182	2	7	1	2	2	2	1	4	2	2	2	2	0	1	2	3
6	3	1183	2	5	1	1	1	2	1	4	2	2	2	2	0	1	2	2
6	3	1184	1	8	1	1	0	2	1	2	1	1	3	0	3	1	2	2
6	3	1185	2	7	1	5	2	2	2	2	2	2	2	2	0	1	2	2
6	3	1186	1	9	1	1	0	2	1	4	2	2	4	0	2	1	2	2
6	3	1187	2	8	1	2	2	2	1	4	2	2	2	2	0	1	2	2
6	3	1188	2	5	1	9	2	2	1	1	2	2	2	2	0	1	2	2
6	3	1189	2	5	1	1	2	2	1	1	2	2	2	2	0	1	2	2
6	3	1190	1	6	2	8	0	2	2	1	2	2	4	0	3	1	2	3
6	3	1191	2	7	1	1	2	2	1	2	2	2	2	2	0	1	2	3
6	3	1192	2	7	1	4	2	2	1	1	2	2	3	2	0	1	2	2
6	3	1193	2	9	2	7	2	2	1	2	1	1	3	3	0	1	2	1
6	3	1194	1	8	2	8	0	2	1	1	2	2	3	0	3	1	2	2
6	3	1195	2	6	1	9	2	2	1	1	2	2	2	2	0	1	1	2
6	3	1196	2	6	1	2	2	2	1	4	2	2	2	2	0	1	2	3
6	3	1197	2	7	1	1	2	2	1	1	2	2	2	2	0	1	2	3
6	3	1198	2	4.5	1	1	2	2	1	1	2	2	2	2	0	1	2	1
6	3	1199	2	5	1	1	1	2	2	4	2	2	2	2	0	1	2	2
6	3	1200	2	9	1	3	3	2	1	1	2	2	2	2	0	1	2	2
