# Supplementary material for: Quantifying morphometric and adaptive characteristics of indigenous cattle genetic resources in northwest Ethiopia
Source: PLoS One. 2023 Mar 20;18(3):e0280640. doi: 10.1371/journal.pone.0280640 (PMC10027228; doi:10.1371/journal.pone.0280640)
Supplement: S2 File — (MHT) [file pone.0280640.s002.mht]

From: "Saved by Internet Explorer 11"
Subject: SAS Output
Date: Fri, 9 Dec 2022 17:01:33 -0800
MIME-Version: 1.0
Content-Type: multipart/related;
	type="text/html";
	boundary="----=_NextPart_000_0243_01D90BEF.E4D71350"
X-MimeOLE: Produced By Microsoft MimeOLE

This is a multi-part message in MIME format.

------=_NextPart_000_0243_01D90BEF.E4D71350
Content-Type: text/html;
	charset="Windows-1252"
Content-Transfer-Encoding: quoted-printable
Content-Location: file://C:\Users\DEMSSIE\AppData\Local\Temp\SAS Temporary Files\_TD6404_DESKTOP-G6FE1C4_\sashtml.htm

<!DOCTYPE HTML PUBLIC "-//W3C//DTD HTML 4.0 Transitional//EN">
<HTML><HEAD><META content=3D"IE=3D5.0000" =
http-equiv=3D"X-UA-Compatible">
<TITLE>SAS Output</TITLE>
<META name=3DGENERATOR content=3D"MSHTML 11.00.10570.1001">
<META content=3D"text/html; charset=3Dwindows-1252" =
http-equiv=3DContent-type>
<STYLE type=3Dtext/css>.activelink {
	COLOR: #800080
}
.aftercaption {
	FONT-SIZE: x-small; FONT-FAMILY: Arial, 'Albany AMT', Helvetica, Helv; =
FONT-WEIGHT: bold; COLOR: #112277; FONT-STYLE: normal; PADDING-TOP: 4pt; =
BORDER-SPACING: 0px; BACKGROUND-COLOR: #fafbfe
}
.batch {
	FONT-SIZE: x-small; BORDER-TOP: #c1c1c1 1px solid; FONT-FAMILY: 'SAS =
Monospace', 'Courier New', Courier, monospace; BORDER-RIGHT: #c1c1c1 1px =
solid; BORDER-COLLAPSE: separate; BORDER-BOTTOM: #c1c1c1 1px solid; =
FONT-WEIGHT: normal; COLOR: #000000; PADDING-BOTTOM: 7px; FONT-STYLE: =
normal; PADDING-TOP: 7px; PADDING-LEFT: 7px; BORDER-SPACING: 1px; =
BORDER-LEFT: #c1c1c1 1px solid; PADDING-RIGHT: 7px; BACKGROUND-COLOR: =
#fafbfe
}
.beforecaption {
	FONT-SIZE: x-small; FONT-FAMILY: Arial, 'Albany AMT', Helvetica, Helv; =
FONT-WEIGHT: bold; COLOR: #112277; FONT-STYLE: normal; BORDER-SPACING: =
0px; BACKGROUND-COLOR: #fafbfe
}
.body {
	FONT-SIZE: x-small; FONT-FAMILY: Arial, 'Albany AMT', Helvetica, Helv; =
FONT-WEIGHT: normal; COLOR: #000000; FONT-STYLE: normal; MARGIN-LEFT: =
8px; BACKGROUND-COLOR: #fafbfe; MARGIN-RIGHT: 8px
}
.bodydate {
	FONT-SIZE: x-small; FONT-FAMILY: Arial, 'Albany AMT', Helvetica, Helv; =
WIDTH: 100%; VERTICAL-ALIGN: top; FONT-WEIGHT: normal; COLOR: #000000; =
FONT-STYLE: normal; TEXT-ALIGN: right; BORDER-SPACING: 0px; =
BACKGROUND-COLOR: #fafbfe
}
.bycontentfolder {
	LIST-STYLE-TYPE: none; FONT-SIZE: x-small; FONT-FAMILY: Arial, 'Albany =
AMT', Helvetica, Helv; FONT-WEIGHT: normal; COLOR: #000000; FONT-STYLE: =
normal; MARGIN-LEFT: 6pt
}
.byline {
	FONT-SIZE: x-small; FONT-FAMILY: Arial, 'Albany AMT', Helvetica, Helv; =
FONT-WEIGHT: bold; COLOR: #112277; FONT-STYLE: normal; BORDER-SPACING: =
0px; BACKGROUND-COLOR: #fafbfe
}
.bylinecontainer {
	FONT-SIZE: x-small; BORDER-TOP: #000000 0px solid; FONT-FAMILY: Arial, =
'Albany AMT', Helvetica, Helv; BORDER-RIGHT: #000000 0px solid; WIDTH: =
100%; BORDER-BOTTOM: #000000 0px solid; FONT-WEIGHT: normal; COLOR: =
#000000; FONT-STYLE: normal; BORDER-SPACING: 1px; BORDER-LEFT: #000000 =
0px solid; BACKGROUND-COLOR: #fafbfe
}
.caption {
	FONT-SIZE: x-small; FONT-FAMILY: Arial, 'Albany AMT', Helvetica, Helv; =
FONT-WEIGHT: bold; COLOR: #112277; FONT-STYLE: normal; BORDER-SPACING: =
0px; BACKGROUND-COLOR: #fafbfe
}
.cell {
	FONT-SIZE: x-small; FONT-FAMILY: Arial, 'Albany AMT', Helvetica, Helv; =
FONT-WEIGHT: normal; COLOR: #000000; FONT-STYLE: normal; =
BACKGROUND-COLOR: #fafbfe
}
.container {
	FONT-SIZE: x-small; FONT-FAMILY: Arial, 'Albany AMT', Helvetica, Helv; =
FONT-WEIGHT: normal; COLOR: #000000; FONT-STYLE: normal; =
BACKGROUND-COLOR: #fafbfe
}
.contentfolder {
	LIST-STYLE-TYPE: none; FONT-SIZE: x-small; FONT-FAMILY: Arial, 'Albany =
AMT', Helvetica, Helv; FONT-WEIGHT: normal; COLOR: #000000; FONT-STYLE: =
normal; MARGIN-LEFT: 6pt
}
.contentitem {
	LIST-STYLE-TYPE: none; FONT-SIZE: x-small; FONT-FAMILY: Arial, 'Albany =
AMT', Helvetica, Helv; FONT-WEIGHT: normal; COLOR: #000000; FONT-STYLE: =
normal; MARGIN-LEFT: 6pt
}
.contentproclabel {
	FONT-SIZE: x-small; FONT-FAMILY: Arial, 'Albany AMT', Helvetica, Helv; =
FONT-WEIGHT: bold; COLOR: #112277; FONT-STYLE: normal; BACKGROUND-COLOR: =
#fafbfe
}
.contentprocname {
	FONT-SIZE: x-small; FONT-FAMILY: Arial, 'Albany AMT', Helvetica, Helv; =
FONT-WEIGHT: bold; COLOR: #112277; FONT-STYLE: normal; BACKGROUND-COLOR: =
#fafbfe
}
.contents {
	LIST-STYLE-TYPE: decimal; FONT-SIZE: x-small; FONT-FAMILY: Arial, =
'Albany AMT', Helvetica, Helv; FONT-WEIGHT: normal; COLOR: #000000; =
FONT-STYLE: normal; MARGIN-LEFT: 8px; BACKGROUND-COLOR: #fafbfe; =
MARGIN-RIGHT: 8px
}
.contentsdate {
	FONT-SIZE: x-small; FONT-FAMILY: Arial, 'Albany AMT', Helvetica, Helv; =
WIDTH: 100%; FONT-WEIGHT: normal; COLOR: #000000; FONT-STYLE: normal; =
BACKGROUND-COLOR: #fafbfe
}
.contenttitle {
	FONT-SIZE: x-small; FONT-FAMILY: Arial, 'Albany AMT', Helvetica, Helv; =
FONT-WEIGHT: bold; COLOR: #112277; FONT-STYLE: italic; BACKGROUND-COLOR: =
#fafbfe
}
.continued {
	FONT-SIZE: x-small; FONT-FAMILY: Arial, 'Albany AMT', Helvetica, Helv; =
WIDTH: 100%; FONT-WEIGHT: bold; COLOR: #112277; FONT-STYLE: normal; =
BORDER-SPACING: 0px; BACKGROUND-COLOR: #fafbfe
}
.data {
	FONT-SIZE: x-small; BORDER-TOP: #c1c1c1 0px solid; FONT-FAMILY: Arial, =
'Albany AMT', Helvetica, Helv; BORDER-RIGHT: #c1c1c1 1px solid; =
BORDER-BOTTOM: #c1c1c1 1px solid; FONT-WEIGHT: normal; FONT-STYLE: =
normal; BORDER-LEFT: #c1c1c1 0px solid; BACKGROUND-COLOR: #ffffff
}
.dataemphasis {
	FONT-SIZE: x-small; BORDER-TOP: #c1c1c1 0px solid; FONT-FAMILY: Arial, =
'Albany AMT', Helvetica, Helv; BORDER-RIGHT: #c1c1c1 1px solid; =
BORDER-BOTTOM: #c1c1c1 1px solid; FONT-WEIGHT: normal; FONT-STYLE: =
normal; BORDER-LEFT: #c1c1c1 0px solid; BACKGROUND-COLOR: #ffffff
}
.dataemphasisfixed {
	FONT-SIZE: x-small; BORDER-TOP: #c1c1c1 0px solid; FONT-FAMILY: =
'Courier New', Courier, monospace; BORDER-RIGHT: #c1c1c1 1px solid; =
BORDER-BOTTOM: #c1c1c1 1px solid; FONT-WEIGHT: normal; FONT-STYLE: =
italic; BORDER-LEFT: #c1c1c1 0px solid; BACKGROUND-COLOR: #ffffff
}
.dataempty {
	FONT-SIZE: x-small; BORDER-TOP: #c1c1c1 0px solid; FONT-FAMILY: Arial, =
'Albany AMT', Helvetica, Helv; BORDER-RIGHT: #c1c1c1 1px solid; =
BORDER-BOTTOM: #c1c1c1 1px solid; FONT-WEIGHT: normal; FONT-STYLE: =
normal; BORDER-LEFT: #c1c1c1 0px solid; BACKGROUND-COLOR: #ffffff
}
.datafixed {
	FONT-SIZE: x-small; BORDER-TOP: #c1c1c1 0px solid; FONT-FAMILY: =
'Courier New', Courier; BORDER-RIGHT: #c1c1c1 1px solid; BORDER-BOTTOM: =
#c1c1c1 1px solid; FONT-WEIGHT: normal; FONT-STYLE: normal; BORDER-LEFT: =
#c1c1c1 0px solid; BACKGROUND-COLOR: #ffffff
}
.datastrong {
	FONT-SIZE: x-small; BORDER-TOP: #c1c1c1 0px solid; FONT-FAMILY: Arial, =
'Albany AMT', Helvetica, Helv; BORDER-RIGHT: #c1c1c1 1px solid; =
BORDER-BOTTOM: #c1c1c1 1px solid; FONT-WEIGHT: bold; COLOR: #000000; =
FONT-STYLE: normal; BORDER-LEFT: #c1c1c1 0px solid; BACKGROUND-COLOR: =
#ffffff
}
.datastrongfixed {
	FONT-SIZE: x-small; BORDER-TOP: #c1c1c1 0px solid; FONT-FAMILY: =
'Courier New', Courier, monospace; BORDER-RIGHT: #c1c1c1 1px solid; =
BORDER-BOTTOM: #c1c1c1 1px solid; FONT-WEIGHT: bold; COLOR: #000000; =
FONT-STYLE: normal; BORDER-LEFT: #c1c1c1 0px solid; BACKGROUND-COLOR: =
#ffffff
}
.date {
	FONT-SIZE: x-small; FONT-FAMILY: Arial, 'Albany AMT', Helvetica, Helv; =
WIDTH: 100%; FONT-WEIGHT: normal; COLOR: #000000; FONT-STYLE: normal; =
BACKGROUND-COLOR: #fafbfe
}
.document {
	FONT-SIZE: x-small; FONT-FAMILY: Arial, 'Albany AMT', Helvetica, Helv; =
FONT-WEIGHT: normal; COLOR: #000000; FONT-STYLE: normal; =
BACKGROUND-COLOR: #fafbfe
}
A:link {
	COLOR: #0000ff
}
A:visited {
	COLOR: #800080
}
A:active {
	COLOR: #800080
}
.errorbanner {
	FONT-SIZE: x-small; FONT-FAMILY: Arial, 'Albany AMT', Helvetica, Helv; =
FONT-WEIGHT: bold; COLOR: #112277; FONT-STYLE: normal; BACKGROUND-COLOR: =
#fafbfe
}
.errorcontent {
	FONT-SIZE: x-small; FONT-FAMILY: Arial, 'Albany AMT', Helvetica, Helv; =
FONT-WEIGHT: normal; COLOR: #112277; FONT-STYLE: normal; =
BACKGROUND-COLOR: #fafbfe
}
.errorcontentfixed {
	FONT-SIZE: x-small; FONT-FAMILY: 'Courier New', Courier; FONT-WEIGHT: =
normal; COLOR: #112277; FONT-STYLE: normal; BACKGROUND-COLOR: #fafbfe
}
.extendedpage {
	FONT-SIZE: x-small; BORDER-TOP: #000000 1pt solid; FONT-FAMILY: Arial, =
'Albany AMT', Helvetica, Helv; BORDER-RIGHT: #000000 1pt solid; =
BORDER-BOTTOM: #000000 1pt solid; FONT-WEIGHT: normal; COLOR: #112277; =
FONT-STYLE: italic; TEXT-ALIGN: center; BORDER-LEFT: #000000 1pt solid; =
BACKGROUND-COLOR: #fafbfe
}
.fatalbanner {
	FONT-SIZE: x-small; FONT-FAMILY: Arial, 'Albany AMT', Helvetica, Helv; =
FONT-WEIGHT: bold; COLOR: #112277; FONT-STYLE: normal; BACKGROUND-COLOR: =
#fafbfe
}
.fatalcontent {
	FONT-SIZE: x-small; FONT-FAMILY: Arial, 'Albany AMT', Helvetica, Helv; =
FONT-WEIGHT: normal; COLOR: #112277; FONT-STYLE: normal; =
BACKGROUND-COLOR: #fafbfe
}
.fatalcontentfixed {
	FONT-SIZE: x-small; FONT-FAMILY: 'Courier New', Courier; FONT-WEIGHT: =
normal; COLOR: #112277; FONT-STYLE: normal; BACKGROUND-COLOR: #fafbfe
}
.folderaction {
	LIST-STYLE-TYPE: none; FONT-SIZE: x-small; FONT-FAMILY: Arial, 'Albany =
AMT', Helvetica, Helv; FONT-WEIGHT: normal; COLOR: #000000; FONT-STYLE: =
normal; MARGIN-LEFT: 6pt
}
.footer {
	FONT-SIZE: x-small; BORDER-TOP: #b0b7bb 0px solid; FONT-FAMILY: Arial, =
'Albany AMT', Helvetica, Helv; BORDER-RIGHT: #b0b7bb 1px solid; =
BORDER-BOTTOM: #b0b7bb 1px solid; FONT-WEIGHT: bold; COLOR: #112277; =
FONT-STYLE: normal; BORDER-LEFT: #b0b7bb 0px solid; BACKGROUND-COLOR: =
#edf2f9
}
.footeremphasis {
	FONT-SIZE: x-small; BORDER-TOP: #b0b7bb 0px solid; FONT-FAMILY: Arial, =
'Albany AMT', Helvetica, Helv; BORDER-RIGHT: #b0b7bb 1px solid; =
BORDER-BOTTOM: #b0b7bb 1px solid; FONT-WEIGHT: normal; COLOR: #112277; =
FONT-STYLE: italic; BORDER-LEFT: #b0b7bb 0px solid; BACKGROUND-COLOR: =
#edf2f9
}
.footeremphasisfixed {
	FONT-SIZE: x-small; BORDER-TOP: #b0b7bb 0px solid; FONT-FAMILY: =
'Courier New', Courier, monospace; BORDER-RIGHT: #b0b7bb 1px solid; =
BORDER-BOTTOM: #b0b7bb 1px solid; FONT-WEIGHT: normal; COLOR: #112277; =
FONT-STYLE: italic; BORDER-LEFT: #b0b7bb 0px solid; BACKGROUND-COLOR: =
#edf2f9
}
.footerempty {
	FONT-SIZE: x-small; BORDER-TOP: #b0b7bb 0px solid; FONT-FAMILY: Arial, =
'Albany AMT', Helvetica, Helv; BORDER-RIGHT: #b0b7bb 1px solid; =
BORDER-BOTTOM: #b0b7bb 1px solid; FONT-WEIGHT: bold; COLOR: #112277; =
FONT-STYLE: normal; BORDER-LEFT: #b0b7bb 0px solid; BACKGROUND-COLOR: =
#edf2f9
}
.footerfixed {
	FONT-SIZE: x-small; BORDER-TOP: #b0b7bb 0px solid; FONT-FAMILY: =
'Courier New', Courier; BORDER-RIGHT: #b0b7bb 1px solid; BORDER-BOTTOM: =
#b0b7bb 1px solid; FONT-WEIGHT: normal; COLOR: #112277; FONT-STYLE: =
normal; BORDER-LEFT: #b0b7bb 0px solid; BACKGROUND-COLOR: #edf2f9
}
.footerstrong {
	FONT-SIZE: x-small; BORDER-TOP: #b0b7bb 0px solid; FONT-FAMILY: Arial, =
'Albany AMT', Helvetica, Helv; BORDER-RIGHT: #b0b7bb 1px solid; =
BORDER-BOTTOM: #b0b7bb 1px solid; FONT-WEIGHT: bold; COLOR: #112277; =
FONT-STYLE: normal; BORDER-LEFT: #b0b7bb 0px solid; BACKGROUND-COLOR: =
#edf2f9
}
.footerstrongfixed {
	FONT-SIZE: x-small; BORDER-TOP: #b0b7bb 0px solid; FONT-FAMILY: =
'Courier New', Courier, monospace; BORDER-RIGHT: #b0b7bb 1px solid; =
BORDER-BOTTOM: #b0b7bb 1px solid; FONT-WEIGHT: bold; COLOR: #112277; =
FONT-STYLE: normal; BORDER-LEFT: #b0b7bb 0px solid; BACKGROUND-COLOR: =
#edf2f9
}
.frame {
	FONT-SIZE: x-small; FONT-FAMILY: Arial, 'Albany AMT', Helvetica, Helv; =
FONT-WEIGHT: normal; COLOR: #000000; FONT-STYLE: normal; =
BACKGROUND-COLOR: #fafbfe
}
.graph {
	FONT-SIZE: x-small; BORDER-TOP: #c1c1c1 1px solid; FONT-FAMILY: Arial, =
'Albany AMT', Helvetica, Helv; BORDER-RIGHT: #c1c1c1 1px solid; =
BORDER-COLLAPSE: separate; BORDER-BOTTOM: #c1c1c1 1px solid; =
FONT-WEIGHT: normal; COLOR: #000000; FONT-STYLE: normal; BORDER-SPACING: =
1px; BORDER-LEFT: #c1c1c1 1px solid; BACKGROUND-COLOR: #fafbfe
}
.header {
	FONT-SIZE: x-small; BORDER-TOP: #b0b7bb 0px solid; FONT-FAMILY: Arial, =
'Albany AMT', Helvetica, Helv; BORDER-RIGHT: #b0b7bb 1px solid; =
BORDER-BOTTOM: #b0b7bb 1px solid; FONT-WEIGHT: bold; COLOR: #112277; =
FONT-STYLE: normal; BORDER-LEFT: #b0b7bb 0px solid; BACKGROUND-COLOR: =
#edf2f9
}
.headeremphasis {
	FONT-SIZE: x-small; BORDER-TOP: #b0b7bb 0px solid; FONT-FAMILY: Arial, =
'Albany AMT', Helvetica, Helv; BORDER-RIGHT: #b0b7bb 1px solid; =
BORDER-BOTTOM: #b0b7bb 1px solid; FONT-WEIGHT: normal; COLOR: #000000; =
FONT-STYLE: italic; BORDER-LEFT: #b0b7bb 0px solid; BACKGROUND-COLOR: =
#d8dbd3
}
.headeremphasisfixed {
	FONT-SIZE: x-small; BORDER-TOP: #b0b7bb 0px solid; FONT-FAMILY: =
'Courier New', Courier, monospace; BORDER-RIGHT: #b0b7bb 1px solid; =
BORDER-BOTTOM: #b0b7bb 1px solid; FONT-WEIGHT: normal; COLOR: #000000; =
FONT-STYLE: italic; BORDER-LEFT: #b0b7bb 0px solid; BACKGROUND-COLOR: =
#d8dbd3
}
.headerempty {
	FONT-SIZE: x-small; BORDER-TOP: #b0b7bb 0px solid; FONT-FAMILY: Arial, =
'Albany AMT', Helvetica, Helv; BORDER-RIGHT: #b0b7bb 1px solid; =
BORDER-BOTTOM: #b0b7bb 1px solid; FONT-WEIGHT: bold; COLOR: #112277; =
FONT-STYLE: normal; BORDER-LEFT: #b0b7bb 0px solid; BACKGROUND-COLOR: =
#edf2f9
}
.headerfixed {
	FONT-SIZE: x-small; BORDER-TOP: #b0b7bb 0px solid; FONT-FAMILY: =
'Courier New', Courier; BORDER-RIGHT: #b0b7bb 1px solid; BORDER-BOTTOM: =
#b0b7bb 1px solid; FONT-WEIGHT: normal; COLOR: #112277; FONT-STYLE: =
normal; BORDER-LEFT: #b0b7bb 0px solid; BACKGROUND-COLOR: #edf2f9
}
.headersandfooters {
	FONT-SIZE: x-small; FONT-FAMILY: Arial, 'Albany AMT', Helvetica, Helv; =
FONT-WEIGHT: bold; COLOR: #000000; FONT-STYLE: normal; BACKGROUND-COLOR: =
#edf2f9
}
.headerstrong {
	FONT-SIZE: x-small; BORDER-TOP: #b0b7bb 0px solid; FONT-FAMILY: Arial, =
'Albany AMT', Helvetica, Helv; BORDER-RIGHT: #b0b7bb 1px solid; =
BORDER-BOTTOM: #b0b7bb 1px solid; FONT-WEIGHT: bold; COLOR: #000000; =
FONT-STYLE: normal; BORDER-LEFT: #b0b7bb 0px solid; BACKGROUND-COLOR: =
#d8dbd3
}
.headerstrongfixed {
	FONT-SIZE: x-small; BORDER-TOP: #b0b7bb 0px solid; FONT-FAMILY: =
'Courier New', Courier, monospace; BORDER-RIGHT: #b0b7bb 1px solid; =
BORDER-BOTTOM: #b0b7bb 1px solid; FONT-WEIGHT: bold; COLOR: #000000; =
FONT-STYLE: normal; BORDER-LEFT: #b0b7bb 0px solid; BACKGROUND-COLOR: =
#d8dbd3
}
.heading1 {
	FONT-FAMILY: Arial, Helvetica, sans-serif
}
.heading2 {
	FONT-FAMILY: Arial, Helvetica, sans-serif
}
.heading3 {
	FONT-FAMILY: Arial, Helvetica, sans-serif
}
.heading4 {
	FONT-FAMILY: Arial, Helvetica, sans-serif
}
.heading5 {
	FONT-FAMILY: Arial, Helvetica, sans-serif
}
.heading6 {
	FONT-FAMILY: Arial, Helvetica, sans-serif
}
.index {
	FONT-SIZE: x-small; FONT-FAMILY: Arial, 'Albany AMT', Helvetica, Helv; =
FONT-WEIGHT: normal; COLOR: #000000; FONT-STYLE: normal; =
BACKGROUND-COLOR: #fafbfe
}
.indexaction {
	LIST-STYLE-TYPE: none; FONT-SIZE: x-small; FONT-FAMILY: Arial, 'Albany =
AMT', Helvetica, Helv; FONT-WEIGHT: normal; COLOR: #000000; FONT-STYLE: =
normal; MARGIN-LEFT: 6pt
}
.indexitem {
	LIST-STYLE-TYPE: none; FONT-SIZE: x-small; FONT-FAMILY: Arial, 'Albany =
AMT', Helvetica, Helv; FONT-WEIGHT: normal; COLOR: #000000; FONT-STYLE: =
normal; MARGIN-LEFT: 6pt
}
.indexprocname {
	FONT-SIZE: x-small; FONT-FAMILY: Arial, 'Albany AMT', Helvetica, Helv; =
FONT-WEIGHT: bold; COLOR: #112277; FONT-STYLE: normal; BACKGROUND-COLOR: =
#fafbfe
}
.indextitle {
	FONT-SIZE: x-small; FONT-FAMILY: Arial, 'Albany AMT', Helvetica, Helv; =
FONT-WEIGHT: bold; COLOR: #112277; FONT-STYLE: italic; BACKGROUND-COLOR: =
#fafbfe
}
.layoutcontainer {
	BORDER-TOP: #000000 0px solid; BORDER-RIGHT: #000000 0px solid; =
BORDER-BOTTOM: #000000 0px solid; BORDER-SPACING: 30px; BORDER-LEFT: =
#000000 0px solid
}
.layoutregion {
	BORDER-TOP: #000000 0px solid; BORDER-RIGHT: #000000 0px solid; =
BORDER-BOTTOM: #000000 0px solid; BORDER-SPACING: 30px; BORDER-LEFT: =
#000000 0px solid
}
.linecontent {
	FONT-SIZE: x-small; BORDER-TOP: #c1c1c1 0px solid; FONT-FAMILY: Arial, =
'Albany AMT', Helvetica, Helv; BORDER-RIGHT: #c1c1c1 1px solid; =
BORDER-BOTTOM: #c1c1c1 1px solid; FONT-WEIGHT: normal; COLOR: #112277; =
FONT-STYLE: normal; BORDER-LEFT: #c1c1c1 0px solid; BACKGROUND-COLOR: =
#fafbfe
}
.link {
	COLOR: #0000ff
}
.list {
	LIST-STYLE-TYPE: disc; FONT-SIZE: x-small; FONT-FAMILY: Arial, 'Albany =
AMT', Helvetica, Helv; FONT-WEIGHT: normal; COLOR: #000000; FONT-STYLE: =
normal; BACKGROUND-COLOR: #fafbfe
}
.list10 {
	LIST-STYLE-TYPE: square; FONT-SIZE: x-small; FONT-FAMILY: Arial, =
'Albany AMT', Helvetica, Helv; FONT-WEIGHT: normal; COLOR: #000000; =
FONT-STYLE: normal; BACKGROUND-COLOR: #fafbfe
}
.list2 {
	LIST-STYLE-TYPE: circle; FONT-SIZE: x-small; FONT-FAMILY: Arial, =
'Albany AMT', Helvetica, Helv; FONT-WEIGHT: normal; COLOR: #000000; =
FONT-STYLE: normal; BACKGROUND-COLOR: #fafbfe
}
.list3 {
	LIST-STYLE-TYPE: square; FONT-SIZE: x-small; FONT-FAMILY: Arial, =
'Albany AMT', Helvetica, Helv; FONT-WEIGHT: normal; COLOR: #000000; =
FONT-STYLE: normal; BACKGROUND-COLOR: #fafbfe
}
.list4 {
	LIST-STYLE-TYPE: square; FONT-SIZE: x-small; FONT-FAMILY: Arial, =
'Albany AMT', Helvetica, Helv; FONT-WEIGHT: normal; COLOR: #000000; =
FONT-STYLE: normal; BACKGROUND-COLOR: #fafbfe
}
.list5 {
	LIST-STYLE-TYPE: square; FONT-SIZE: x-small; FONT-FAMILY: Arial, =
'Albany AMT', Helvetica, Helv; FONT-WEIGHT: normal; COLOR: #000000; =
FONT-STYLE: normal; BACKGROUND-COLOR: #fafbfe
}
.list6 {
	LIST-STYLE-TYPE: square; FONT-SIZE: x-small; FONT-FAMILY: Arial, =
'Albany AMT', Helvetica, Helv; FONT-WEIGHT: normal; COLOR: #000000; =
FONT-STYLE: normal; BACKGROUND-COLOR: #fafbfe
}
.list7 {
	LIST-STYLE-TYPE: square; FONT-SIZE: x-small; FONT-FAMILY: Arial, =
'Albany AMT', Helvetica, Helv; FONT-WEIGHT: normal; COLOR: #000000; =
FONT-STYLE: normal; BACKGROUND-COLOR: #fafbfe
}
.list8 {
	LIST-STYLE-TYPE: square; FONT-SIZE: x-small; FONT-FAMILY: Arial, =
'Albany AMT', Helvetica, Helv; FONT-WEIGHT: normal; COLOR: #000000; =
FONT-STYLE: normal; BACKGROUND-COLOR: #fafbfe
}
.list9 {
	LIST-STYLE-TYPE: square; FONT-SIZE: x-small; FONT-FAMILY: Arial, =
'Albany AMT', Helvetica, Helv; FONT-WEIGHT: normal; COLOR: #000000; =
FONT-STYLE: normal; BACKGROUND-COLOR: #fafbfe
}
.listitem {
	LIST-STYLE-TYPE: disc; FONT-SIZE: x-small; FONT-FAMILY: Arial, 'Albany =
AMT', Helvetica, Helv; FONT-WEIGHT: normal; COLOR: #000000; FONT-STYLE: =
normal; BACKGROUND-COLOR: #fafbfe
}
.listitem10 {
	LIST-STYLE-TYPE: square; FONT-SIZE: x-small; FONT-FAMILY: Arial, =
'Albany AMT', Helvetica, Helv; FONT-WEIGHT: normal; COLOR: #000000; =
FONT-STYLE: normal; BACKGROUND-COLOR: #fafbfe
}
.listitem2 {
	LIST-STYLE-TYPE: circle; FONT-SIZE: x-small; FONT-FAMILY: Arial, =
'Albany AMT', Helvetica, Helv; FONT-WEIGHT: normal; COLOR: #000000; =
FONT-STYLE: normal; BACKGROUND-COLOR: #fafbfe
}
.listitem3 {
	LIST-STYLE-TYPE: square; FONT-SIZE: x-small; FONT-FAMILY: Arial, =
'Albany AMT', Helvetica, Helv; FONT-WEIGHT: normal; COLOR: #000000; =
FONT-STYLE: normal; BACKGROUND-COLOR: #fafbfe
}
.listitem4 {
	LIST-STYLE-TYPE: square; FONT-SIZE: x-small; FONT-FAMILY: Arial, =
'Albany AMT', Helvetica, Helv; FONT-WEIGHT: normal; COLOR: #000000; =
FONT-STYLE: normal; BACKGROUND-COLOR: #fafbfe
}
.listitem5 {
	LIST-STYLE-TYPE: square; FONT-SIZE: x-small; FONT-FAMILY: Arial, =
'Albany AMT', Helvetica, Helv; FONT-WEIGHT: normal; COLOR: #000000; =
FONT-STYLE: normal; BACKGROUND-COLOR: #fafbfe
}
.listitem6 {
	LIST-STYLE-TYPE: square; FONT-SIZE: x-small; FONT-FAMILY: Arial, =
'Albany AMT', Helvetica, Helv; FONT-WEIGHT: normal; COLOR: #000000; =
FONT-STYLE: normal; BACKGROUND-COLOR: #fafbfe
}
.listitem7 {
	LIST-STYLE-TYPE: square; FONT-SIZE: x-small; FONT-FAMILY: Arial, =
'Albany AMT', Helvetica, Helv; FONT-WEIGHT: normal; COLOR: #000000; =
FONT-STYLE: normal; BACKGROUND-COLOR: #fafbfe
}
.listitem8 {
	LIST-STYLE-TYPE: square; FONT-SIZE: x-small; FONT-FAMILY: Arial, =
'Albany AMT', Helvetica, Helv; FONT-WEIGHT: normal; COLOR: #000000; =
FONT-STYLE: normal; BACKGROUND-COLOR: #fafbfe
}
.listitem9 {
	LIST-STYLE-TYPE: square; FONT-SIZE: x-small; FONT-FAMILY: Arial, =
'Albany AMT', Helvetica, Helv; FONT-WEIGHT: normal; COLOR: #000000; =
FONT-STYLE: normal; BACKGROUND-COLOR: #fafbfe
}
.note {
	FONT-SIZE: x-small; FONT-FAMILY: Arial, 'Albany AMT', Helvetica, Helv; =
FONT-WEIGHT: normal; COLOR: #112277; FONT-STYLE: normal; =
BACKGROUND-COLOR: #fafbfe
}
.notebanner {
	FONT-SIZE: x-small; FONT-FAMILY: Arial, 'Albany AMT', Helvetica, Helv; =
FONT-WEIGHT: bold; COLOR: #112277; FONT-STYLE: normal; BACKGROUND-COLOR: =
#fafbfe
}
.notecontent {
	FONT-SIZE: x-small; FONT-FAMILY: Arial, 'Albany AMT', Helvetica, Helv; =
FONT-WEIGHT: normal; COLOR: #112277; FONT-STYLE: normal; =
BACKGROUND-COLOR: #fafbfe
}
.notecontentfixed {
	FONT-SIZE: x-small; FONT-FAMILY: 'Courier New', Courier; FONT-WEIGHT: =
normal; COLOR: #112277; FONT-STYLE: normal; BACKGROUND-COLOR: #fafbfe
}
.output {
	FONT-SIZE: x-small; BORDER-TOP: #c1c1c1 1px solid; FONT-FAMILY: Arial, =
'Albany AMT', Helvetica, Helv; BORDER-RIGHT: #c1c1c1 1px solid; =
BORDER-COLLAPSE: separate; BORDER-BOTTOM: #c1c1c1 1px solid; =
FONT-WEIGHT: normal; COLOR: #000000; FONT-STYLE: normal; BORDER-SPACING: =
1px; BORDER-LEFT: #c1c1c1 1px solid; BACKGROUND-COLOR: #fafbfe
}
.pageno {
	FONT-SIZE: x-small; FONT-FAMILY: Arial, 'Albany AMT', Helvetica, Helv; =
VERTICAL-ALIGN: top; FONT-WEIGHT: bold; COLOR: #112277; FONT-STYLE: =
normal; TEXT-ALIGN: right; BORDER-SPACING: 0px; BACKGROUND-COLOR: =
#fafbfe
}
.pages {
	LIST-STYLE-TYPE: decimal; FONT-SIZE: x-small; FONT-FAMILY: Arial, =
'Albany AMT', Helvetica, Helv; FONT-WEIGHT: normal; COLOR: #000000; =
FONT-STYLE: normal; MARGIN-LEFT: 8px; BACKGROUND-COLOR: #fafbfe; =
MARGIN-RIGHT: 8px
}
.pagesdate {
	FONT-SIZE: x-small; FONT-FAMILY: Arial, 'Albany AMT', Helvetica, Helv; =
WIDTH: 100%; FONT-WEIGHT: normal; COLOR: #000000; FONT-STYLE: normal; =
BACKGROUND-COLOR: #fafbfe
}
.pagesitem {
	LIST-STYLE-TYPE: none; FONT-SIZE: x-small; FONT-FAMILY: Arial, 'Albany =
AMT', Helvetica, Helv; FONT-WEIGHT: normal; COLOR: #000000; FONT-STYLE: =
normal; MARGIN-LEFT: 6pt
}
.pagesproclabel {
	FONT-SIZE: x-small; FONT-FAMILY: Arial, 'Albany AMT', Helvetica, Helv; =
FONT-WEIGHT: bold; COLOR: #112277; FONT-STYLE: normal; BACKGROUND-COLOR: =
#fafbfe
}
.pagesprocname {
	FONT-SIZE: x-small; FONT-FAMILY: Arial, 'Albany AMT', Helvetica, Helv; =
FONT-WEIGHT: bold; COLOR: #112277; FONT-STYLE: normal; BACKGROUND-COLOR: =
#fafbfe
}
.pagestitle {
	FONT-SIZE: x-small; FONT-FAMILY: Arial, 'Albany AMT', Helvetica, Helv; =
FONT-WEIGHT: bold; COLOR: #112277; FONT-STYLE: italic; BACKGROUND-COLOR: =
#fafbfe
}
.paragraph {
	FONT-SIZE: x-small; FONT-FAMILY: Arial, 'Albany AMT', Helvetica, Helv; =
FONT-WEIGHT: normal; COLOR: #000000; FONT-STYLE: normal; =
BACKGROUND-COLOR: #fafbfe
}
.parskip {
	FONT-SIZE: x-small; BORDER-TOP: #000000 0px solid; FONT-FAMILY: Arial, =
'Albany AMT', Helvetica, Helv; BORDER-RIGHT: #000000 0px solid; =
BORDER-BOTTOM: #000000 0px solid; FONT-WEIGHT: bold; FONT-STYLE: normal; =
BORDER-SPACING: 0px; BORDER-LEFT: #000000 0px solid
}
.prepage {
	FONT-SIZE: x-small; FONT-FAMILY: Arial, 'Albany AMT', Helvetica, Helv; =
FONT-WEIGHT: normal; COLOR: #112277; FONT-STYLE: normal; TEXT-ALIGN: =
left; BACKGROUND-COLOR: #fafbfe
}
.proctitle {
	FONT-SIZE: x-small; FONT-FAMILY: Arial, 'Albany AMT', Helvetica, Helv; =
FONT-WEIGHT: bold; COLOR: #112277; FONT-STYLE: normal; BACKGROUND-COLOR: =
#fafbfe
}
.proctitlefixed {
	FONT-SIZE: x-small; FONT-FAMILY: 'Courier New', Courier, monospace; =
FONT-WEIGHT: bold; COLOR: #112277; FONT-STYLE: normal; BACKGROUND-COLOR: =
#fafbfe
}
.rowfooter {
	FONT-SIZE: x-small; BORDER-TOP: #b0b7bb 0px solid; FONT-FAMILY: Arial, =
'Albany AMT', Helvetica, Helv; BORDER-RIGHT: #b0b7bb 1px solid; =
BORDER-BOTTOM: #b0b7bb 1px solid; FONT-WEIGHT: bold; COLOR: #112277; =
FONT-STYLE: normal; BORDER-LEFT: #b0b7bb 0px solid; BACKGROUND-COLOR: =
#edf2f9
}
.rowfooteremphasis {
	FONT-SIZE: x-small; BORDER-TOP: #b0b7bb 0px solid; FONT-FAMILY: Arial, =
'Albany AMT', Helvetica, Helv; BORDER-RIGHT: #b0b7bb 1px solid; =
BORDER-BOTTOM: #b0b7bb 1px solid; FONT-WEIGHT: normal; COLOR: #112277; =
FONT-STYLE: italic; BORDER-LEFT: #b0b7bb 0px solid; BACKGROUND-COLOR: =
#edf2f9
}
.rowfooteremphasisfixed {
	FONT-SIZE: x-small; BORDER-TOP: #b0b7bb 0px solid; FONT-FAMILY: =
'Courier New', Courier, monospace; BORDER-RIGHT: #b0b7bb 1px solid; =
BORDER-BOTTOM: #b0b7bb 1px solid; FONT-WEIGHT: normal; COLOR: #112277; =
FONT-STYLE: italic; BORDER-LEFT: #b0b7bb 0px solid; BACKGROUND-COLOR: =
#edf2f9
}
.rowfooterempty {
	FONT-SIZE: x-small; BORDER-TOP: #b0b7bb 0px solid; FONT-FAMILY: Arial, =
'Albany AMT', Helvetica, Helv; BORDER-RIGHT: #b0b7bb 1px solid; =
BORDER-BOTTOM: #b0b7bb 1px solid; FONT-WEIGHT: bold; COLOR: #112277; =
FONT-STYLE: normal; BORDER-LEFT: #b0b7bb 0px solid; BACKGROUND-COLOR: =
#edf2f9
}
.rowfooterfixed {
	FONT-SIZE: x-small; BORDER-TOP: #b0b7bb 0px solid; FONT-FAMILY: =
'Courier New', Courier; BORDER-RIGHT: #b0b7bb 1px solid; BORDER-BOTTOM: =
#b0b7bb 1px solid; FONT-WEIGHT: normal; COLOR: #112277; FONT-STYLE: =
normal; BORDER-LEFT: #b0b7bb 0px solid; BACKGROUND-COLOR: #edf2f9
}
.rowfooterstrong {
	FONT-SIZE: x-small; BORDER-TOP: #b0b7bb 0px solid; FONT-FAMILY: Arial, =
'Albany AMT', Helvetica, Helv; BORDER-RIGHT: #b0b7bb 1px solid; =
BORDER-BOTTOM: #b0b7bb 1px solid; FONT-WEIGHT: bold; COLOR: #112277; =
FONT-STYLE: normal; BORDER-LEFT: #b0b7bb 0px solid; BACKGROUND-COLOR: =
#edf2f9
}
.rowfooterstrongfixed {
	FONT-SIZE: x-small; BORDER-TOP: #b0b7bb 0px solid; FONT-FAMILY: =
'Courier New', Courier, monospace; BORDER-RIGHT: #b0b7bb 1px solid; =
BORDER-BOTTOM: #b0b7bb 1px solid; FONT-WEIGHT: bold; COLOR: #112277; =
FONT-STYLE: normal; BORDER-LEFT: #b0b7bb 0px solid; BACKGROUND-COLOR: =
#edf2f9
}
.rowheader {
	FONT-SIZE: x-small; BORDER-TOP: #b0b7bb 0px solid; FONT-FAMILY: Arial, =
'Albany AMT', Helvetica, Helv; BORDER-RIGHT: #b0b7bb 1px solid; =
BORDER-BOTTOM: #b0b7bb 1px solid; FONT-WEIGHT: bold; COLOR: #112277; =
FONT-STYLE: normal; BORDER-LEFT: #b0b7bb 0px solid; BACKGROUND-COLOR: =
#edf2f9
}
.rowheaderemphasis {
	FONT-SIZE: x-small; BORDER-TOP: #b0b7bb 0px solid; FONT-FAMILY: Arial, =
'Albany AMT', Helvetica, Helv; BORDER-RIGHT: #b0b7bb 1px solid; =
BORDER-BOTTOM: #b0b7bb 1px solid; FONT-WEIGHT: normal; COLOR: #112277; =
FONT-STYLE: italic; BORDER-LEFT: #b0b7bb 0px solid; BACKGROUND-COLOR: =
#edf2f9
}
.rowheaderemphasisfixed {
	FONT-SIZE: x-small; BORDER-TOP: #b0b7bb 0px solid; FONT-FAMILY: =
'Courier New', Courier, monospace; BORDER-RIGHT: #b0b7bb 1px solid; =
BORDER-BOTTOM: #b0b7bb 1px solid; FONT-WEIGHT: normal; COLOR: #112277; =
FONT-STYLE: italic; BORDER-LEFT: #b0b7bb 0px solid; BACKGROUND-COLOR: =
#edf2f9
}
.rowheaderempty {
	FONT-SIZE: x-small; BORDER-TOP: #b0b7bb 0px solid; FONT-FAMILY: Arial, =
'Albany AMT', Helvetica, Helv; BORDER-RIGHT: #b0b7bb 1px solid; =
BORDER-BOTTOM: #b0b7bb 1px solid; FONT-WEIGHT: bold; COLOR: #112277; =
FONT-STYLE: normal; BORDER-LEFT: #b0b7bb 0px solid; BACKGROUND-COLOR: =
#edf2f9
}
.rowheaderfixed {
	FONT-SIZE: x-small; BORDER-TOP: #b0b7bb 0px solid; FONT-FAMILY: =
'Courier New', Courier; BORDER-RIGHT: #b0b7bb 1px solid; BORDER-BOTTOM: =
#b0b7bb 1px solid; FONT-WEIGHT: normal; COLOR: #112277; FONT-STYLE: =
normal; BORDER-LEFT: #b0b7bb 0px solid; BACKGROUND-COLOR: #edf2f9
}
.rowheaderstrong {
	FONT-SIZE: x-small; BORDER-TOP: #b0b7bb 0px solid; FONT-FAMILY: Arial, =
'Albany AMT', Helvetica, Helv; BORDER-RIGHT: #b0b7bb 1px solid; =
BORDER-BOTTOM: #b0b7bb 1px solid; FONT-WEIGHT: bold; COLOR: #112277; =
FONT-STYLE: normal; BORDER-LEFT: #b0b7bb 0px solid; BACKGROUND-COLOR: =
#edf2f9
}
.rowheaderstrongfixed {
	FONT-SIZE: x-small; BORDER-TOP: #b0b7bb 0px solid; FONT-FAMILY: =
'Courier New', Courier, monospace; BORDER-RIGHT: #b0b7bb 1px solid; =
BORDER-BOTTOM: #b0b7bb 1px solid; FONT-WEIGHT: bold; COLOR: #112277; =
FONT-STYLE: normal; BORDER-LEFT: #b0b7bb 0px solid; BACKGROUND-COLOR: =
#edf2f9
}
.systemfooter {
	FONT-SIZE: x-small; FONT-FAMILY: Arial, 'Albany AMT', Helvetica, Helv; =
FONT-WEIGHT: normal; COLOR: #112277; FONT-STYLE: normal; =
BACKGROUND-COLOR: #fafbfe
}
.systemfooter10 {
	FONT-SIZE: x-small; FONT-FAMILY: Arial, 'Albany AMT', Helvetica, Helv; =
FONT-WEIGHT: normal; COLOR: #112277; FONT-STYLE: normal; =
BACKGROUND-COLOR: #fafbfe
}
.systemfooter2 {
	FONT-SIZE: x-small; FONT-FAMILY: Arial, 'Albany AMT', Helvetica, Helv; =
FONT-WEIGHT: normal; COLOR: #112277; FONT-STYLE: normal; =
BACKGROUND-COLOR: #fafbfe
}
.systemfooter3 {
	FONT-SIZE: x-small; FONT-FAMILY: Arial, 'Albany AMT', Helvetica, Helv; =
FONT-WEIGHT: normal; COLOR: #112277; FONT-STYLE: normal; =
BACKGROUND-COLOR: #fafbfe
}
.systemfooter4 {
	FONT-SIZE: x-small; FONT-FAMILY: Arial, 'Albany AMT', Helvetica, Helv; =
FONT-WEIGHT: normal; COLOR: #112277; FONT-STYLE: normal; =
BACKGROUND-COLOR: #fafbfe
}
.systemfooter5 {
	FONT-SIZE: x-small; FONT-FAMILY: Arial, 'Albany AMT', Helvetica, Helv; =
FONT-WEIGHT: normal; COLOR: #112277; FONT-STYLE: normal; =
BACKGROUND-COLOR: #fafbfe
}
.systemfooter6 {
	FONT-SIZE: x-small; FONT-FAMILY: Arial, 'Albany AMT', Helvetica, Helv; =
FONT-WEIGHT: normal; COLOR: #112277; FONT-STYLE: normal; =
BACKGROUND-COLOR: #fafbfe
}
.systemfooter7 {
	FONT-SIZE: x-small; FONT-FAMILY: Arial, 'Albany AMT', Helvetica, Helv; =
FONT-WEIGHT: normal; COLOR: #112277; FONT-STYLE: normal; =
BACKGROUND-COLOR: #fafbfe
}
.systemfooter8 {
	FONT-SIZE: x-small; FONT-FAMILY: Arial, 'Albany AMT', Helvetica, Helv; =
FONT-WEIGHT: normal; COLOR: #112277; FONT-STYLE: normal; =
BACKGROUND-COLOR: #fafbfe
}
.systemfooter9 {
	FONT-SIZE: x-small; FONT-FAMILY: Arial, 'Albany AMT', Helvetica, Helv; =
FONT-WEIGHT: normal; COLOR: #112277; FONT-STYLE: normal; =
BACKGROUND-COLOR: #fafbfe
}
.systemtitle {
	FONT-SIZE: small; FONT-FAMILY: Arial, 'Albany AMT', Helvetica, Helv; =
FONT-WEIGHT: bold; COLOR: #112277; FONT-STYLE: normal; BACKGROUND-COLOR: =
#fafbfe
}
.systemtitle10 {
	FONT-SIZE: small; FONT-FAMILY: Arial, 'Albany AMT', Helvetica, Helv; =
FONT-WEIGHT: bold; COLOR: #112277; FONT-STYLE: normal; BACKGROUND-COLOR: =
#fafbfe
}
.systemtitle2 {
	FONT-SIZE: small; FONT-FAMILY: Arial, 'Albany AMT', Helvetica, Helv; =
FONT-WEIGHT: bold; COLOR: #112277; FONT-STYLE: normal; BACKGROUND-COLOR: =
#fafbfe
}
.systemtitle3 {
	FONT-SIZE: small; FONT-FAMILY: Arial, 'Albany AMT', Helvetica, Helv; =
FONT-WEIGHT: bold; COLOR: #112277; FONT-STYLE: normal; BACKGROUND-COLOR: =
#fafbfe
}
.systemtitle4 {
	FONT-SIZE: small; FONT-FAMILY: Arial, 'Albany AMT', Helvetica, Helv; =
FONT-WEIGHT: bold; COLOR: #112277; FONT-STYLE: normal; BACKGROUND-COLOR: =
#fafbfe
}
.systemtitle5 {
	FONT-SIZE: small; FONT-FAMILY: Arial, 'Albany AMT', Helvetica, Helv; =
FONT-WEIGHT: bold; COLOR: #112277; FONT-STYLE: normal; BACKGROUND-COLOR: =
#fafbfe
}
.systemtitle6 {
	FONT-SIZE: small; FONT-FAMILY: Arial, 'Albany AMT', Helvetica, Helv; =
FONT-WEIGHT: bold; COLOR: #112277; FONT-STYLE: normal; BACKGROUND-COLOR: =
#fafbfe
}
.systemtitle7 {
	FONT-SIZE: small; FONT-FAMILY: Arial, 'Albany AMT', Helvetica, Helv; =
FONT-WEIGHT: bold; COLOR: #112277; FONT-STYLE: normal; BACKGROUND-COLOR: =
#fafbfe
}
.systemtitle8 {
	FONT-SIZE: small; FONT-FAMILY: Arial, 'Albany AMT', Helvetica, Helv; =
FONT-WEIGHT: bold; COLOR: #112277; FONT-STYLE: normal; BACKGROUND-COLOR: =
#fafbfe
}
.systemtitle9 {
	FONT-SIZE: small; FONT-FAMILY: Arial, 'Albany AMT', Helvetica, Helv; =
FONT-WEIGHT: bold; COLOR: #112277; FONT-STYLE: normal; BACKGROUND-COLOR: =
#fafbfe
}
.systitleandfootercontainer {
	FONT-SIZE: x-small; BORDER-TOP: #000000 0px solid; FONT-FAMILY: Arial, =
'Albany AMT', Helvetica, Helv; BORDER-RIGHT: #000000 0px solid; WIDTH: =
100%; BORDER-BOTTOM: #000000 0px solid; FONT-WEIGHT: normal; COLOR: =
#000000; FONT-STYLE: normal; BORDER-SPACING: 1px; BORDER-LEFT: #000000 =
0px solid; BACKGROUND-COLOR: #fafbfe
}
.table {
	BORDER-TOP: #c1c1c1 1px solid; BORDER-RIGHT: #c1c1c1 0px solid; =
BORDER-COLLAPSE: collapse; BORDER-BOTTOM: #c1c1c1 0px solid; =
BORDER-SPACING: 0px; BORDER-LEFT: #c1c1c1 1px solid
}
.top_stacked_value {
	BORDER-TOP: 0px; BORDER-RIGHT: 0px; BORDER-BOTTOM: 0px; PADDING-BOTTOM: =
1px; BORDER-LEFT: 0px
}
.middle_stacked_value {
	BORDER-TOP: 0px; BORDER-RIGHT: 0px; BORDER-BOTTOM: 0px; PADDING-BOTTOM: =
1px; PADDING-TOP: 1px; BORDER-LEFT: 0px
}
.bottom_stacked_value {
	BORDER-TOP: 0px; BORDER-RIGHT: 0px; BORDER-BOTTOM: 0px; PADDING-TOP: =
1px; BORDER-LEFT: 0px
}
.titleandnotecontainer {
	FONT-SIZE: x-small; BORDER-TOP: #000000 0px solid; FONT-FAMILY: Arial, =
'Albany AMT', Helvetica, Helv; BORDER-RIGHT: #000000 0px solid; WIDTH: =
100%; BORDER-BOTTOM: #000000 0px solid; FONT-WEIGHT: normal; COLOR: =
#000000; FONT-STYLE: normal; BORDER-SPACING: 1px; BORDER-LEFT: #000000 =
0px solid; BACKGROUND-COLOR: #fafbfe
}
.titlesandfooters {
	FONT-SIZE: x-small; FONT-FAMILY: Arial, 'Albany AMT', Helvetica, Helv; =
FONT-WEIGHT: bold; COLOR: #112277; FONT-STYLE: normal; BACKGROUND-COLOR: =
#fafbfe
}
.usertext {
	FONT-SIZE: x-small; FONT-FAMILY: Arial, 'Albany AMT', Helvetica, Helv; =
FONT-WEIGHT: normal; COLOR: #112277; FONT-STYLE: normal; =
BACKGROUND-COLOR: #fafbfe
}
.visitedlink {
	COLOR: #800080
}
.warnbanner {
	FONT-SIZE: x-small; FONT-FAMILY: Arial, 'Albany AMT', Helvetica, Helv; =
FONT-WEIGHT: bold; COLOR: #112277; FONT-STYLE: normal; BACKGROUND-COLOR: =
#fafbfe
}
.warncontent {
	FONT-SIZE: x-small; FONT-FAMILY: Arial, 'Albany AMT', Helvetica, Helv; =
FONT-WEIGHT: normal; COLOR: #112277; FONT-STYLE: normal; =
BACKGROUND-COLOR: #fafbfe
}
.warncontentfixed {
	FONT-SIZE: x-small; FONT-FAMILY: 'Courier New', Courier; FONT-WEIGHT: =
normal; COLOR: #112277; FONT-STYLE: normal; BACKGROUND-COLOR: #fafbfe
}
.l {
	TEXT-ALIGN: left
}
.c {
	TEXT-ALIGN: center
}
.r {
	TEXT-ALIGN: right
}
.d {
	TEXT-ALIGN: right
}
.j {
	TEXT-ALIGN: justify
}
.t {
	VERTICAL-ALIGN: top
}
.m {
	VERTICAL-ALIGN: middle
}
.b {
	VERTICAL-ALIGN: bottom
}
TD {
	VERTICAL-ALIGN: top
}
TH {
	VERTICAL-ALIGN: top
}
.stacked_cell {
	PADDING-BOTTOM: 0px; PADDING-TOP: 0px; PADDING-LEFT: 0px; =
PADDING-RIGHT: 0px
}
</STYLE>

<SCRIPT language=3Djavascript type=3Dtext/javascript>
<!--=20
function startup(){

}
function shutdown(){

}

//-->
</SCRIPT>
</HEAD>
<BODY class=3Dbody onload=3Dstartup() onunload=3Dshutdown()>
<SCRIPT language=3Djavascript type=3Dtext/javascript>
<!--=20
var _info =3D navigator.userAgent
var _ie =3D (_info.indexOf("MSIE") > 0
          && _info.indexOf("Win") > 0
          && _info.indexOf("Windows 3.1") < 0);
var _ie64 =3D _info.indexOf("x64") > 0

//-->
</SCRIPT>

<DIV class=3Dbranch><A name=3DIDX></A>
<TABLE class=3Dsystitleandfootercontainer cellSpacing=3D1 =
cellPadding=3D1 rules=3Dnone=20
width=3D"100%" summary=3D"Page Layout" border=3D0 frame=3Dvoid>
  <TBODY>
  <TR>
    <TD class=3D"c systemtitle">The SAS =
System</TD></TR></TBODY></TABLE><BR>
<DIV class=3D"c proctitle">The GLM Procedure</DIV>
<P>
<DIV>
<DIV align=3Dcenter>
<TABLE class=3Dtable borderColor=3D#c1c1c1 cellSpacing=3D0 =
cellPadding=3D5 rules=3Dall=20
summary=3D"Procedure GLM: Number of Observations" frame=3Dbox>
  <COLGROUP>
  <COL>
  <COL></COLGROUP>
  <TBODY>
  <TR>
    <TH class=3D"l rowheader" scope=3Drow>Number of Observations =
Read</TH>
    <TD class=3D"r data">1200</TD></TR>
  <TR>
    <TH class=3D"l rowheader" scope=3Drow>Number of Observations =
Used</TH>
    <TD class=3D"r data">1200</TD></TR></TBODY></TABLE></DIV></DIV><BR>
<P style=3D"PAGE-BREAK-AFTER: always"><BR></P>
<HR SIZE=3D3>
<A name=3DIDX1></A>
<TABLE class=3Dsystitleandfootercontainer cellSpacing=3D1 =
cellPadding=3D1 rules=3Dnone=20
width=3D"100%" summary=3D"Page Layout" border=3D0 frame=3Dvoid>
  <TBODY>
  <TR>
    <TD class=3D"c systemtitle">The SAS =
System</TD></TR></TBODY></TABLE><BR>
<DIV class=3D"c proctitle">The GLM Procedure</DIV>
<DIV class=3D"c proctitle">&nbsp;</DIV>
<DIV class=3D"c proctitle">Dependent Variable: MC </DIV>
<P>
<DIV>
<DIV align=3Dcenter>
<TABLE class=3Dtable borderColor=3D#c1c1c1 cellSpacing=3D0 =
cellPadding=3D5 rules=3Dall=20
summary=3D"Procedure GLM: Overall ANOVA" frame=3Dbox>
  <COLGROUP>
  <COL></COLGROUP>
  <COLGROUP>
  <COL>
  <COL>
  <COL>
  <COL>
  <COL></COLGROUP>
  <THEAD>
  <TR>
    <TH class=3D"l b header" scope=3Dcol>Source</TH>
    <TH class=3D"r b header" scope=3Dcol>DF</TH>
    <TH class=3D"r b header" scope=3Dcol>Sum of Squares</TH>
    <TH class=3D"r b header" scope=3Dcol>Mean Square</TH>
    <TH class=3D"r b header" scope=3Dcol>F Value</TH>
    <TH class=3D"r b header" =
scope=3Dcol>Pr&nbsp;&gt;&nbsp;F</TH></TR></THEAD>
  <TBODY>
  <TR>
    <TH class=3D"l rowheader" scope=3Drow>Model</TH>
    <TD class=3D"r data">3</TD>
    <TD class=3D"r data">2370.747083</TD>
    <TD class=3D"r data">790.249028</TD>
    <TD class=3D"r data">129.40</TD>
    <TD class=3D"r data">&lt;.0001</TD></TR>
  <TR>
    <TH class=3D"l rowheader" scope=3Drow>Error</TH>
    <TD class=3D"r data">1196</TD>
    <TD class=3D"r data">7304.252917</TD>
    <TD class=3D"r data">6.107235</TD>
    <TD class=3D"r data">&nbsp;</TD>
    <TD class=3D"r data">&nbsp;</TD></TR>
  <TR>
    <TH class=3D"l rowheader" scope=3Drow>Corrected Total</TH>
    <TD class=3D"r data">1199</TD>
    <TD class=3D"r data">9675.000000</TD>
    <TD class=3D"r data">&nbsp;</TD>
    <TD class=3D"r data">&nbsp;</TD>
    <TD class=3D"r =
data">&nbsp;</TD></TR></TBODY></TABLE></DIV></DIV><BR><A=20
name=3DIDX2></A>
<DIV>
<DIV align=3Dcenter>
<TABLE class=3Dtable borderColor=3D#c1c1c1 cellSpacing=3D0 =
cellPadding=3D5 rules=3Dall=20
summary=3D"Procedure GLM: Fit Statistics" frame=3Dbox>
  <COLGROUP>
  <COL>
  <COL>
  <COL>
  <COL></COLGROUP>
  <THEAD>
  <TR>
    <TH class=3D"r b header" scope=3Dcol>R-Square</TH>
    <TH class=3D"r b header" scope=3Dcol>Coeff Var</TH>
    <TH class=3D"r b header" scope=3Dcol>Root MSE</TH>
    <TH class=3D"r b header" scope=3Dcol>MC&nbsp;Mean</TH></TR></THEAD>
  <TBODY>
  <TR>
    <TD class=3D"r data">0.245038</TD>
    <TD class=3D"r data">6.798575</TD>
    <TD class=3D"r data">2.471282</TD>
    <TD class=3D"r =
data">36.35000</TD></TR></TBODY></TABLE></DIV></DIV><BR><A=20
name=3DIDX3></A>
<DIV>
<DIV align=3Dcenter>
<TABLE class=3Dtable borderColor=3D#c1c1c1 cellSpacing=3D0 =
cellPadding=3D5 rules=3Dall=20
summary=3D"Procedure GLM: Type I Model ANOVA" frame=3Dbox>
  <COLGROUP>
  <COL></COLGROUP>
  <COLGROUP>
  <COL>
  <COL>
  <COL>
  <COL>
  <COL></COLGROUP>
  <THEAD>
  <TR>
    <TH class=3D"l b header" scope=3Dcol>Source</TH>
    <TH class=3D"r b header" scope=3Dcol>DF</TH>
    <TH class=3D"r b header" scope=3Dcol>Type I SS</TH>
    <TH class=3D"r b header" scope=3Dcol>Mean Square</TH>
    <TH class=3D"r b header" scope=3Dcol>F Value</TH>
    <TH class=3D"r b header" =
scope=3Dcol>Pr&nbsp;&gt;&nbsp;F</TH></TR></THEAD>
  <TBODY>
  <TR>
    <TH class=3D"l rowheader" scope=3Drow>sex</TH>
    <TD class=3D"r data">1</TD>
    <TD class=3D"r data">2252.343750</TD>
    <TD class=3D"r data">2252.343750</TD>
    <TD class=3D"r data">368.80</TD>
    <TD class=3D"r data">&lt;.0001</TD></TR>
  <TR>
    <TH class=3D"l rowheader" scope=3Drow>agro</TH>
    <TD class=3D"r data">1</TD>
    <TD class=3D"r data">113.067778</TD>
    <TD class=3D"r data">113.067778</TD>
    <TD class=3D"r data">18.51</TD>
    <TD class=3D"r data">&lt;.0001</TD></TR>
  <TR>
    <TH class=3D"l rowheader" scope=3Drow>sex*agro</TH>
    <TD class=3D"r data">1</TD>
    <TD class=3D"r data">5.335556</TD>
    <TD class=3D"r data">5.335556</TD>
    <TD class=3D"r data">0.87</TD>
    <TD class=3D"r =
data">0.3501</TD></TR></TBODY></TABLE></DIV></DIV><BR><A=20
name=3DIDX4></A>
<DIV>
<DIV align=3Dcenter>
<TABLE class=3Dtable borderColor=3D#c1c1c1 cellSpacing=3D0 =
cellPadding=3D5 rules=3Dall=20
summary=3D"Procedure GLM: Type III Model ANOVA" frame=3Dbox>
  <COLGROUP>
  <COL></COLGROUP>
  <COLGROUP>
  <COL>
  <COL>
  <COL>
  <COL>
  <COL></COLGROUP>
  <THEAD>
  <TR>
    <TH class=3D"l b header" scope=3Dcol>Source</TH>
    <TH class=3D"r b header" scope=3Dcol>DF</TH>
    <TH class=3D"r b header" scope=3Dcol>Type III SS</TH>
    <TH class=3D"r b header" scope=3Dcol>Mean Square</TH>
    <TH class=3D"r b header" scope=3Dcol>F Value</TH>
    <TH class=3D"r b header" =
scope=3Dcol>Pr&nbsp;&gt;&nbsp;F</TH></TR></THEAD>
  <TBODY>
  <TR>
    <TH class=3D"l rowheader" scope=3Drow>sex</TH>
    <TD class=3D"r data">1</TD>
    <TD class=3D"r data">280.1789547</TD>
    <TD class=3D"r data">280.1789547</TD>
    <TD class=3D"r data">45.88</TD>
    <TD class=3D"r data">&lt;.0001</TD></TR>
  <TR>
    <TH class=3D"l rowheader" scope=3Drow>agro</TH>
    <TD class=3D"r data">1</TD>
    <TD class=3D"r data">26.1807407</TD>
    <TD class=3D"r data">26.1807407</TD>
    <TD class=3D"r data">4.29</TD>
    <TD class=3D"r data">0.0386</TD></TR>
  <TR>
    <TH class=3D"l rowheader" scope=3Drow>sex*agro</TH>
    <TD class=3D"r data">1</TD>
    <TD class=3D"r data">5.3355556</TD>
    <TD class=3D"r data">5.3355556</TD>
    <TD class=3D"r data">0.87</TD>
    <TD class=3D"r =
data">0.3501</TD></TR></TBODY></TABLE></DIV></DIV><BR><A=20
name=3DIDX5></A>
<DIV>
<DIV align=3Dcenter>
<TABLE class=3Dtable borderColor=3D#c1c1c1 cellSpacing=3D0 =
cellPadding=3D5 rules=3Dall=20
summary=3D"Procedure GLM: Solution" frame=3Dbox>
  <COLGROUP>
  <COL></COLGROUP>
  <COLGROUP>
  <COL>
  <COL>
  <COL>
  <COL></COLGROUP>
  <THEAD>
  <TR>
    <TH class=3D"l b header" scope=3Dcol>Parameter</TH>
    <TH class=3D"r b header" scope=3Dcol>Estimate</TH>
    <TH class=3D"r b header" scope=3Dcol>Standard<BR>Error</TH>
    <TH class=3D"r b header" scope=3Dcol>t&nbsp;Value</TH>
    <TH class=3D"r b header" =
scope=3Dcol>Pr&nbsp;&gt;&nbsp;|t|</TH></TR></THEAD>
  <TBODY>
  <TR>
    <TH class=3D"l rowheader" scope=3Drow>Intercept</TH>
    <TD class=3D"r data">39.94041667</TD>
    <TD class=3D"r data">0.65965179</TD>
    <TD class=3D"r data">60.55</TD>
    <TD class=3D"r data">&lt;.0001</TD></TR>
  <TR>
    <TH class=3D"l rowheader" scope=3Drow>sex</TH>
    <TD class=3D"r data" noWrap>-2.57958333</TD>
    <TD class=3D"r data">0.38085014</TD>
    <TD class=3D"r data" noWrap>-6.77</TD>
    <TD class=3D"r data">&lt;.0001</TD></TR>
  <TR>
    <TH class=3D"l rowheader" scope=3Drow>agro</TH>
    <TD class=3D"r data">0.62666667</TD>
    <TD class=3D"r data">0.30266900</TD>
    <TD class=3D"r data">2.07</TD>
    <TD class=3D"r data">0.0386</TD></TR>
  <TR>
    <TH class=3D"l rowheader" scope=3Drow>sex*agro</TH>
    <TD class=3D"r data" noWrap>-0.16333333</TD>
    <TD class=3D"r data">0.17474603</TD>
    <TD class=3D"r data" noWrap>-0.93</TD>
    <TD class=3D"r =
data">0.3501</TD></TR></TBODY></TABLE></DIV></DIV><BR><A=20
name=3DIDX6></A>
<DIV>
<DIV class=3Dc><IMG class=3Dc style=3D"HEIGHT: 480px; WIDTH: 540px" =
border=3D0=20
alt=3D"Contour Fit Plot for MC"=20
src=3D"file:///C:/Users/DEMSSIE/AppData/Local/Temp/SAS%20Temporary%20File=
s/_TD6404_DESKTOP-G6FE1C4_/ContourFit.png">=20
</DIV></DIV><BR>
<P style=3D"PAGE-BREAK-AFTER: always"><BR></P>
<HR SIZE=3D3>
<A name=3DIDX7></A>
<TABLE class=3Dsystitleandfootercontainer cellSpacing=3D1 =
cellPadding=3D1 rules=3Dnone=20
width=3D"100%" summary=3D"Page Layout" border=3D0 frame=3Dvoid>
  <TBODY>
  <TR>
    <TD class=3D"c systemtitle">The SAS =
System</TD></TR></TBODY></TABLE><BR>
<DIV class=3D"c proctitle">The GLM Procedure</DIV>
<DIV class=3D"c proctitle">&nbsp;</DIV>
<DIV class=3D"c proctitle">Dependent Variable: HL </DIV>
<P>
<DIV>
<DIV align=3Dcenter>
<TABLE class=3Dtable borderColor=3D#c1c1c1 cellSpacing=3D0 =
cellPadding=3D5 rules=3Dall=20
summary=3D"Procedure GLM: Overall ANOVA" frame=3Dbox>
  <COLGROUP>
  <COL></COLGROUP>
  <COLGROUP>
  <COL>
  <COL>
  <COL>
  <COL>
  <COL></COLGROUP>
  <THEAD>
  <TR>
    <TH class=3D"l b header" scope=3Dcol>Source</TH>
    <TH class=3D"r b header" scope=3Dcol>DF</TH>
    <TH class=3D"r b header" scope=3Dcol>Sum of Squares</TH>
    <TH class=3D"r b header" scope=3Dcol>Mean Square</TH>
    <TH class=3D"r b header" scope=3Dcol>F Value</TH>
    <TH class=3D"r b header" =
scope=3Dcol>Pr&nbsp;&gt;&nbsp;F</TH></TR></THEAD>
  <TBODY>
  <TR>
    <TH class=3D"l rowheader" scope=3Drow>Model</TH>
    <TD class=3D"r data">3</TD>
    <TD class=3D"r data">2424.65667</TD>
    <TD class=3D"r data">808.21889</TD>
    <TD class=3D"r data">39.94</TD>
    <TD class=3D"r data">&lt;.0001</TD></TR>
  <TR>
    <TH class=3D"l rowheader" scope=3Drow>Error</TH>
    <TD class=3D"r data">1196</TD>
    <TD class=3D"r data">24203.34333</TD>
    <TD class=3D"r data">20.23691</TD>
    <TD class=3D"r data">&nbsp;</TD>
    <TD class=3D"r data">&nbsp;</TD></TR>
  <TR>
    <TH class=3D"l rowheader" scope=3Drow>Corrected Total</TH>
    <TD class=3D"r data">1199</TD>
    <TD class=3D"r data">26628.00000</TD>
    <TD class=3D"r data">&nbsp;</TD>
    <TD class=3D"r data">&nbsp;</TD>
    <TD class=3D"r =
data">&nbsp;</TD></TR></TBODY></TABLE></DIV></DIV><BR><A=20
name=3DIDX8></A>
<DIV>
<DIV align=3Dcenter>
<TABLE class=3Dtable borderColor=3D#c1c1c1 cellSpacing=3D0 =
cellPadding=3D5 rules=3Dall=20
summary=3D"Procedure GLM: Fit Statistics" frame=3Dbox>
  <COLGROUP>
  <COL>
  <COL>
  <COL>
  <COL></COLGROUP>
  <THEAD>
  <TR>
    <TH class=3D"r b header" scope=3Dcol>R-Square</TH>
    <TH class=3D"r b header" scope=3Dcol>Coeff Var</TH>
    <TH class=3D"r b header" scope=3Dcol>Root MSE</TH>
    <TH class=3D"r b header" scope=3Dcol>HL&nbsp;Mean</TH></TR></THEAD>
  <TBODY>
  <TR>
    <TD class=3D"r data">0.091057</TD>
    <TD class=3D"r data">21.73210</TD>
    <TD class=3D"r data">4.498545</TD>
    <TD class=3D"r =
data">20.70000</TD></TR></TBODY></TABLE></DIV></DIV><BR><A=20
name=3DIDX9></A>
<DIV>
<DIV align=3Dcenter>
<TABLE class=3Dtable borderColor=3D#c1c1c1 cellSpacing=3D0 =
cellPadding=3D5 rules=3Dall=20
summary=3D"Procedure GLM: Type I Model ANOVA" frame=3Dbox>
  <COLGROUP>
  <COL></COLGROUP>
  <COLGROUP>
  <COL>
  <COL>
  <COL>
  <COL>
  <COL></COLGROUP>
  <THEAD>
  <TR>
    <TH class=3D"l b header" scope=3Dcol>Source</TH>
    <TH class=3D"r b header" scope=3Dcol>DF</TH>
    <TH class=3D"r b header" scope=3Dcol>Type I SS</TH>
    <TH class=3D"r b header" scope=3Dcol>Mean Square</TH>
    <TH class=3D"r b header" scope=3Dcol>F Value</TH>
    <TH class=3D"r b header" =
scope=3Dcol>Pr&nbsp;&gt;&nbsp;F</TH></TR></THEAD>
  <TBODY>
  <TR>
    <TH class=3D"l rowheader" scope=3Drow>sex</TH>
    <TD class=3D"r data">1</TD>
    <TD class=3D"r data">219.615000</TD>
    <TD class=3D"r data">219.615000</TD>
    <TD class=3D"r data">10.85</TD>
    <TD class=3D"r data">0.0010</TD></TR>
  <TR>
    <TH class=3D"l rowheader" scope=3Drow>agro</TH>
    <TD class=3D"r data">1</TD>
    <TD class=3D"r data">2040.027778</TD>
    <TD class=3D"r data">2040.027778</TD>
    <TD class=3D"r data">100.81</TD>
    <TD class=3D"r data">&lt;.0001</TD></TR>
  <TR>
    <TH class=3D"l rowheader" scope=3Drow>sex*agro</TH>
    <TD class=3D"r data">1</TD>
    <TD class=3D"r data">165.013889</TD>
    <TD class=3D"r data">165.013889</TD>
    <TD class=3D"r data">8.15</TD>
    <TD class=3D"r =
data">0.0044</TD></TR></TBODY></TABLE></DIV></DIV><BR><A=20
name=3DIDX10></A>
<DIV>
<DIV align=3Dcenter>
<TABLE class=3Dtable borderColor=3D#c1c1c1 cellSpacing=3D0 =
cellPadding=3D5 rules=3Dall=20
summary=3D"Procedure GLM: Type III Model ANOVA" frame=3Dbox>
  <COLGROUP>
  <COL></COLGROUP>
  <COLGROUP>
  <COL>
  <COL>
  <COL>
  <COL>
  <COL></COLGROUP>
  <THEAD>
  <TR>
    <TH class=3D"l b header" scope=3Dcol>Source</TH>
    <TH class=3D"r b header" scope=3Dcol>DF</TH>
    <TH class=3D"r b header" scope=3Dcol>Type III SS</TH>
    <TH class=3D"r b header" scope=3Dcol>Mean Square</TH>
    <TH class=3D"r b header" scope=3Dcol>F Value</TH>
    <TH class=3D"r b header" =
scope=3Dcol>Pr&nbsp;&gt;&nbsp;F</TH></TR></THEAD>
  <TBODY>
  <TR>
    <TH class=3D"l rowheader" scope=3Drow>sex</TH>
    <TD class=3D"r data">1</TD>
    <TD class=3D"r data">312.4666959</TD>
    <TD class=3D"r data">312.4666959</TD>
    <TD class=3D"r data">15.44</TD>
    <TD class=3D"r data">&lt;.0001</TD></TR>
  <TR>
    <TH class=3D"l rowheader" scope=3Drow>agro</TH>
    <TD class=3D"r data">1</TD>
    <TD class=3D"r data">0.0046296</TD>
    <TD class=3D"r data">0.0046296</TD>
    <TD class=3D"r data">0.00</TD>
    <TD class=3D"r data">0.9879</TD></TR>
  <TR>
    <TH class=3D"l rowheader" scope=3Drow>sex*agro</TH>
    <TD class=3D"r data">1</TD>
    <TD class=3D"r data">165.0138889</TD>
    <TD class=3D"r data">165.0138889</TD>
    <TD class=3D"r data">8.15</TD>
    <TD class=3D"r =
data">0.0044</TD></TR></TBODY></TABLE></DIV></DIV><BR><A=20
name=3DIDX11></A>
<DIV>
<DIV align=3Dcenter>
<TABLE class=3Dtable borderColor=3D#c1c1c1 cellSpacing=3D0 =
cellPadding=3D5 rules=3Dall=20
summary=3D"Procedure GLM: Solution" frame=3Dbox>
  <COLGROUP>
  <COL></COLGROUP>
  <COLGROUP>
  <COL>
  <COL>
  <COL>
  <COL></COLGROUP>
  <THEAD>
  <TR>
    <TH class=3D"l b header" scope=3Dcol>Parameter</TH>
    <TH class=3D"r b header" scope=3Dcol>Estimate</TH>
    <TH class=3D"r b header" scope=3Dcol>Standard<BR>Error</TH>
    <TH class=3D"r b header" scope=3Dcol>t&nbsp;Value</TH>
    <TH class=3D"r b header" =
scope=3Dcol>Pr&nbsp;&gt;&nbsp;|t|</TH></TR></THEAD>
  <TBODY>
  <TR>
    <TH class=3D"l rowheader" scope=3Drow>Intercept</TH>
    <TD class=3D"r data">22.22916667</TD>
    <TD class=3D"r data">1.20078298</TD>
    <TD class=3D"r data">18.51</TD>
    <TD class=3D"r data">&lt;.0001</TD></TR>
  <TR>
    <TH class=3D"l rowheader" scope=3Drow>sex</TH>
    <TD class=3D"r data" noWrap>-2.72416667</TD>
    <TD class=3D"r data">0.69327238</TD>
    <TD class=3D"r data" noWrap>-3.93</TD>
    <TD class=3D"r data">&lt;.0001</TD></TR>
  <TR>
    <TH class=3D"l rowheader" scope=3Drow>agro</TH>
    <TD class=3D"r data" noWrap>-0.00833333</TD>
    <TD class=3D"r data">0.55095702</TD>
    <TD class=3D"r data" noWrap>-0.02</TD>
    <TD class=3D"r data">0.9879</TD></TR>
  <TR>
    <TH class=3D"l rowheader" scope=3Drow>sex*agro</TH>
    <TD class=3D"r data">0.90833333</TD>
    <TD class=3D"r data">0.31809518</TD>
    <TD class=3D"r data">2.86</TD>
    <TD class=3D"r =
data">0.0044</TD></TR></TBODY></TABLE></DIV></DIV><BR><A=20
name=3DIDX12></A>
<DIV>
<DIV class=3Dc><IMG class=3Dc style=3D"HEIGHT: 480px; WIDTH: 540px" =
border=3D0=20
alt=3D"Contour Fit Plot for HL"=20
src=3D"file:///C:/Users/DEMSSIE/AppData/Local/Temp/SAS%20Temporary%20File=
s/_TD6404_DESKTOP-G6FE1C4_/ContourFit1.png">=20
</DIV></DIV><BR>
<P style=3D"PAGE-BREAK-AFTER: always"><BR></P>
<HR SIZE=3D3>
<A name=3DIDX13></A>
<TABLE class=3Dsystitleandfootercontainer cellSpacing=3D1 =
cellPadding=3D1 rules=3Dnone=20
width=3D"100%" summary=3D"Page Layout" border=3D0 frame=3Dvoid>
  <TBODY>
  <TR>
    <TD class=3D"c systemtitle">The SAS =
System</TD></TR></TBODY></TABLE><BR>
<DIV class=3D"c proctitle">The GLM Procedure</DIV>
<DIV class=3D"c proctitle">&nbsp;</DIV>
<DIV class=3D"c proctitle">Dependent Variable: BL </DIV>
<P>
<DIV>
<DIV align=3Dcenter>
<TABLE class=3Dtable borderColor=3D#c1c1c1 cellSpacing=3D0 =
cellPadding=3D5 rules=3Dall=20
summary=3D"Procedure GLM: Overall ANOVA" frame=3Dbox>
  <COLGROUP>
  <COL></COLGROUP>
  <COLGROUP>
  <COL>
  <COL>
  <COL>
  <COL>
  <COL></COLGROUP>
  <THEAD>
  <TR>
    <TH class=3D"l b header" scope=3Dcol>Source</TH>
    <TH class=3D"r b header" scope=3Dcol>DF</TH>
    <TH class=3D"r b header" scope=3Dcol>Sum of Squares</TH>
    <TH class=3D"r b header" scope=3Dcol>Mean Square</TH>
    <TH class=3D"r b header" scope=3Dcol>F Value</TH>
    <TH class=3D"r b header" =
scope=3Dcol>Pr&nbsp;&gt;&nbsp;F</TH></TR></THEAD>
  <TBODY>
  <TR>
    <TH class=3D"l rowheader" scope=3Drow>Model</TH>
    <TD class=3D"r data">3</TD>
    <TD class=3D"r data">4969.83167</TD>
    <TD class=3D"r data">1656.61056</TD>
    <TD class=3D"r data">41.14</TD>
    <TD class=3D"r data">&lt;.0001</TD></TR>
  <TR>
    <TH class=3D"l rowheader" scope=3Drow>Error</TH>
    <TD class=3D"r data">1196</TD>
    <TD class=3D"r data">48158.86750</TD>
    <TD class=3D"r data">40.26661</TD>
    <TD class=3D"r data">&nbsp;</TD>
    <TD class=3D"r data">&nbsp;</TD></TR>
  <TR>
    <TH class=3D"l rowheader" scope=3Drow>Corrected Total</TH>
    <TD class=3D"r data">1199</TD>
    <TD class=3D"r data">53128.69917</TD>
    <TD class=3D"r data">&nbsp;</TD>
    <TD class=3D"r data">&nbsp;</TD>
    <TD class=3D"r =
data">&nbsp;</TD></TR></TBODY></TABLE></DIV></DIV><BR><A=20
name=3DIDX14></A>
<DIV>
<DIV align=3Dcenter>
<TABLE class=3Dtable borderColor=3D#c1c1c1 cellSpacing=3D0 =
cellPadding=3D5 rules=3Dall=20
summary=3D"Procedure GLM: Fit Statistics" frame=3Dbox>
  <COLGROUP>
  <COL>
  <COL>
  <COL>
  <COL></COLGROUP>
  <THEAD>
  <TR>
    <TH class=3D"r b header" scope=3Dcol>R-Square</TH>
    <TH class=3D"r b header" scope=3Dcol>Coeff Var</TH>
    <TH class=3D"r b header" scope=3Dcol>Root MSE</TH>
    <TH class=3D"r b header" scope=3Dcol>BL&nbsp;Mean</TH></TR></THEAD>
  <TBODY>
  <TR>
    <TD class=3D"r data">0.093543</TD>
    <TD class=3D"r data">5.698828</TD>
    <TD class=3D"r data">6.345598</TD>
    <TD class=3D"r =
data">111.3492</TD></TR></TBODY></TABLE></DIV></DIV><BR><A=20
name=3DIDX15></A>
<DIV>
<DIV align=3Dcenter>
<TABLE class=3Dtable borderColor=3D#c1c1c1 cellSpacing=3D0 =
cellPadding=3D5 rules=3Dall=20
summary=3D"Procedure GLM: Type I Model ANOVA" frame=3Dbox>
  <COLGROUP>
  <COL></COLGROUP>
  <COLGROUP>
  <COL>
  <COL>
  <COL>
  <COL>
  <COL></COLGROUP>
  <THEAD>
  <TR>
    <TH class=3D"l b header" scope=3Dcol>Source</TH>
    <TH class=3D"r b header" scope=3Dcol>DF</TH>
    <TH class=3D"r b header" scope=3Dcol>Type I SS</TH>
    <TH class=3D"r b header" scope=3Dcol>Mean Square</TH>
    <TH class=3D"r b header" scope=3Dcol>F Value</TH>
    <TH class=3D"r b header" =
scope=3Dcol>Pr&nbsp;&gt;&nbsp;F</TH></TR></THEAD>
  <TBODY>
  <TR>
    <TH class=3D"l rowheader" scope=3Drow>sex</TH>
    <TD class=3D"r data">1</TD>
    <TD class=3D"r data">3670.426667</TD>
    <TD class=3D"r data">3670.426667</TD>
    <TD class=3D"r data">91.15</TD>
    <TD class=3D"r data">&lt;.0001</TD></TR>
  <TR>
    <TH class=3D"l rowheader" scope=3Drow>agro</TH>
    <TD class=3D"r data">1</TD>
    <TD class=3D"r data">1106.671111</TD>
    <TD class=3D"r data">1106.671111</TD>
    <TD class=3D"r data">27.48</TD>
    <TD class=3D"r data">&lt;.0001</TD></TR>
  <TR>
    <TH class=3D"l rowheader" scope=3Drow>sex*agro</TH>
    <TD class=3D"r data">1</TD>
    <TD class=3D"r data">192.733889</TD>
    <TD class=3D"r data">192.733889</TD>
    <TD class=3D"r data">4.79</TD>
    <TD class=3D"r =
data">0.0289</TD></TR></TBODY></TABLE></DIV></DIV><BR><A=20
name=3DIDX16></A>
<DIV>
<DIV align=3Dcenter>
<TABLE class=3Dtable borderColor=3D#c1c1c1 cellSpacing=3D0 =
cellPadding=3D5 rules=3Dall=20
summary=3D"Procedure GLM: Type III Model ANOVA" frame=3Dbox>
  <COLGROUP>
  <COL></COLGROUP>
  <COLGROUP>
  <COL>
  <COL>
  <COL>
  <COL>
  <COL></COLGROUP>
  <THEAD>
  <TR>
    <TH class=3D"l b header" scope=3Dcol>Source</TH>
    <TH class=3D"r b header" scope=3Dcol>DF</TH>
    <TH class=3D"r b header" scope=3Dcol>Type III SS</TH>
    <TH class=3D"r b header" scope=3Dcol>Mean Square</TH>
    <TH class=3D"r b header" scope=3Dcol>F Value</TH>
    <TH class=3D"r b header" =
scope=3Dcol>Pr&nbsp;&gt;&nbsp;F</TH></TR></THEAD>
  <TBODY>
  <TR>
    <TH class=3D"l rowheader" scope=3Drow>sex</TH>
    <TD class=3D"r data">1</TD>
    <TD class=3D"r data">1355.229942</TD>
    <TD class=3D"r data">1355.229942</TD>
    <TD class=3D"r data">33.66</TD>
    <TD class=3D"r data">&lt;.0001</TD></TR>
  <TR>
    <TH class=3D"l rowheader" scope=3Drow>agro</TH>
    <TD class=3D"r data">1</TD>
    <TD class=3D"r data">502.335000</TD>
    <TD class=3D"r data">502.335000</TD>
    <TD class=3D"r data">12.48</TD>
    <TD class=3D"r data">0.0004</TD></TR>
  <TR>
    <TH class=3D"l rowheader" scope=3Drow>sex*agro</TH>
    <TD class=3D"r data">1</TD>
    <TD class=3D"r data">192.733889</TD>
    <TD class=3D"r data">192.733889</TD>
    <TD class=3D"r data">4.79</TD>
    <TD class=3D"r =
data">0.0289</TD></TR></TBODY></TABLE></DIV></DIV><BR><A=20
name=3DIDX17></A>
<DIV>
<DIV align=3Dcenter>
<TABLE class=3Dtable borderColor=3D#c1c1c1 cellSpacing=3D0 =
cellPadding=3D5 rules=3Dall=20
summary=3D"Procedure GLM: Solution" frame=3Dbox>
  <COLGROUP>
  <COL></COLGROUP>
  <COLGROUP>
  <COL>
  <COL>
  <COL>
  <COL></COLGROUP>
  <THEAD>
  <TR>
    <TH class=3D"l b header" scope=3Dcol>Parameter</TH>
    <TH class=3D"r b header" scope=3Dcol>Estimate</TH>
    <TH class=3D"r b header" scope=3Dcol>Standard<BR>Error</TH>
    <TH class=3D"r b header" scope=3Dcol>t&nbsp;Value</TH>
    <TH class=3D"r b header" =
scope=3Dcol>Pr&nbsp;&gt;&nbsp;|t|</TH></TR></THEAD>
  <TBODY>
  <TR>
    <TH class=3D"l rowheader" scope=3Drow>Intercept</TH>
    <TD class=3D"r data">123.0225000</TD>
    <TD class=3D"r data">1.69381111</TD>
    <TD class=3D"r data">72.63</TD>
    <TD class=3D"r data">&lt;.0001</TD></TR>
  <TR>
    <TH class=3D"l rowheader" scope=3Drow>sex</TH>
    <TD class=3D"r data" noWrap>-5.6733333</TD>
    <TD class=3D"r data">0.97792230</TD>
    <TD class=3D"r data" noWrap>-5.80</TD>
    <TD class=3D"r data">&lt;.0001</TD></TR>
  <TR>
    <TH class=3D"l rowheader" scope=3Drow>agro</TH>
    <TD class=3D"r data" noWrap>-2.7450000</TD>
    <TD class=3D"r data">0.77717384</TD>
    <TD class=3D"r data" noWrap>-3.53</TD>
    <TD class=3D"r data">0.0004</TD></TR>
  <TR>
    <TH class=3D"l rowheader" scope=3Drow>sex*agro</TH>
    <TD class=3D"r data">0.9816667</TD>
    <TD class=3D"r data">0.44870152</TD>
    <TD class=3D"r data">2.19</TD>
    <TD class=3D"r =
data">0.0289</TD></TR></TBODY></TABLE></DIV></DIV><BR><A=20
name=3DIDX18></A>
<DIV>
<DIV class=3Dc><IMG class=3Dc style=3D"HEIGHT: 480px; WIDTH: 540px" =
border=3D0=20
alt=3D"Contour Fit Plot for BL"=20
src=3D"file:///C:/Users/DEMSSIE/AppData/Local/Temp/SAS%20Temporary%20File=
s/_TD6404_DESKTOP-G6FE1C4_/ContourFit2.png">=20
</DIV></DIV><BR>
<P style=3D"PAGE-BREAK-AFTER: always"><BR></P>
<HR SIZE=3D3>
<A name=3DIDX19></A>
<TABLE class=3Dsystitleandfootercontainer cellSpacing=3D1 =
cellPadding=3D1 rules=3Dnone=20
width=3D"100%" summary=3D"Page Layout" border=3D0 frame=3Dvoid>
  <TBODY>
  <TR>
    <TD class=3D"c systemtitle">The SAS =
System</TD></TR></TBODY></TABLE><BR>
<DIV class=3D"c proctitle">The GLM Procedure</DIV>
<DIV class=3D"c proctitle">&nbsp;</DIV>
<DIV class=3D"c proctitle">Dependent Variable: HG </DIV>
<P>
<DIV>
<DIV align=3Dcenter>
<TABLE class=3Dtable borderColor=3D#c1c1c1 cellSpacing=3D0 =
cellPadding=3D5 rules=3Dall=20
summary=3D"Procedure GLM: Overall ANOVA" frame=3Dbox>
  <COLGROUP>
  <COL></COLGROUP>
  <COLGROUP>
  <COL>
  <COL>
  <COL>
  <COL>
  <COL></COLGROUP>
  <THEAD>
  <TR>
    <TH class=3D"l b header" scope=3Dcol>Source</TH>
    <TH class=3D"r b header" scope=3Dcol>DF</TH>
    <TH class=3D"r b header" scope=3Dcol>Sum of Squares</TH>
    <TH class=3D"r b header" scope=3Dcol>Mean Square</TH>
    <TH class=3D"r b header" scope=3Dcol>F Value</TH>
    <TH class=3D"r b header" =
scope=3Dcol>Pr&nbsp;&gt;&nbsp;F</TH></TR></THEAD>
  <TBODY>
  <TR>
    <TH class=3D"l rowheader" scope=3Drow>Model</TH>
    <TD class=3D"r data">3</TD>
    <TD class=3D"r data">16488.3137</TD>
    <TD class=3D"r data">5496.1046</TD>
    <TD class=3D"r data">78.62</TD>
    <TD class=3D"r data">&lt;.0001</TD></TR>
  <TR>
    <TH class=3D"l rowheader" scope=3Drow>Error</TH>
    <TD class=3D"r data">1196</TD>
    <TD class=3D"r data">83612.1788</TD>
    <TD class=3D"r data">69.9098</TD>
    <TD class=3D"r data">&nbsp;</TD>
    <TD class=3D"r data">&nbsp;</TD></TR>
  <TR>
    <TH class=3D"l rowheader" scope=3Drow>Corrected Total</TH>
    <TD class=3D"r data">1199</TD>
    <TD class=3D"r data">100100.4925</TD>
    <TD class=3D"r data">&nbsp;</TD>
    <TD class=3D"r data">&nbsp;</TD>
    <TD class=3D"r =
data">&nbsp;</TD></TR></TBODY></TABLE></DIV></DIV><BR><A=20
name=3DIDX20></A>
<DIV>
<DIV align=3Dcenter>
<TABLE class=3Dtable borderColor=3D#c1c1c1 cellSpacing=3D0 =
cellPadding=3D5 rules=3Dall=20
summary=3D"Procedure GLM: Fit Statistics" frame=3Dbox>
  <COLGROUP>
  <COL>
  <COL>
  <COL>
  <COL></COLGROUP>
  <THEAD>
  <TR>
    <TH class=3D"r b header" scope=3Dcol>R-Square</TH>
    <TH class=3D"r b header" scope=3Dcol>Coeff Var</TH>
    <TH class=3D"r b header" scope=3Dcol>Root MSE</TH>
    <TH class=3D"r b header" scope=3Dcol>HG&nbsp;Mean</TH></TR></THEAD>
  <TBODY>
  <TR>
    <TD class=3D"r data">0.164718</TD>
    <TD class=3D"r data">6.047783</TD>
    <TD class=3D"r data">8.361211</TD>
    <TD class=3D"r =
data">138.2525</TD></TR></TBODY></TABLE></DIV></DIV><BR><A=20
name=3DIDX21></A>
<DIV>
<DIV align=3Dcenter>
<TABLE class=3Dtable borderColor=3D#c1c1c1 cellSpacing=3D0 =
cellPadding=3D5 rules=3Dall=20
summary=3D"Procedure GLM: Type I Model ANOVA" frame=3Dbox>
  <COLGROUP>
  <COL></COLGROUP>
  <COLGROUP>
  <COL>
  <COL>
  <COL>
  <COL>
  <COL></COLGROUP>
  <THEAD>
  <TR>
    <TH class=3D"l b header" scope=3Dcol>Source</TH>
    <TH class=3D"r b header" scope=3Dcol>DF</TH>
    <TH class=3D"r b header" scope=3Dcol>Type I SS</TH>
    <TH class=3D"r b header" scope=3Dcol>Mean Square</TH>
    <TH class=3D"r b header" scope=3Dcol>F Value</TH>
    <TH class=3D"r b header" =
scope=3Dcol>Pr&nbsp;&gt;&nbsp;F</TH></TR></THEAD>
  <TBODY>
  <TR>
    <TH class=3D"l rowheader" scope=3Drow>sex</TH>
    <TD class=3D"r data">1</TD>
    <TD class=3D"r data">13953.90375</TD>
    <TD class=3D"r data">13953.90375</TD>
    <TD class=3D"r data">199.60</TD>
    <TD class=3D"r data">&lt;.0001</TD></TR>
  <TR>
    <TH class=3D"l rowheader" scope=3Drow>agro</TH>
    <TD class=3D"r data">1</TD>
    <TD class=3D"r data">2404.26778</TD>
    <TD class=3D"r data">2404.26778</TD>
    <TD class=3D"r data">34.39</TD>
    <TD class=3D"r data">&lt;.0001</TD></TR>
  <TR>
    <TH class=3D"l rowheader" scope=3Drow>sex*agro</TH>
    <TD class=3D"r data">1</TD>
    <TD class=3D"r data">130.14222</TD>
    <TD class=3D"r data">130.14222</TD>
    <TD class=3D"r data">1.86</TD>
    <TD class=3D"r =
data">0.1727</TD></TR></TBODY></TABLE></DIV></DIV><BR><A=20
name=3DIDX22></A>
<DIV>
<DIV align=3Dcenter>
<TABLE class=3Dtable borderColor=3D#c1c1c1 cellSpacing=3D0 =
cellPadding=3D5 rules=3Dall=20
summary=3D"Procedure GLM: Type III Model ANOVA" frame=3Dbox>
  <COLGROUP>
  <COL></COLGROUP>
  <COLGROUP>
  <COL>
  <COL>
  <COL>
  <COL>
  <COL></COLGROUP>
  <THEAD>
  <TR>
    <TH class=3D"l b header" scope=3Dcol>Source</TH>
    <TH class=3D"r b header" scope=3Dcol>DF</TH>
    <TH class=3D"r b header" scope=3Dcol>Type III SS</TH>
    <TH class=3D"r b header" scope=3Dcol>Mean Square</TH>
    <TH class=3D"r b header" scope=3Dcol>F Value</TH>
    <TH class=3D"r b header" =
scope=3Dcol>Pr&nbsp;&gt;&nbsp;F</TH></TR></THEAD>
  <TBODY>
  <TR>
    <TH class=3D"l rowheader" scope=3Drow>sex</TH>
    <TD class=3D"r data">1</TD>
    <TD class=3D"r data">1330.066674</TD>
    <TD class=3D"r data">1330.066674</TD>
    <TD class=3D"r data">19.03</TD>
    <TD class=3D"r data">&lt;.0001</TD></TR>
  <TR>
    <TH class=3D"l rowheader" scope=3Drow>agro</TH>
    <TD class=3D"r data">1</TD>
    <TD class=3D"r data">5.606667</TD>
    <TD class=3D"r data">5.606667</TD>
    <TD class=3D"r data">0.08</TD>
    <TD class=3D"r data">0.7771</TD></TR>
  <TR>
    <TH class=3D"l rowheader" scope=3Drow>sex*agro</TH>
    <TD class=3D"r data">1</TD>
    <TD class=3D"r data">130.142222</TD>
    <TD class=3D"r data">130.142222</TD>
    <TD class=3D"r data">1.86</TD>
    <TD class=3D"r =
data">0.1727</TD></TR></TBODY></TABLE></DIV></DIV><BR><A=20
name=3DIDX23></A>
<DIV>
<DIV align=3Dcenter>
<TABLE class=3Dtable borderColor=3D#c1c1c1 cellSpacing=3D0 =
cellPadding=3D5 rules=3Dall=20
summary=3D"Procedure GLM: Solution" frame=3Dbox>
  <COLGROUP>
  <COL></COLGROUP>
  <COLGROUP>
  <COL>
  <COL>
  <COL>
  <COL></COLGROUP>
  <THEAD>
  <TR>
    <TH class=3D"l b header" scope=3Dcol>Parameter</TH>
    <TH class=3D"r b header" scope=3Dcol>Estimate</TH>
    <TH class=3D"r b header" scope=3Dcol>Standard<BR>Error</TH>
    <TH class=3D"r b header" scope=3Dcol>t&nbsp;Value</TH>
    <TH class=3D"r b header" =
scope=3Dcol>Pr&nbsp;&gt;&nbsp;|t|</TH></TR></THEAD>
  <TBODY>
  <TR>
    <TH class=3D"l rowheader" scope=3Drow>Intercept</TH>
    <TD class=3D"r data">150.8887500</TD>
    <TD class=3D"r data">2.23183259</TD>
    <TD class=3D"r data">67.61</TD>
    <TD class=3D"r data">&lt;.0001</TD></TR>
  <TR>
    <TH class=3D"l rowheader" scope=3Drow>sex</TH>
    <TD class=3D"r data" noWrap>-5.6204167</TD>
    <TD class=3D"r data">1.28854915</TD>
    <TD class=3D"r data" noWrap>-4.36</TD>
    <TD class=3D"r data">&lt;.0001</TD></TR>
  <TR>
    <TH class=3D"l rowheader" scope=3Drow>agro</TH>
    <TD class=3D"r data" noWrap>-0.2900000</TD>
    <TD class=3D"r data">1.02403502</TD>
    <TD class=3D"r data" noWrap>-0.28</TD>
    <TD class=3D"r data">0.7771</TD></TR>
  <TR>
    <TH class=3D"l rowheader" scope=3Drow>sex*agro</TH>
    <TD class=3D"r data" noWrap>-0.8066667</TD>
    <TD class=3D"r data">0.59122690</TD>
    <TD class=3D"r data" noWrap>-1.36</TD>
    <TD class=3D"r =
data">0.1727</TD></TR></TBODY></TABLE></DIV></DIV><BR><A=20
name=3DIDX24></A>
<DIV>
<DIV class=3Dc><IMG class=3Dc style=3D"HEIGHT: 480px; WIDTH: 540px" =
border=3D0=20
alt=3D"Contour Fit Plot for HG"=20
src=3D"file:///C:/Users/DEMSSIE/AppData/Local/Temp/SAS%20Temporary%20File=
s/_TD6404_DESKTOP-G6FE1C4_/ContourFit3.png">=20
</DIV></DIV><BR>
<P style=3D"PAGE-BREAK-AFTER: always"><BR></P>
<HR SIZE=3D3>
<A name=3DIDX25></A>
<TABLE class=3Dsystitleandfootercontainer cellSpacing=3D1 =
cellPadding=3D1 rules=3Dnone=20
width=3D"100%" summary=3D"Page Layout" border=3D0 frame=3Dvoid>
  <TBODY>
  <TR>
    <TD class=3D"c systemtitle">The SAS =
System</TD></TR></TBODY></TABLE><BR>
<DIV class=3D"c proctitle">The GLM Procedure</DIV>
<DIV class=3D"c proctitle">&nbsp;</DIV>
<DIV class=3D"c proctitle">Dependent Variable: PW </DIV>
<P>
<DIV>
<DIV align=3Dcenter>
<TABLE class=3Dtable borderColor=3D#c1c1c1 cellSpacing=3D0 =
cellPadding=3D5 rules=3Dall=20
summary=3D"Procedure GLM: Overall ANOVA" frame=3Dbox>
  <COLGROUP>
  <COL></COLGROUP>
  <COLGROUP>
  <COL>
  <COL>
  <COL>
  <COL>
  <COL></COLGROUP>
  <THEAD>
  <TR>
    <TH class=3D"l b header" scope=3Dcol>Source</TH>
    <TH class=3D"r b header" scope=3Dcol>DF</TH>
    <TH class=3D"r b header" scope=3Dcol>Sum of Squares</TH>
    <TH class=3D"r b header" scope=3Dcol>Mean Square</TH>
    <TH class=3D"r b header" scope=3Dcol>F Value</TH>
    <TH class=3D"r b header" =
scope=3Dcol>Pr&nbsp;&gt;&nbsp;F</TH></TR></THEAD>
  <TBODY>
  <TR>
    <TH class=3D"l rowheader" scope=3Drow>Model</TH>
    <TD class=3D"r data">3</TD>
    <TD class=3D"r data">118.001667</TD>
    <TD class=3D"r data">39.333889</TD>
    <TD class=3D"r data">6.58</TD>
    <TD class=3D"r data">0.0002</TD></TR>
  <TR>
    <TH class=3D"l rowheader" scope=3Drow>Error</TH>
    <TD class=3D"r data">1196</TD>
    <TD class=3D"r data">7151.397500</TD>
    <TD class=3D"r data">5.979429</TD>
    <TD class=3D"r data">&nbsp;</TD>
    <TD class=3D"r data">&nbsp;</TD></TR>
  <TR>
    <TH class=3D"l rowheader" scope=3Drow>Corrected Total</TH>
    <TD class=3D"r data">1199</TD>
    <TD class=3D"r data">7269.399167</TD>
    <TD class=3D"r data">&nbsp;</TD>
    <TD class=3D"r data">&nbsp;</TD>
    <TD class=3D"r =
data">&nbsp;</TD></TR></TBODY></TABLE></DIV></DIV><BR><A=20
name=3DIDX26></A>
<DIV>
<DIV align=3Dcenter>
<TABLE class=3Dtable borderColor=3D#c1c1c1 cellSpacing=3D0 =
cellPadding=3D5 rules=3Dall=20
summary=3D"Procedure GLM: Fit Statistics" frame=3Dbox>
  <COLGROUP>
  <COL>
  <COL>
  <COL>
  <COL></COLGROUP>
  <THEAD>
  <TR>
    <TH class=3D"r b header" scope=3Dcol>R-Square</TH>
    <TH class=3D"r b header" scope=3Dcol>Coeff Var</TH>
    <TH class=3D"r b header" scope=3Dcol>Root MSE</TH>
    <TH class=3D"r b header" scope=3Dcol>PW&nbsp;Mean</TH></TR></THEAD>
  <TBODY>
  <TR>
    <TD class=3D"r data">0.016233</TD>
    <TD class=3D"r data">7.594256</TD>
    <TD class=3D"r data">2.445287</TD>
    <TD class=3D"r =
data">32.19917</TD></TR></TBODY></TABLE></DIV></DIV><BR><A=20
name=3DIDX27></A>
<DIV>
<DIV align=3Dcenter>
<TABLE class=3Dtable borderColor=3D#c1c1c1 cellSpacing=3D0 =
cellPadding=3D5 rules=3Dall=20
summary=3D"Procedure GLM: Type I Model ANOVA" frame=3Dbox>
  <COLGROUP>
  <COL></COLGROUP>
  <COLGROUP>
  <COL>
  <COL>
  <COL>
  <COL>
  <COL></COLGROUP>
  <THEAD>
  <TR>
    <TH class=3D"l b header" scope=3Dcol>Source</TH>
    <TH class=3D"r b header" scope=3Dcol>DF</TH>
    <TH class=3D"r b header" scope=3Dcol>Type I SS</TH>
    <TH class=3D"r b header" scope=3Dcol>Mean Square</TH>
    <TH class=3D"r b header" scope=3Dcol>F Value</TH>
    <TH class=3D"r b header" =
scope=3Dcol>Pr&nbsp;&gt;&nbsp;F</TH></TR></THEAD>
  <TBODY>
  <TR>
    <TH class=3D"l rowheader" scope=3Drow>sex</TH>
    <TD class=3D"r data">1</TD>
    <TD class=3D"r data">27.30666667</TD>
    <TD class=3D"r data">27.30666667</TD>
    <TD class=3D"r data">4.57</TD>
    <TD class=3D"r data">0.0328</TD></TR>
  <TR>
    <TH class=3D"l rowheader" scope=3Drow>agro</TH>
    <TD class=3D"r data">1</TD>
    <TD class=3D"r data">39.69000000</TD>
    <TD class=3D"r data">39.69000000</TD>
    <TD class=3D"r data">6.64</TD>
    <TD class=3D"r data">0.0101</TD></TR>
  <TR>
    <TH class=3D"l rowheader" scope=3Drow>sex*agro</TH>
    <TD class=3D"r data">1</TD>
    <TD class=3D"r data">51.00500000</TD>
    <TD class=3D"r data">51.00500000</TD>
    <TD class=3D"r data">8.53</TD>
    <TD class=3D"r =
data">0.0036</TD></TR></TBODY></TABLE></DIV></DIV><BR><A=20
name=3DIDX28></A>
<DIV>
<DIV align=3Dcenter>
<TABLE class=3Dtable borderColor=3D#c1c1c1 cellSpacing=3D0 =
cellPadding=3D5 rules=3Dall=20
summary=3D"Procedure GLM: Type III Model ANOVA" frame=3Dbox>
  <COLGROUP>
  <COL></COLGROUP>
  <COLGROUP>
  <COL>
  <COL>
  <COL>
  <COL>
  <COL></COLGROUP>
  <THEAD>
  <TR>
    <TH class=3D"l b header" scope=3Dcol>Source</TH>
    <TH class=3D"r b header" scope=3Dcol>DF</TH>
    <TH class=3D"r b header" scope=3Dcol>Type III SS</TH>
    <TH class=3D"r b header" scope=3Dcol>Mean Square</TH>
    <TH class=3D"r b header" scope=3Dcol>F Value</TH>
    <TH class=3D"r b header" =
scope=3Dcol>Pr&nbsp;&gt;&nbsp;F</TH></TR></THEAD>
  <TBODY>
  <TR>
    <TH class=3D"l rowheader" scope=3Drow>sex</TH>
    <TD class=3D"r data">1</TD>
    <TD class=3D"r data">20.04631579</TD>
    <TD class=3D"r data">20.04631579</TD>
    <TD class=3D"r data">3.35</TD>
    <TD class=3D"r data">0.0673</TD></TR>
  <TR>
    <TH class=3D"l rowheader" scope=3Drow>agro</TH>
    <TD class=3D"r data">1</TD>
    <TD class=3D"r data">26.60018519</TD>
    <TD class=3D"r data">26.60018519</TD>
    <TD class=3D"r data">4.45</TD>
    <TD class=3D"r data">0.0351</TD></TR>
  <TR>
    <TH class=3D"l rowheader" scope=3Drow>sex*agro</TH>
    <TD class=3D"r data">1</TD>
    <TD class=3D"r data">51.00500000</TD>
    <TD class=3D"r data">51.00500000</TD>
    <TD class=3D"r data">8.53</TD>
    <TD class=3D"r =
data">0.0036</TD></TR></TBODY></TABLE></DIV></DIV><BR><A=20
name=3DIDX29></A>
<DIV>
<DIV align=3Dcenter>
<TABLE class=3Dtable borderColor=3D#c1c1c1 cellSpacing=3D0 =
cellPadding=3D5 rules=3Dall=20
summary=3D"Procedure GLM: Solution" frame=3Dbox>
  <COLGROUP>
  <COL></COLGROUP>
  <COLGROUP>
  <COL>
  <COL>
  <COL>
  <COL></COLGROUP>
  <THEAD>
  <TR>
    <TH class=3D"l b header" scope=3Dcol>Parameter</TH>
    <TH class=3D"r b header" scope=3Dcol>Estimate</TH>
    <TH class=3D"r b header" scope=3Dcol>Standard<BR>Error</TH>
    <TH class=3D"r b header" scope=3Dcol>t&nbsp;Value</TH>
    <TH class=3D"r b header" =
scope=3Dcol>Pr&nbsp;&gt;&nbsp;|t|</TH></TR></THEAD>
  <TBODY>
  <TR>
    <TH class=3D"l rowheader" scope=3Drow>Intercept</TH>
    <TD class=3D"r data">31.46916667</TD>
    <TD class=3D"r data">0.65271306</TD>
    <TD class=3D"r data">48.21</TD>
    <TD class=3D"r data">&lt;.0001</TD></TR>
  <TR>
    <TH class=3D"l rowheader" scope=3Drow>sex</TH>
    <TD class=3D"r data">0.69000000</TD>
    <TD class=3D"r data">0.37684406</TD>
    <TD class=3D"r data">1.83</TD>
    <TD class=3D"r data">0.0673</TD></TR>
  <TR>
    <TH class=3D"l rowheader" scope=3Drow>agro</TH>
    <TD class=3D"r data">0.63166667</TD>
    <TD class=3D"r data">0.29948529</TD>
    <TD class=3D"r data">2.11</TD>
    <TD class=3D"r data">0.0351</TD></TR>
  <TR>
    <TH class=3D"l rowheader" scope=3Drow>sex*agro</TH>
    <TD class=3D"r data" noWrap>-0.50500000</TD>
    <TD class=3D"r data">0.17290791</TD>
    <TD class=3D"r data" noWrap>-2.92</TD>
    <TD class=3D"r =
data">0.0036</TD></TR></TBODY></TABLE></DIV></DIV><BR><A=20
name=3DIDX30></A>
<DIV>
<DIV class=3Dc><IMG class=3Dc style=3D"HEIGHT: 480px; WIDTH: 540px" =
border=3D0=20
alt=3D"Contour Fit Plot for PW"=20
src=3D"file:///C:/Users/DEMSSIE/AppData/Local/Temp/SAS%20Temporary%20File=
s/_TD6404_DESKTOP-G6FE1C4_/ContourFit4.png">=20
</DIV></DIV><BR>
<P style=3D"PAGE-BREAK-AFTER: always"><BR></P>
<HR SIZE=3D3>
<A name=3DIDX31></A>
<TABLE class=3Dsystitleandfootercontainer cellSpacing=3D1 =
cellPadding=3D1 rules=3Dnone=20
width=3D"100%" summary=3D"Page Layout" border=3D0 frame=3Dvoid>
  <TBODY>
  <TR>
    <TD class=3D"c systemtitle">The SAS =
System</TD></TR></TBODY></TABLE><BR>
<DIV class=3D"c proctitle">The GLM Procedure</DIV>
<DIV class=3D"c proctitle">&nbsp;</DIV>
<DIV class=3D"c proctitle">Dependent Variable: HW </DIV>
<P>
<DIV>
<DIV align=3Dcenter>
<TABLE class=3Dtable borderColor=3D#c1c1c1 cellSpacing=3D0 =
cellPadding=3D5 rules=3Dall=20
summary=3D"Procedure GLM: Overall ANOVA" frame=3Dbox>
  <COLGROUP>
  <COL></COLGROUP>
  <COLGROUP>
  <COL>
  <COL>
  <COL>
  <COL>
  <COL></COLGROUP>
  <THEAD>
  <TR>
    <TH class=3D"l b header" scope=3Dcol>Source</TH>
    <TH class=3D"r b header" scope=3Dcol>DF</TH>
    <TH class=3D"r b header" scope=3Dcol>Sum of Squares</TH>
    <TH class=3D"r b header" scope=3Dcol>Mean Square</TH>
    <TH class=3D"r b header" scope=3Dcol>F Value</TH>
    <TH class=3D"r b header" =
scope=3Dcol>Pr&nbsp;&gt;&nbsp;F</TH></TR></THEAD>
  <TBODY>
  <TR>
    <TH class=3D"l rowheader" scope=3Drow>Model</TH>
    <TD class=3D"r data">3</TD>
    <TD class=3D"r data">3199.43875</TD>
    <TD class=3D"r data">1066.47958</TD>
    <TD class=3D"r data">41.80</TD>
    <TD class=3D"r data">&lt;.0001</TD></TR>
  <TR>
    <TH class=3D"l rowheader" scope=3Drow>Error</TH>
    <TD class=3D"r data">1196</TD>
    <TD class=3D"r data">30516.53125</TD>
    <TD class=3D"r data">25.51549</TD>
    <TD class=3D"r data">&nbsp;</TD>
    <TD class=3D"r data">&nbsp;</TD></TR>
  <TR>
    <TH class=3D"l rowheader" scope=3Drow>Corrected Total</TH>
    <TD class=3D"r data">1199</TD>
    <TD class=3D"r data">33715.97000</TD>
    <TD class=3D"r data">&nbsp;</TD>
    <TD class=3D"r data">&nbsp;</TD>
    <TD class=3D"r =
data">&nbsp;</TD></TR></TBODY></TABLE></DIV></DIV><BR><A=20
name=3DIDX32></A>
<DIV>
<DIV align=3Dcenter>
<TABLE class=3Dtable borderColor=3D#c1c1c1 cellSpacing=3D0 =
cellPadding=3D5 rules=3Dall=20
summary=3D"Procedure GLM: Fit Statistics" frame=3Dbox>
  <COLGROUP>
  <COL>
  <COL>
  <COL>
  <COL></COLGROUP>
  <THEAD>
  <TR>
    <TH class=3D"r b header" scope=3Dcol>R-Square</TH>
    <TH class=3D"r b header" scope=3Dcol>Coeff Var</TH>
    <TH class=3D"r b header" scope=3Dcol>Root MSE</TH>
    <TH class=3D"r b header" scope=3Dcol>HW&nbsp;Mean</TH></TR></THEAD>
  <TBODY>
  <TR>
    <TD class=3D"r data">0.094894</TD>
    <TD class=3D"r data">4.540278</TD>
    <TD class=3D"r data">5.051286</TD>
    <TD class=3D"r =
data">111.2550</TD></TR></TBODY></TABLE></DIV></DIV><BR><A=20
name=3DIDX33></A>
<DIV>
<DIV align=3Dcenter>
<TABLE class=3Dtable borderColor=3D#c1c1c1 cellSpacing=3D0 =
cellPadding=3D5 rules=3Dall=20
summary=3D"Procedure GLM: Type I Model ANOVA" frame=3Dbox>
  <COLGROUP>
  <COL></COLGROUP>
  <COLGROUP>
  <COL>
  <COL>
  <COL>
  <COL>
  <COL></COLGROUP>
  <THEAD>
  <TR>
    <TH class=3D"l b header" scope=3Dcol>Source</TH>
    <TH class=3D"r b header" scope=3Dcol>DF</TH>
    <TH class=3D"r b header" scope=3Dcol>Type I SS</TH>
    <TH class=3D"r b header" scope=3Dcol>Mean Square</TH>
    <TH class=3D"r b header" scope=3Dcol>F Value</TH>
    <TH class=3D"r b header" =
scope=3Dcol>Pr&nbsp;&gt;&nbsp;F</TH></TR></THEAD>
  <TBODY>
  <TR>
    <TH class=3D"l rowheader" scope=3Drow>sex</TH>
    <TD class=3D"r data">1</TD>
    <TD class=3D"r data">2754.183750</TD>
    <TD class=3D"r data">2754.183750</TD>
    <TD class=3D"r data">107.94</TD>
    <TD class=3D"r data">&lt;.0001</TD></TR>
  <TR>
    <TH class=3D"l rowheader" scope=3Drow>agro</TH>
    <TD class=3D"r data">1</TD>
    <TD class=3D"r data">445.210000</TD>
    <TD class=3D"r data">445.210000</TD>
    <TD class=3D"r data">17.45</TD>
    <TD class=3D"r data">&lt;.0001</TD></TR>
  <TR>
    <TH class=3D"l rowheader" scope=3Drow>sex*agro</TH>
    <TD class=3D"r data">1</TD>
    <TD class=3D"r data">0.045000</TD>
    <TD class=3D"r data">0.045000</TD>
    <TD class=3D"r data">0.00</TD>
    <TD class=3D"r =
data">0.9665</TD></TR></TBODY></TABLE></DIV></DIV><BR><A=20
name=3DIDX34></A>
<DIV>
<DIV align=3Dcenter>
<TABLE class=3Dtable borderColor=3D#c1c1c1 cellSpacing=3D0 =
cellPadding=3D5 rules=3Dall=20
summary=3D"Procedure GLM: Type III Model ANOVA" frame=3Dbox>
  <COLGROUP>
  <COL></COLGROUP>
  <COLGROUP>
  <COL>
  <COL>
  <COL>
  <COL>
  <COL></COLGROUP>
  <THEAD>
  <TR>
    <TH class=3D"l b header" scope=3Dcol>Source</TH>
    <TH class=3D"r b header" scope=3Dcol>DF</TH>
    <TH class=3D"r b header" scope=3Dcol>Type III SS</TH>
    <TH class=3D"r b header" scope=3Dcol>Mean Square</TH>
    <TH class=3D"r b header" scope=3Dcol>F Value</TH>
    <TH class=3D"r b header" =
scope=3Dcol>Pr&nbsp;&gt;&nbsp;F</TH></TR></THEAD>
  <TBODY>
  <TR>
    <TH class=3D"l rowheader" scope=3Drow>sex</TH>
    <TD class=3D"r data">1</TD>
    <TD class=3D"r data">443.0279605</TD>
    <TD class=3D"r data">443.0279605</TD>
    <TD class=3D"r data">17.36</TD>
    <TD class=3D"r data">&lt;.0001</TD></TR>
  <TR>
    <TH class=3D"l rowheader" scope=3Drow>agro</TH>
    <TD class=3D"r data">1</TD>
    <TD class=3D"r data">35.3646296</TD>
    <TD class=3D"r data">35.3646296</TD>
    <TD class=3D"r data">1.39</TD>
    <TD class=3D"r data">0.2393</TD></TR>
  <TR>
    <TH class=3D"l rowheader" scope=3Drow>sex*agro</TH>
    <TD class=3D"r data">1</TD>
    <TD class=3D"r data">0.0450000</TD>
    <TD class=3D"r data">0.0450000</TD>
    <TD class=3D"r data">0.00</TD>
    <TD class=3D"r =
data">0.9665</TD></TR></TBODY></TABLE></DIV></DIV><BR><A=20
name=3DIDX35></A>
<DIV>
<DIV align=3Dcenter>
<TABLE class=3Dtable borderColor=3D#c1c1c1 cellSpacing=3D0 =
cellPadding=3D5 rules=3Dall=20
summary=3D"Procedure GLM: Solution" frame=3Dbox>
  <COLGROUP>
  <COL></COLGROUP>
  <COLGROUP>
  <COL>
  <COL>
  <COL>
  <COL></COLGROUP>
  <THEAD>
  <TR>
    <TH class=3D"l b header" scope=3Dcol>Parameter</TH>
    <TH class=3D"r b header" scope=3Dcol>Estimate</TH>
    <TH class=3D"r b header" scope=3Dcol>Standard<BR>Error</TH>
    <TH class=3D"r b header" scope=3Dcol>t&nbsp;Value</TH>
    <TH class=3D"r b header" =
scope=3Dcol>Pr&nbsp;&gt;&nbsp;|t|</TH></TR></THEAD>
  <TBODY>
  <TR>
    <TH class=3D"l rowheader" scope=3Drow>Intercept</TH>
    <TD class=3D"r data">118.0679167</TD>
    <TD class=3D"r data">1.34832451</TD>
    <TD class=3D"r data">87.57</TD>
    <TD class=3D"r data">&lt;.0001</TD></TR>
  <TR>
    <TH class=3D"l rowheader" scope=3Drow>sex</TH>
    <TD class=3D"r data" noWrap>-3.2437500</TD>
    <TD class=3D"r data">0.77845552</TD>
    <TD class=3D"r data" noWrap>-4.17</TD>
    <TD class=3D"r data">&lt;.0001</TD></TR>
  <TR>
    <TH class=3D"l rowheader" scope=3Drow>agro</TH>
    <TD class=3D"r data" noWrap>-0.7283333</TD>
    <TD class=3D"r data">0.61865371</TD>
    <TD class=3D"r data" noWrap>-1.18</TD>
    <TD class=3D"r data">0.2393</TD></TR>
  <TR>
    <TH class=3D"l rowheader" scope=3Drow>sex*agro</TH>
    <TD class=3D"r data">0.0150000</TD>
    <TD class=3D"r data">0.35717989</TD>
    <TD class=3D"r data">0.04</TD>
    <TD class=3D"r =
data">0.9665</TD></TR></TBODY></TABLE></DIV></DIV><BR><A=20
name=3DIDX36></A>
<DIV>
<DIV class=3Dc><IMG class=3Dc style=3D"HEIGHT: 480px; WIDTH: 540px" =
border=3D0=20
alt=3D"Contour Fit Plot for HW"=20
src=3D"file:///C:/Users/DEMSSIE/AppData/Local/Temp/SAS%20Temporary%20File=
s/_TD6404_DESKTOP-G6FE1C4_/ContourFit5.png">=20
</DIV></DIV><BR>
<P style=3D"PAGE-BREAK-AFTER: always"><BR></P>
<HR SIZE=3D3>
<A name=3DIDX37></A>
<TABLE class=3Dsystitleandfootercontainer cellSpacing=3D1 =
cellPadding=3D1 rules=3Dnone=20
width=3D"100%" summary=3D"Page Layout" border=3D0 frame=3Dvoid>
  <TBODY>
  <TR>
    <TD class=3D"c systemtitle">The SAS =
System</TD></TR></TBODY></TABLE><BR>
<DIV class=3D"c proctitle">The GLM Procedure</DIV>
<DIV class=3D"c proctitle">&nbsp;</DIV>
<DIV class=3D"c proctitle">Dependent Variable: CBC </DIV>
<P>
<DIV>
<DIV align=3Dcenter>
<TABLE class=3Dtable borderColor=3D#c1c1c1 cellSpacing=3D0 =
cellPadding=3D5 rules=3Dall=20
summary=3D"Procedure GLM: Overall ANOVA" frame=3Dbox>
  <COLGROUP>
  <COL></COLGROUP>
  <COLGROUP>
  <COL>
  <COL>
  <COL>
  <COL>
  <COL></COLGROUP>
  <THEAD>
  <TR>
    <TH class=3D"l b header" scope=3Dcol>Source</TH>
    <TH class=3D"r b header" scope=3Dcol>DF</TH>
    <TH class=3D"r b header" scope=3Dcol>Sum of Squares</TH>
    <TH class=3D"r b header" scope=3Dcol>Mean Square</TH>
    <TH class=3D"r b header" scope=3Dcol>F Value</TH>
    <TH class=3D"r b header" =
scope=3Dcol>Pr&nbsp;&gt;&nbsp;F</TH></TR></THEAD>
  <TBODY>
  <TR>
    <TH class=3D"l rowheader" scope=3Drow>Model</TH>
    <TD class=3D"r data">3</TD>
    <TD class=3D"r data">1057.020000</TD>
    <TD class=3D"r data">352.340000</TD>
    <TD class=3D"r data">162.76</TD>
    <TD class=3D"r data">&lt;.0001</TD></TR>
  <TR>
    <TH class=3D"l rowheader" scope=3Drow>Error</TH>
    <TD class=3D"r data">1196</TD>
    <TD class=3D"r data">2589.072500</TD>
    <TD class=3D"r data">2.164776</TD>
    <TD class=3D"r data">&nbsp;</TD>
    <TD class=3D"r data">&nbsp;</TD></TR>
  <TR>
    <TH class=3D"l rowheader" scope=3Drow>Corrected Total</TH>
    <TD class=3D"r data">1199</TD>
    <TD class=3D"r data">3646.092500</TD>
    <TD class=3D"r data">&nbsp;</TD>
    <TD class=3D"r data">&nbsp;</TD>
    <TD class=3D"r =
data">&nbsp;</TD></TR></TBODY></TABLE></DIV></DIV><BR><A=20
name=3DIDX38></A>
<DIV>
<DIV align=3Dcenter>
<TABLE class=3Dtable borderColor=3D#c1c1c1 cellSpacing=3D0 =
cellPadding=3D5 rules=3Dall=20
summary=3D"Procedure GLM: Fit Statistics" frame=3Dbox>
  <COLGROUP>
  <COL>
  <COL>
  <COL>
  <COL></COLGROUP>
  <THEAD>
  <TR>
    <TH class=3D"r b header" scope=3Dcol>R-Square</TH>
    <TH class=3D"r b header" scope=3Dcol>Coeff Var</TH>
    <TH class=3D"r b header" scope=3Dcol>Root MSE</TH>
    <TH class=3D"r b header" scope=3Dcol>CBC&nbsp;Mean</TH></TR></THEAD>
  <TBODY>
  <TR>
    <TD class=3D"r data">0.289905</TD>
    <TD class=3D"r data">7.366719</TD>
    <TD class=3D"r data">1.471318</TD>
    <TD class=3D"r =
data">19.97250</TD></TR></TBODY></TABLE></DIV></DIV><BR><A=20
name=3DIDX39></A>
<DIV>
<DIV align=3Dcenter>
<TABLE class=3Dtable borderColor=3D#c1c1c1 cellSpacing=3D0 =
cellPadding=3D5 rules=3Dall=20
summary=3D"Procedure GLM: Type I Model ANOVA" frame=3Dbox>
  <COLGROUP>
  <COL></COLGROUP>
  <COLGROUP>
  <COL>
  <COL>
  <COL>
  <COL>
  <COL></COLGROUP>
  <THEAD>
  <TR>
    <TH class=3D"l b header" scope=3Dcol>Source</TH>
    <TH class=3D"r b header" scope=3Dcol>DF</TH>
    <TH class=3D"r b header" scope=3Dcol>Type I SS</TH>
    <TH class=3D"r b header" scope=3Dcol>Mean Square</TH>
    <TH class=3D"r b header" scope=3Dcol>F Value</TH>
    <TH class=3D"r b header" =
scope=3Dcol>Pr&nbsp;&gt;&nbsp;F</TH></TR></THEAD>
  <TBODY>
  <TR>
    <TH class=3D"l rowheader" scope=3Drow>sex</TH>
    <TD class=3D"r data">1</TD>
    <TD class=3D"r data">1053.375000</TD>
    <TD class=3D"r data">1053.375000</TD>
    <TD class=3D"r data">486.60</TD>
    <TD class=3D"r data">&lt;.0001</TD></TR>
  <TR>
    <TH class=3D"l rowheader" scope=3Drow>agro</TH>
    <TD class=3D"r data">1</TD>
    <TD class=3D"r data">1.440000</TD>
    <TD class=3D"r data">1.440000</TD>
    <TD class=3D"r data">0.67</TD>
    <TD class=3D"r data">0.4149</TD></TR>
  <TR>
    <TH class=3D"l rowheader" scope=3Drow>sex*agro</TH>
    <TD class=3D"r data">1</TD>
    <TD class=3D"r data">2.205000</TD>
    <TD class=3D"r data">2.205000</TD>
    <TD class=3D"r data">1.02</TD>
    <TD class=3D"r =
data">0.3131</TD></TR></TBODY></TABLE></DIV></DIV><BR><A=20
name=3DIDX40></A>
<DIV>
<DIV align=3Dcenter>
<TABLE class=3Dtable borderColor=3D#c1c1c1 cellSpacing=3D0 =
cellPadding=3D5 rules=3Dall=20
summary=3D"Procedure GLM: Type III Model ANOVA" frame=3Dbox>
  <COLGROUP>
  <COL></COLGROUP>
  <COLGROUP>
  <COL>
  <COL>
  <COL>
  <COL>
  <COL></COLGROUP>
  <THEAD>
  <TR>
    <TH class=3D"l b header" scope=3Dcol>Source</TH>
    <TH class=3D"r b header" scope=3Dcol>DF</TH>
    <TH class=3D"r b header" scope=3Dcol>Type III SS</TH>
    <TH class=3D"r b header" scope=3Dcol>Mean Square</TH>
    <TH class=3D"r b header" scope=3Dcol>F Value</TH>
    <TH class=3D"r b header" =
scope=3Dcol>Pr&nbsp;&gt;&nbsp;F</TH></TR></THEAD>
  <TBODY>
  <TR>
    <TH class=3D"l rowheader" scope=3Drow>sex</TH>
    <TD class=3D"r data">1</TD>
    <TD class=3D"r data">133.0318421</TD>
    <TD class=3D"r data">133.0318421</TD>
    <TD class=3D"r data">61.45</TD>
    <TD class=3D"r data">&lt;.0001</TD></TR>
  <TR>
    <TH class=3D"l rowheader" scope=3Drow>agro</TH>
    <TD class=3D"r data">1</TD>
    <TD class=3D"r data">3.0816667</TD>
    <TD class=3D"r data">3.0816667</TD>
    <TD class=3D"r data">1.42</TD>
    <TD class=3D"r data">0.2331</TD></TR>
  <TR>
    <TH class=3D"l rowheader" scope=3Drow>sex*agro</TH>
    <TD class=3D"r data">1</TD>
    <TD class=3D"r data">2.2050000</TD>
    <TD class=3D"r data">2.2050000</TD>
    <TD class=3D"r data">1.02</TD>
    <TD class=3D"r =
data">0.3131</TD></TR></TBODY></TABLE></DIV></DIV><BR><A=20
name=3DIDX41></A>
<DIV>
<DIV align=3Dcenter>
<TABLE class=3Dtable borderColor=3D#c1c1c1 cellSpacing=3D0 =
cellPadding=3D5 rules=3Dall=20
summary=3D"Procedure GLM: Solution" frame=3Dbox>
  <COLGROUP>
  <COL></COLGROUP>
  <COLGROUP>
  <COL>
  <COL>
  <COL>
  <COL></COLGROUP>
  <THEAD>
  <TR>
    <TH class=3D"l b header" scope=3Dcol>Parameter</TH>
    <TH class=3D"r b header" scope=3Dcol>Estimate</TH>
    <TH class=3D"r b header" scope=3Dcol>Standard<BR>Error</TH>
    <TH class=3D"r b header" scope=3Dcol>t&nbsp;Value</TH>
    <TH class=3D"r b header" =
scope=3Dcol>Pr&nbsp;&gt;&nbsp;|t|</TH></TR></THEAD>
  <TBODY>
  <TR>
    <TH class=3D"l rowheader" scope=3Drow>Intercept</TH>
    <TD class=3D"r data">22.85500000</TD>
    <TD class=3D"r data">0.39273441</TD>
    <TD class=3D"r data">58.19</TD>
    <TD class=3D"r data">&lt;.0001</TD></TR>
  <TR>
    <TH class=3D"l rowheader" scope=3Drow>sex</TH>
    <TD class=3D"r data" noWrap>-1.77750000</TD>
    <TD class=3D"r data">0.22674532</TD>
    <TD class=3D"r data" noWrap>-7.84</TD>
    <TD class=3D"r data">&lt;.0001</TD></TR>
  <TR>
    <TH class=3D"l rowheader" scope=3Drow>agro</TH>
    <TD class=3D"r data">0.21500000</TD>
    <TD class=3D"r data">0.18019890</TD>
    <TD class=3D"r data">1.19</TD>
    <TD class=3D"r data">0.2331</TD></TR>
  <TR>
    <TH class=3D"l rowheader" scope=3Drow>sex*agro</TH>
    <TD class=3D"r data" noWrap>-0.10500000</TD>
    <TD class=3D"r data">0.10403789</TD>
    <TD class=3D"r data" noWrap>-1.01</TD>
    <TD class=3D"r =
data">0.3131</TD></TR></TBODY></TABLE></DIV></DIV><BR><A=20
name=3DIDX42></A>
<DIV>
<DIV class=3Dc><IMG class=3Dc style=3D"HEIGHT: 480px; WIDTH: 540px" =
border=3D0=20
alt=3D"Contour Fit Plot for CBC"=20
src=3D"file:///C:/Users/DEMSSIE/AppData/Local/Temp/SAS%20Temporary%20File=
s/_TD6404_DESKTOP-G6FE1C4_/ContourFit6.png">=20
</DIV></DIV><BR>
<P style=3D"PAGE-BREAK-AFTER: always"><BR></P>
<HR SIZE=3D3>
<A name=3DIDX43></A>
<TABLE class=3Dsystitleandfootercontainer cellSpacing=3D1 =
cellPadding=3D1 rules=3Dnone=20
width=3D"100%" summary=3D"Page Layout" border=3D0 frame=3Dvoid>
  <TBODY>
  <TR>
    <TD class=3D"c systemtitle">The SAS =
System</TD></TR></TBODY></TABLE><BR>
<DIV class=3D"c proctitle">The GLM Procedure</DIV>
<DIV class=3D"c proctitle">&nbsp;</DIV>
<DIV class=3D"c proctitle">Dependent Variable: BW </DIV>
<P>
<DIV>
<DIV align=3Dcenter>
<TABLE class=3Dtable borderColor=3D#c1c1c1 cellSpacing=3D0 =
cellPadding=3D5 rules=3Dall=20
summary=3D"Procedure GLM: Overall ANOVA" frame=3Dbox>
  <COLGROUP>
  <COL></COLGROUP>
  <COLGROUP>
  <COL>
  <COL>
  <COL>
  <COL>
  <COL></COLGROUP>
  <THEAD>
  <TR>
    <TH class=3D"l b header" scope=3Dcol>Source</TH>
    <TH class=3D"r b header" scope=3Dcol>DF</TH>
    <TH class=3D"r b header" scope=3Dcol>Sum of Squares</TH>
    <TH class=3D"r b header" scope=3Dcol>Mean Square</TH>
    <TH class=3D"r b header" scope=3Dcol>F Value</TH>
    <TH class=3D"r b header" =
scope=3Dcol>Pr&nbsp;&gt;&nbsp;F</TH></TR></THEAD>
  <TBODY>
  <TR>
    <TH class=3D"l rowheader" scope=3Drow>Model</TH>
    <TD class=3D"r data">3</TD>
    <TD class=3D"r data">319118.336</TD>
    <TD class=3D"r data">106372.779</TD>
    <TD class=3D"r data">80.19</TD>
    <TD class=3D"r data">&lt;.0001</TD></TR>
  <TR>
    <TH class=3D"l rowheader" scope=3Drow>Error</TH>
    <TD class=3D"r data">1196</TD>
    <TD class=3D"r data">1586549.376</TD>
    <TD class=3D"r data">1326.546</TD>
    <TD class=3D"r data">&nbsp;</TD>
    <TD class=3D"r data">&nbsp;</TD></TR>
  <TR>
    <TH class=3D"l rowheader" scope=3Drow>Corrected Total</TH>
    <TD class=3D"r data">1199</TD>
    <TD class=3D"r data">1905667.712</TD>
    <TD class=3D"r data">&nbsp;</TD>
    <TD class=3D"r data">&nbsp;</TD>
    <TD class=3D"r =
data">&nbsp;</TD></TR></TBODY></TABLE></DIV></DIV><BR><A=20
name=3DIDX44></A>
<DIV>
<DIV align=3Dcenter>
<TABLE class=3Dtable borderColor=3D#c1c1c1 cellSpacing=3D0 =
cellPadding=3D5 rules=3Dall=20
summary=3D"Procedure GLM: Fit Statistics" frame=3Dbox>
  <COLGROUP>
  <COL>
  <COL>
  <COL>
  <COL></COLGROUP>
  <THEAD>
  <TR>
    <TH class=3D"r b header" scope=3Dcol>R-Square</TH>
    <TH class=3D"r b header" scope=3Dcol>Coeff Var</TH>
    <TH class=3D"r b header" scope=3Dcol>Root MSE</TH>
    <TH class=3D"r b header" scope=3Dcol>BW&nbsp;Mean</TH></TR></THEAD>
  <TBODY>
  <TR>
    <TD class=3D"r data">0.167457</TD>
    <TD class=3D"r data">17.48439</TD>
    <TD class=3D"r data">36.42178</TD>
    <TD class=3D"r =
data">208.3103</TD></TR></TBODY></TABLE></DIV></DIV><BR><A=20
name=3DIDX45></A>
<DIV>
<DIV align=3Dcenter>
<TABLE class=3Dtable borderColor=3D#c1c1c1 cellSpacing=3D0 =
cellPadding=3D5 rules=3Dall=20
summary=3D"Procedure GLM: Type I Model ANOVA" frame=3Dbox>
  <COLGROUP>
  <COL></COLGROUP>
  <COLGROUP>
  <COL>
  <COL>
  <COL>
  <COL>
  <COL></COLGROUP>
  <THEAD>
  <TR>
    <TH class=3D"l b header" scope=3Dcol>Source</TH>
    <TH class=3D"r b header" scope=3Dcol>DF</TH>
    <TH class=3D"r b header" scope=3Dcol>Type I SS</TH>
    <TH class=3D"r b header" scope=3Dcol>Mean Square</TH>
    <TH class=3D"r b header" scope=3Dcol>F Value</TH>
    <TH class=3D"r b header" =
scope=3Dcol>Pr&nbsp;&gt;&nbsp;F</TH></TR></THEAD>
  <TBODY>
  <TR>
    <TH class=3D"l rowheader" scope=3Drow>sex</TH>
    <TD class=3D"r data">1</TD>
    <TD class=3D"r data">278471.2810</TD>
    <TD class=3D"r data">278471.2810</TD>
    <TD class=3D"r data">209.92</TD>
    <TD class=3D"r data">&lt;.0001</TD></TR>
  <TR>
    <TH class=3D"l rowheader" scope=3Drow>agro</TH>
    <TD class=3D"r data">1</TD>
    <TD class=3D"r data">39918.7080</TD>
    <TD class=3D"r data">39918.7080</TD>
    <TD class=3D"r data">30.09</TD>
    <TD class=3D"r data">&lt;.0001</TD></TR>
  <TR>
    <TH class=3D"l rowheader" scope=3Drow>sex*agro</TH>
    <TD class=3D"r data">1</TD>
    <TD class=3D"r data">728.3472</TD>
    <TD class=3D"r data">728.3472</TD>
    <TD class=3D"r data">0.55</TD>
    <TD class=3D"r =
data">0.4588</TD></TR></TBODY></TABLE></DIV></DIV><BR><A=20
name=3DIDX46></A>
<DIV>
<DIV align=3Dcenter>
<TABLE class=3Dtable borderColor=3D#c1c1c1 cellSpacing=3D0 =
cellPadding=3D5 rules=3Dall=20
summary=3D"Procedure GLM: Type III Model ANOVA" frame=3Dbox>
  <COLGROUP>
  <COL></COLGROUP>
  <COLGROUP>
  <COL>
  <COL>
  <COL>
  <COL>
  <COL></COLGROUP>
  <THEAD>
  <TR>
    <TH class=3D"l b header" scope=3Dcol>Source</TH>
    <TH class=3D"r b header" scope=3Dcol>DF</TH>
    <TH class=3D"r b header" scope=3Dcol>Type III SS</TH>
    <TH class=3D"r b header" scope=3Dcol>Mean Square</TH>
    <TH class=3D"r b header" scope=3Dcol>F Value</TH>
    <TH class=3D"r b header" =
scope=3Dcol>Pr&nbsp;&gt;&nbsp;F</TH></TR></THEAD>
  <TBODY>
  <TR>
    <TH class=3D"l rowheader" scope=3Drow>sex</TH>
    <TD class=3D"r data">1</TD>
    <TD class=3D"r data">34196.30010</TD>
    <TD class=3D"r data">34196.30010</TD>
    <TD class=3D"r data">25.78</TD>
    <TD class=3D"r data">&lt;.0001</TD></TR>
  <TR>
    <TH class=3D"l rowheader" scope=3Drow>agro</TH>
    <TD class=3D"r data">1</TD>
    <TD class=3D"r data">807.05070</TD>
    <TD class=3D"r data">807.05070</TD>
    <TD class=3D"r data">0.61</TD>
    <TD class=3D"r data">0.4356</TD></TR>
  <TR>
    <TH class=3D"l rowheader" scope=3Drow>sex*agro</TH>
    <TD class=3D"r data">1</TD>
    <TD class=3D"r data">728.34722</TD>
    <TD class=3D"r data">728.34722</TD>
    <TD class=3D"r data">0.55</TD>
    <TD class=3D"r =
data">0.4588</TD></TR></TBODY></TABLE></DIV></DIV><BR><A=20
name=3DIDX47></A>
<DIV>
<DIV align=3Dcenter>
<TABLE class=3Dtable borderColor=3D#c1c1c1 cellSpacing=3D0 =
cellPadding=3D5 rules=3Dall=20
summary=3D"Procedure GLM: Solution" frame=3Dbox>
  <COLGROUP>
  <COL></COLGROUP>
  <COLGROUP>
  <COL>
  <COL>
  <COL>
  <COL></COLGROUP>
  <THEAD>
  <TR>
    <TH class=3D"l b header" scope=3Dcol>Parameter</TH>
    <TH class=3D"r b header" scope=3Dcol>Estimate</TH>
    <TH class=3D"r b header" scope=3Dcol>Standard<BR>Error</TH>
    <TH class=3D"r b header" scope=3Dcol>t&nbsp;Value</TH>
    <TH class=3D"r b header" =
scope=3Dcol>Pr&nbsp;&gt;&nbsp;|t|</TH></TR></THEAD>
  <TBODY>
  <TR>
    <TH class=3D"l rowheader" scope=3Drow>Intercept</TH>
    <TD class=3D"r data">269.1275417</TD>
    <TD class=3D"r data">9.72195577</TD>
    <TD class=3D"r data">27.68</TD>
    <TD class=3D"r data">&lt;.0001</TD></TR>
  <TR>
    <TH class=3D"l rowheader" scope=3Drow>sex</TH>
    <TD class=3D"r data" noWrap>-28.4984583</TD>
    <TD class=3D"r data">5.61297378</TD>
    <TD class=3D"r data" noWrap>-5.08</TD>
    <TD class=3D"r data">&lt;.0001</TD></TR>
  <TR>
    <TH class=3D"l rowheader" scope=3Drow>agro</TH>
    <TD class=3D"r data" noWrap>-3.4793333</TD>
    <TD class=3D"r data">4.46073923</TD>
    <TD class=3D"r data" noWrap>-0.78</TD>
    <TD class=3D"r data">0.4356</TD></TR>
  <TR>
    <TH class=3D"l rowheader" scope=3Drow>sex*agro</TH>
    <TD class=3D"r data" noWrap>-1.9083333</TD>
    <TD class=3D"r data">2.57540900</TD>
    <TD class=3D"r data" noWrap>-0.74</TD>
    <TD class=3D"r =
data">0.4588</TD></TR></TBODY></TABLE></DIV></DIV><BR><A=20
name=3DIDX48></A>
<DIV>
<DIV class=3Dc><IMG class=3Dc style=3D"HEIGHT: 480px; WIDTH: 540px" =
border=3D0=20
alt=3D"Contour Fit Plot for BW"=20
src=3D"file:///C:/Users/DEMSSIE/AppData/Local/Temp/SAS%20Temporary%20File=
s/_TD6404_DESKTOP-G6FE1C4_/ContourFit7.png">=20
</DIV></DIV><BR></DIV>
<DIV class=3Dbranch>
<P style=3D"PAGE-BREAK-AFTER: always"><BR></P>
<HR SIZE=3D3>
<A name=3DIDX49></A>
<TABLE class=3Dsystitleandfootercontainer cellSpacing=3D1 =
cellPadding=3D1 rules=3Dnone=20
width=3D"100%" summary=3D"Page Layout" border=3D0 frame=3Dvoid>
  <TBODY>
  <TR>
    <TD class=3D"c systemtitle">The SAS =
System</TD></TR></TBODY></TABLE><BR>
<DIV class=3D"c proctitle">The GLM Procedure</DIV>
<P>
<DIV>
<DIV align=3Dcenter>
<TABLE class=3Dtable borderColor=3D#c1c1c1 cellSpacing=3D0 =
cellPadding=3D5 rules=3Dall=20
summary=3D"Procedure GLM: Number of Observations" frame=3Dbox>
  <COLGROUP>
  <COL>
  <COL></COLGROUP>
  <TBODY>
  <TR>
    <TH class=3D"l rowheader" scope=3Drow>Number of Observations =
Read</TH>
    <TD class=3D"r data">1200</TD></TR>
  <TR>
    <TH class=3D"l rowheader" scope=3Drow>Number of Observations =
Used</TH>
    <TD class=3D"r data">1200</TD></TR></TBODY></TABLE></DIV></DIV><BR>
<P style=3D"PAGE-BREAK-AFTER: always"><BR></P>
<HR SIZE=3D3>
<A name=3DIDX50></A>
<TABLE class=3Dsystitleandfootercontainer cellSpacing=3D1 =
cellPadding=3D1 rules=3Dnone=20
width=3D"100%" summary=3D"Page Layout" border=3D0 frame=3Dvoid>
  <TBODY>
  <TR>
    <TD class=3D"c systemtitle">The SAS =
System</TD></TR></TBODY></TABLE><BR>
<DIV class=3D"c proctitle">The GLM Procedure</DIV>
<DIV class=3D"c proctitle">&nbsp;</DIV>
<DIV class=3D"c proctitle">Dependent Variable: MC </DIV>
<P>
<DIV>
<DIV align=3Dcenter>
<TABLE class=3Dtable borderColor=3D#c1c1c1 cellSpacing=3D0 =
cellPadding=3D5 rules=3Dall=20
summary=3D"Procedure GLM: Overall ANOVA" frame=3Dbox>
  <COLGROUP>
  <COL></COLGROUP>
  <COLGROUP>
  <COL>
  <COL>
  <COL>
  <COL>
  <COL></COLGROUP>
  <THEAD>
  <TR>
    <TH class=3D"l b header" scope=3Dcol>Source</TH>
    <TH class=3D"r b header" scope=3Dcol>DF</TH>
    <TH class=3D"r b header" scope=3Dcol>Sum of Squares</TH>
    <TH class=3D"r b header" scope=3Dcol>Mean Square</TH>
    <TH class=3D"r b header" scope=3Dcol>F Value</TH>
    <TH class=3D"r b header" =
scope=3Dcol>Pr&nbsp;&gt;&nbsp;F</TH></TR></THEAD>
  <TBODY>
  <TR>
    <TH class=3D"l rowheader" scope=3Drow>Model</TH>
    <TD class=3D"r data">3</TD>
    <TD class=3D"r data">2370.747083</TD>
    <TD class=3D"r data">790.249028</TD>
    <TD class=3D"r data">129.40</TD>
    <TD class=3D"r data">&lt;.0001</TD></TR>
  <TR>
    <TH class=3D"l rowheader" scope=3Drow>Error</TH>
    <TD class=3D"r data">1196</TD>
    <TD class=3D"r data">7304.252917</TD>
    <TD class=3D"r data">6.107235</TD>
    <TD class=3D"r data">&nbsp;</TD>
    <TD class=3D"r data">&nbsp;</TD></TR>
  <TR>
    <TH class=3D"l rowheader" scope=3Drow>Corrected Total</TH>
    <TD class=3D"r data">1199</TD>
    <TD class=3D"r data">9675.000000</TD>
    <TD class=3D"r data">&nbsp;</TD>
    <TD class=3D"r data">&nbsp;</TD>
    <TD class=3D"r =
data">&nbsp;</TD></TR></TBODY></TABLE></DIV></DIV><BR><A=20
name=3DIDX51></A>
<DIV>
<DIV align=3Dcenter>
<TABLE class=3Dtable borderColor=3D#c1c1c1 cellSpacing=3D0 =
cellPadding=3D5 rules=3Dall=20
summary=3D"Procedure GLM: Fit Statistics" frame=3Dbox>
  <COLGROUP>
  <COL>
  <COL>
  <COL>
  <COL></COLGROUP>
  <THEAD>
  <TR>
    <TH class=3D"r b header" scope=3Dcol>R-Square</TH>
    <TH class=3D"r b header" scope=3Dcol>Coeff Var</TH>
    <TH class=3D"r b header" scope=3Dcol>Root MSE</TH>
    <TH class=3D"r b header" scope=3Dcol>MC&nbsp;Mean</TH></TR></THEAD>
  <TBODY>
  <TR>
    <TD class=3D"r data">0.245038</TD>
    <TD class=3D"r data">6.798575</TD>
    <TD class=3D"r data">2.471282</TD>
    <TD class=3D"r =
data">36.35000</TD></TR></TBODY></TABLE></DIV></DIV><BR><A=20
name=3DIDX52></A>
<DIV>
<DIV align=3Dcenter>
<TABLE class=3Dtable borderColor=3D#c1c1c1 cellSpacing=3D0 =
cellPadding=3D5 rules=3Dall=20
summary=3D"Procedure GLM: Type I Model ANOVA" frame=3Dbox>
  <COLGROUP>
  <COL></COLGROUP>
  <COLGROUP>
  <COL>
  <COL>
  <COL>
  <COL>
  <COL></COLGROUP>
  <THEAD>
  <TR>
    <TH class=3D"l b header" scope=3Dcol>Source</TH>
    <TH class=3D"r b header" scope=3Dcol>DF</TH>
    <TH class=3D"r b header" scope=3Dcol>Type I SS</TH>
    <TH class=3D"r b header" scope=3Dcol>Mean Square</TH>
    <TH class=3D"r b header" scope=3Dcol>F Value</TH>
    <TH class=3D"r b header" =
scope=3Dcol>Pr&nbsp;&gt;&nbsp;F</TH></TR></THEAD>
  <TBODY>
  <TR>
    <TH class=3D"l rowheader" scope=3Drow>sex</TH>
    <TD class=3D"r data">1</TD>
    <TD class=3D"r data">2252.343750</TD>
    <TD class=3D"r data">2252.343750</TD>
    <TD class=3D"r data">368.80</TD>
    <TD class=3D"r data">&lt;.0001</TD></TR>
  <TR>
    <TH class=3D"l rowheader" scope=3Drow>agro</TH>
    <TD class=3D"r data">1</TD>
    <TD class=3D"r data">113.067778</TD>
    <TD class=3D"r data">113.067778</TD>
    <TD class=3D"r data">18.51</TD>
    <TD class=3D"r data">&lt;.0001</TD></TR>
  <TR>
    <TH class=3D"l rowheader" scope=3Drow>sex*agro</TH>
    <TD class=3D"r data">1</TD>
    <TD class=3D"r data">5.335556</TD>
    <TD class=3D"r data">5.335556</TD>
    <TD class=3D"r data">0.87</TD>
    <TD class=3D"r =
data">0.3501</TD></TR></TBODY></TABLE></DIV></DIV><BR><A=20
name=3DIDX53></A>
<DIV>
<DIV align=3Dcenter>
<TABLE class=3Dtable borderColor=3D#c1c1c1 cellSpacing=3D0 =
cellPadding=3D5 rules=3Dall=20
summary=3D"Procedure GLM: Type III Model ANOVA" frame=3Dbox>
  <COLGROUP>
  <COL></COLGROUP>
  <COLGROUP>
  <COL>
  <COL>
  <COL>
  <COL>
  <COL></COLGROUP>
  <THEAD>
  <TR>
    <TH class=3D"l b header" scope=3Dcol>Source</TH>
    <TH class=3D"r b header" scope=3Dcol>DF</TH>
    <TH class=3D"r b header" scope=3Dcol>Type III SS</TH>
    <TH class=3D"r b header" scope=3Dcol>Mean Square</TH>
    <TH class=3D"r b header" scope=3Dcol>F Value</TH>
    <TH class=3D"r b header" =
scope=3Dcol>Pr&nbsp;&gt;&nbsp;F</TH></TR></THEAD>
  <TBODY>
  <TR>
    <TH class=3D"l rowheader" scope=3Drow>sex</TH>
    <TD class=3D"r data">1</TD>
    <TD class=3D"r data">280.1789547</TD>
    <TD class=3D"r data">280.1789547</TD>
    <TD class=3D"r data">45.88</TD>
    <TD class=3D"r data">&lt;.0001</TD></TR>
  <TR>
    <TH class=3D"l rowheader" scope=3Drow>agro</TH>
    <TD class=3D"r data">1</TD>
    <TD class=3D"r data">26.1807407</TD>
    <TD class=3D"r data">26.1807407</TD>
    <TD class=3D"r data">4.29</TD>
    <TD class=3D"r data">0.0386</TD></TR>
  <TR>
    <TH class=3D"l rowheader" scope=3Drow>sex*agro</TH>
    <TD class=3D"r data">1</TD>
    <TD class=3D"r data">5.3355556</TD>
    <TD class=3D"r data">5.3355556</TD>
    <TD class=3D"r data">0.87</TD>
    <TD class=3D"r =
data">0.3501</TD></TR></TBODY></TABLE></DIV></DIV><BR><A=20
name=3DIDX54></A>
<DIV>
<DIV align=3Dcenter>
<TABLE class=3Dtable borderColor=3D#c1c1c1 cellSpacing=3D0 =
cellPadding=3D5 rules=3Dall=20
summary=3D"Procedure GLM: Solution" frame=3Dbox>
  <COLGROUP>
  <COL></COLGROUP>
  <COLGROUP>
  <COL>
  <COL>
  <COL>
  <COL></COLGROUP>
  <THEAD>
  <TR>
    <TH class=3D"l b header" scope=3Dcol>Parameter</TH>
    <TH class=3D"r b header" scope=3Dcol>Estimate</TH>
    <TH class=3D"r b header" scope=3Dcol>Standard<BR>Error</TH>
    <TH class=3D"r b header" scope=3Dcol>t&nbsp;Value</TH>
    <TH class=3D"r b header" =
scope=3Dcol>Pr&nbsp;&gt;&nbsp;|t|</TH></TR></THEAD>
  <TBODY>
  <TR>
    <TH class=3D"l rowheader" scope=3Drow>Intercept</TH>
    <TD class=3D"r data">39.94041667</TD>
    <TD class=3D"r data">0.65965179</TD>
    <TD class=3D"r data">60.55</TD>
    <TD class=3D"r data">&lt;.0001</TD></TR>
  <TR>
    <TH class=3D"l rowheader" scope=3Drow>sex</TH>
    <TD class=3D"r data" noWrap>-2.57958333</TD>
    <TD class=3D"r data">0.38085014</TD>
    <TD class=3D"r data" noWrap>-6.77</TD>
    <TD class=3D"r data">&lt;.0001</TD></TR>
  <TR>
    <TH class=3D"l rowheader" scope=3Drow>agro</TH>
    <TD class=3D"r data">0.62666667</TD>
    <TD class=3D"r data">0.30266900</TD>
    <TD class=3D"r data">2.07</TD>
    <TD class=3D"r data">0.0386</TD></TR>
  <TR>
    <TH class=3D"l rowheader" scope=3Drow>sex*agro</TH>
    <TD class=3D"r data" noWrap>-0.16333333</TD>
    <TD class=3D"r data">0.17474603</TD>
    <TD class=3D"r data" noWrap>-0.93</TD>
    <TD class=3D"r =
data">0.3501</TD></TR></TBODY></TABLE></DIV></DIV><BR><A=20
name=3DIDX55></A>
<DIV>
<DIV class=3Dc><IMG class=3Dc style=3D"HEIGHT: 480px; WIDTH: 540px" =
border=3D0=20
alt=3D"Contour Fit Plot for MC"=20
src=3D"file:///C:/Users/DEMSSIE/AppData/Local/Temp/SAS%20Temporary%20File=
s/_TD6404_DESKTOP-G6FE1C4_/ContourFit8.png">=20
</DIV></DIV><BR>
<P style=3D"PAGE-BREAK-AFTER: always"><BR></P>
<HR SIZE=3D3>
<A name=3DIDX56></A>
<TABLE class=3Dsystitleandfootercontainer cellSpacing=3D1 =
cellPadding=3D1 rules=3Dnone=20
width=3D"100%" summary=3D"Page Layout" border=3D0 frame=3Dvoid>
  <TBODY>
  <TR>
    <TD class=3D"c systemtitle">The SAS =
System</TD></TR></TBODY></TABLE><BR>
<DIV class=3D"c proctitle">The GLM Procedure</DIV>
<DIV class=3D"c proctitle">&nbsp;</DIV>
<DIV class=3D"c proctitle">Dependent Variable: HL </DIV>
<P>
<DIV>
<DIV align=3Dcenter>
<TABLE class=3Dtable borderColor=3D#c1c1c1 cellSpacing=3D0 =
cellPadding=3D5 rules=3Dall=20
summary=3D"Procedure GLM: Overall ANOVA" frame=3Dbox>
  <COLGROUP>
  <COL></COLGROUP>
  <COLGROUP>
  <COL>
  <COL>
  <COL>
  <COL>
  <COL></COLGROUP>
  <THEAD>
  <TR>
    <TH class=3D"l b header" scope=3Dcol>Source</TH>
    <TH class=3D"r b header" scope=3Dcol>DF</TH>
    <TH class=3D"r b header" scope=3Dcol>Sum of Squares</TH>
    <TH class=3D"r b header" scope=3Dcol>Mean Square</TH>
    <TH class=3D"r b header" scope=3Dcol>F Value</TH>
    <TH class=3D"r b header" =
scope=3Dcol>Pr&nbsp;&gt;&nbsp;F</TH></TR></THEAD>
  <TBODY>
  <TR>
    <TH class=3D"l rowheader" scope=3Drow>Model</TH>
    <TD class=3D"r data">3</TD>
    <TD class=3D"r data">2424.65667</TD>
    <TD class=3D"r data">808.21889</TD>
    <TD class=3D"r data">39.94</TD>
    <TD class=3D"r data">&lt;.0001</TD></TR>
  <TR>
    <TH class=3D"l rowheader" scope=3Drow>Error</TH>
    <TD class=3D"r data">1196</TD>
    <TD class=3D"r data">24203.34333</TD>
    <TD class=3D"r data">20.23691</TD>
    <TD class=3D"r data">&nbsp;</TD>
    <TD class=3D"r data">&nbsp;</TD></TR>
  <TR>
    <TH class=3D"l rowheader" scope=3Drow>Corrected Total</TH>
    <TD class=3D"r data">1199</TD>
    <TD class=3D"r data">26628.00000</TD>
    <TD class=3D"r data">&nbsp;</TD>
    <TD class=3D"r data">&nbsp;</TD>
    <TD class=3D"r =
data">&nbsp;</TD></TR></TBODY></TABLE></DIV></DIV><BR><A=20
name=3DIDX57></A>
<DIV>
<DIV align=3Dcenter>
<TABLE class=3Dtable borderColor=3D#c1c1c1 cellSpacing=3D0 =
cellPadding=3D5 rules=3Dall=20
summary=3D"Procedure GLM: Fit Statistics" frame=3Dbox>
  <COLGROUP>
  <COL>
  <COL>
  <COL>
  <COL></COLGROUP>
  <THEAD>
  <TR>
    <TH class=3D"r b header" scope=3Dcol>R-Square</TH>
    <TH class=3D"r b header" scope=3Dcol>Coeff Var</TH>
    <TH class=3D"r b header" scope=3Dcol>Root MSE</TH>
    <TH class=3D"r b header" scope=3Dcol>HL&nbsp;Mean</TH></TR></THEAD>
  <TBODY>
  <TR>
    <TD class=3D"r data">0.091057</TD>
    <TD class=3D"r data">21.73210</TD>
    <TD class=3D"r data">4.498545</TD>
    <TD class=3D"r =
data">20.70000</TD></TR></TBODY></TABLE></DIV></DIV><BR><A=20
name=3DIDX58></A>
<DIV>
<DIV align=3Dcenter>
<TABLE class=3Dtable borderColor=3D#c1c1c1 cellSpacing=3D0 =
cellPadding=3D5 rules=3Dall=20
summary=3D"Procedure GLM: Type I Model ANOVA" frame=3Dbox>
  <COLGROUP>
  <COL></COLGROUP>
  <COLGROUP>
  <COL>
  <COL>
  <COL>
  <COL>
  <COL></COLGROUP>
  <THEAD>
  <TR>
    <TH class=3D"l b header" scope=3Dcol>Source</TH>
    <TH class=3D"r b header" scope=3Dcol>DF</TH>
    <TH class=3D"r b header" scope=3Dcol>Type I SS</TH>
    <TH class=3D"r b header" scope=3Dcol>Mean Square</TH>
    <TH class=3D"r b header" scope=3Dcol>F Value</TH>
    <TH class=3D"r b header" =
scope=3Dcol>Pr&nbsp;&gt;&nbsp;F</TH></TR></THEAD>
  <TBODY>
  <TR>
    <TH class=3D"l rowheader" scope=3Drow>sex</TH>
    <TD class=3D"r data">1</TD>
    <TD class=3D"r data">219.615000</TD>
    <TD class=3D"r data">219.615000</TD>
    <TD class=3D"r data">10.85</TD>
    <TD class=3D"r data">0.0010</TD></TR>
  <TR>
    <TH class=3D"l rowheader" scope=3Drow>agro</TH>
    <TD class=3D"r data">1</TD>
    <TD class=3D"r data">2040.027778</TD>
    <TD class=3D"r data">2040.027778</TD>
    <TD class=3D"r data">100.81</TD>
    <TD class=3D"r data">&lt;.0001</TD></TR>
  <TR>
    <TH class=3D"l rowheader" scope=3Drow>sex*agro</TH>
    <TD class=3D"r data">1</TD>
    <TD class=3D"r data">165.013889</TD>
    <TD class=3D"r data">165.013889</TD>
    <TD class=3D"r data">8.15</TD>
    <TD class=3D"r =
data">0.0044</TD></TR></TBODY></TABLE></DIV></DIV><BR><A=20
name=3DIDX59></A>
<DIV>
<DIV align=3Dcenter>
<TABLE class=3Dtable borderColor=3D#c1c1c1 cellSpacing=3D0 =
cellPadding=3D5 rules=3Dall=20
summary=3D"Procedure GLM: Type III Model ANOVA" frame=3Dbox>
  <COLGROUP>
  <COL></COLGROUP>
  <COLGROUP>
  <COL>
  <COL>
  <COL>
  <COL>
  <COL></COLGROUP>
  <THEAD>
  <TR>
    <TH class=3D"l b header" scope=3Dcol>Source</TH>
    <TH class=3D"r b header" scope=3Dcol>DF</TH>
    <TH class=3D"r b header" scope=3Dcol>Type III SS</TH>
    <TH class=3D"r b header" scope=3Dcol>Mean Square</TH>
    <TH class=3D"r b header" scope=3Dcol>F Value</TH>
    <TH class=3D"r b header" =
scope=3Dcol>Pr&nbsp;&gt;&nbsp;F</TH></TR></THEAD>
  <TBODY>
  <TR>
    <TH class=3D"l rowheader" scope=3Drow>sex</TH>
    <TD class=3D"r data">1</TD>
    <TD class=3D"r data">312.4666959</TD>
    <TD class=3D"r data">312.4666959</TD>
    <TD class=3D"r data">15.44</TD>
    <TD class=3D"r data">&lt;.0001</TD></TR>
  <TR>
    <TH class=3D"l rowheader" scope=3Drow>agro</TH>
    <TD class=3D"r data">1</TD>
    <TD class=3D"r data">0.0046296</TD>
    <TD class=3D"r data">0.0046296</TD>
    <TD class=3D"r data">0.00</TD>
    <TD class=3D"r data">0.9879</TD></TR>
  <TR>
    <TH class=3D"l rowheader" scope=3Drow>sex*agro</TH>
    <TD class=3D"r data">1</TD>
    <TD class=3D"r data">165.0138889</TD>
    <TD class=3D"r data">165.0138889</TD>
    <TD class=3D"r data">8.15</TD>
    <TD class=3D"r =
data">0.0044</TD></TR></TBODY></TABLE></DIV></DIV><BR><A=20
name=3DIDX60></A>
<DIV>
<DIV align=3Dcenter>
<TABLE class=3Dtable borderColor=3D#c1c1c1 cellSpacing=3D0 =
cellPadding=3D5 rules=3Dall=20
summary=3D"Procedure GLM: Solution" frame=3Dbox>
  <COLGROUP>
  <COL></COLGROUP>
  <COLGROUP>
  <COL>
  <COL>
  <COL>
  <COL></COLGROUP>
  <THEAD>
  <TR>
    <TH class=3D"l b header" scope=3Dcol>Parameter</TH>
    <TH class=3D"r b header" scope=3Dcol>Estimate</TH>
    <TH class=3D"r b header" scope=3Dcol>Standard<BR>Error</TH>
    <TH class=3D"r b header" scope=3Dcol>t&nbsp;Value</TH>
    <TH class=3D"r b header" =
scope=3Dcol>Pr&nbsp;&gt;&nbsp;|t|</TH></TR></THEAD>
  <TBODY>
  <TR>
    <TH class=3D"l rowheader" scope=3Drow>Intercept</TH>
    <TD class=3D"r data">22.22916667</TD>
    <TD class=3D"r data">1.20078298</TD>
    <TD class=3D"r data">18.51</TD>
    <TD class=3D"r data">&lt;.0001</TD></TR>
  <TR>
    <TH class=3D"l rowheader" scope=3Drow>sex</TH>
    <TD class=3D"r data" noWrap>-2.72416667</TD>
    <TD class=3D"r data">0.69327238</TD>
    <TD class=3D"r data" noWrap>-3.93</TD>
    <TD class=3D"r data">&lt;.0001</TD></TR>
  <TR>
    <TH class=3D"l rowheader" scope=3Drow>agro</TH>
    <TD class=3D"r data" noWrap>-0.00833333</TD>
    <TD class=3D"r data">0.55095702</TD>
    <TD class=3D"r data" noWrap>-0.02</TD>
    <TD class=3D"r data">0.9879</TD></TR>
  <TR>
    <TH class=3D"l rowheader" scope=3Drow>sex*agro</TH>
    <TD class=3D"r data">0.90833333</TD>
    <TD class=3D"r data">0.31809518</TD>
    <TD class=3D"r data">2.86</TD>
    <TD class=3D"r =
data">0.0044</TD></TR></TBODY></TABLE></DIV></DIV><BR><A=20
name=3DIDX61></A>
<DIV>
<DIV class=3Dc><IMG class=3Dc style=3D"HEIGHT: 480px; WIDTH: 540px" =
border=3D0=20
alt=3D"Contour Fit Plot for HL"=20
src=3D"file:///C:/Users/DEMSSIE/AppData/Local/Temp/SAS%20Temporary%20File=
s/_TD6404_DESKTOP-G6FE1C4_/ContourFit9.png">=20
</DIV></DIV><BR>
<P style=3D"PAGE-BREAK-AFTER: always"><BR></P>
<HR SIZE=3D3>
<A name=3DIDX62></A>
<TABLE class=3Dsystitleandfootercontainer cellSpacing=3D1 =
cellPadding=3D1 rules=3Dnone=20
width=3D"100%" summary=3D"Page Layout" border=3D0 frame=3Dvoid>
  <TBODY>
  <TR>
    <TD class=3D"c systemtitle">The SAS =
System</TD></TR></TBODY></TABLE><BR>
<DIV class=3D"c proctitle">The GLM Procedure</DIV>
<DIV class=3D"c proctitle">&nbsp;</DIV>
<DIV class=3D"c proctitle">Dependent Variable: BL </DIV>
<P>
<DIV>
<DIV align=3Dcenter>
<TABLE class=3Dtable borderColor=3D#c1c1c1 cellSpacing=3D0 =
cellPadding=3D5 rules=3Dall=20
summary=3D"Procedure GLM: Overall ANOVA" frame=3Dbox>
  <COLGROUP>
  <COL></COLGROUP>
  <COLGROUP>
  <COL>
  <COL>
  <COL>
  <COL>
  <COL></COLGROUP>
  <THEAD>
  <TR>
    <TH class=3D"l b header" scope=3Dcol>Source</TH>
    <TH class=3D"r b header" scope=3Dcol>DF</TH>
    <TH class=3D"r b header" scope=3Dcol>Sum of Squares</TH>
    <TH class=3D"r b header" scope=3Dcol>Mean Square</TH>
    <TH class=3D"r b header" scope=3Dcol>F Value</TH>
    <TH class=3D"r b header" =
scope=3Dcol>Pr&nbsp;&gt;&nbsp;F</TH></TR></THEAD>
  <TBODY>
  <TR>
    <TH class=3D"l rowheader" scope=3Drow>Model</TH>
    <TD class=3D"r data">3</TD>
    <TD class=3D"r data">4969.83167</TD>
    <TD class=3D"r data">1656.61056</TD>
    <TD class=3D"r data">41.14</TD>
    <TD class=3D"r data">&lt;.0001</TD></TR>
  <TR>
    <TH class=3D"l rowheader" scope=3Drow>Error</TH>
    <TD class=3D"r data">1196</TD>
    <TD class=3D"r data">48158.86750</TD>
    <TD class=3D"r data">40.26661</TD>
    <TD class=3D"r data">&nbsp;</TD>
    <TD class=3D"r data">&nbsp;</TD></TR>
  <TR>
    <TH class=3D"l rowheader" scope=3Drow>Corrected Total</TH>
    <TD class=3D"r data">1199</TD>
    <TD class=3D"r data">53128.69917</TD>
    <TD class=3D"r data">&nbsp;</TD>
    <TD class=3D"r data">&nbsp;</TD>
    <TD class=3D"r =
data">&nbsp;</TD></TR></TBODY></TABLE></DIV></DIV><BR><A=20
name=3DIDX63></A>
<DIV>
<DIV align=3Dcenter>
<TABLE class=3Dtable borderColor=3D#c1c1c1 cellSpacing=3D0 =
cellPadding=3D5 rules=3Dall=20
summary=3D"Procedure GLM: Fit Statistics" frame=3Dbox>
  <COLGROUP>
  <COL>
  <COL>
  <COL>
  <COL></COLGROUP>
  <THEAD>
  <TR>
    <TH class=3D"r b header" scope=3Dcol>R-Square</TH>
    <TH class=3D"r b header" scope=3Dcol>Coeff Var</TH>
    <TH class=3D"r b header" scope=3Dcol>Root MSE</TH>
    <TH class=3D"r b header" scope=3Dcol>BL&nbsp;Mean</TH></TR></THEAD>
  <TBODY>
  <TR>
    <TD class=3D"r data">0.093543</TD>
    <TD class=3D"r data">5.698828</TD>
    <TD class=3D"r data">6.345598</TD>
    <TD class=3D"r =
data">111.3492</TD></TR></TBODY></TABLE></DIV></DIV><BR><A=20
name=3DIDX64></A>
<DIV>
<DIV align=3Dcenter>
<TABLE class=3Dtable borderColor=3D#c1c1c1 cellSpacing=3D0 =
cellPadding=3D5 rules=3Dall=20
summary=3D"Procedure GLM: Type I Model ANOVA" frame=3Dbox>
  <COLGROUP>
  <COL></COLGROUP>
  <COLGROUP>
  <COL>
  <COL>
  <COL>
  <COL>
  <COL></COLGROUP>
  <THEAD>
  <TR>
    <TH class=3D"l b header" scope=3Dcol>Source</TH>
    <TH class=3D"r b header" scope=3Dcol>DF</TH>
    <TH class=3D"r b header" scope=3Dcol>Type I SS</TH>
    <TH class=3D"r b header" scope=3Dcol>Mean Square</TH>
    <TH class=3D"r b header" scope=3Dcol>F Value</TH>
    <TH class=3D"r b header" =
scope=3Dcol>Pr&nbsp;&gt;&nbsp;F</TH></TR></THEAD>
  <TBODY>
  <TR>
    <TH class=3D"l rowheader" scope=3Drow>sex</TH>
    <TD class=3D"r data">1</TD>
    <TD class=3D"r data">3670.426667</TD>
    <TD class=3D"r data">3670.426667</TD>
    <TD class=3D"r data">91.15</TD>
    <TD class=3D"r data">&lt;.0001</TD></TR>
  <TR>
    <TH class=3D"l rowheader" scope=3Drow>agro</TH>
    <TD class=3D"r data">1</TD>
    <TD class=3D"r data">1106.671111</TD>
    <TD class=3D"r data">1106.671111</TD>
    <TD class=3D"r data">27.48</TD>
    <TD class=3D"r data">&lt;.0001</TD></TR>
  <TR>
    <TH class=3D"l rowheader" scope=3Drow>sex*agro</TH>
    <TD class=3D"r data">1</TD>
    <TD class=3D"r data">192.733889</TD>
    <TD class=3D"r data">192.733889</TD>
    <TD class=3D"r data">4.79</TD>
    <TD class=3D"r =
data">0.0289</TD></TR></TBODY></TABLE></DIV></DIV><BR><A=20
name=3DIDX65></A>
<DIV>
<DIV align=3Dcenter>
<TABLE class=3Dtable borderColor=3D#c1c1c1 cellSpacing=3D0 =
cellPadding=3D5 rules=3Dall=20
summary=3D"Procedure GLM: Type III Model ANOVA" frame=3Dbox>
  <COLGROUP>
  <COL></COLGROUP>
  <COLGROUP>
  <COL>
  <COL>
  <COL>
  <COL>
  <COL></COLGROUP>
  <THEAD>
  <TR>
    <TH class=3D"l b header" scope=3Dcol>Source</TH>
    <TH class=3D"r b header" scope=3Dcol>DF</TH>
    <TH class=3D"r b header" scope=3Dcol>Type III SS</TH>
    <TH class=3D"r b header" scope=3Dcol>Mean Square</TH>
    <TH class=3D"r b header" scope=3Dcol>F Value</TH>
    <TH class=3D"r b header" =
scope=3Dcol>Pr&nbsp;&gt;&nbsp;F</TH></TR></THEAD>
  <TBODY>
  <TR>
    <TH class=3D"l rowheader" scope=3Drow>sex</TH>
    <TD class=3D"r data">1</TD>
    <TD class=3D"r data">1355.229942</TD>
    <TD class=3D"r data">1355.229942</TD>
    <TD class=3D"r data">33.66</TD>
    <TD class=3D"r data">&lt;.0001</TD></TR>
  <TR>
    <TH class=3D"l rowheader" scope=3Drow>agro</TH>
    <TD class=3D"r data">1</TD>
    <TD class=3D"r data">502.335000</TD>
    <TD class=3D"r data">502.335000</TD>
    <TD class=3D"r data">12.48</TD>
    <TD class=3D"r data">0.0004</TD></TR>
  <TR>
    <TH class=3D"l rowheader" scope=3Drow>sex*agro</TH>
    <TD class=3D"r data">1</TD>
    <TD class=3D"r data">192.733889</TD>
    <TD class=3D"r data">192.733889</TD>
    <TD class=3D"r data">4.79</TD>
    <TD class=3D"r =
data">0.0289</TD></TR></TBODY></TABLE></DIV></DIV><BR><A=20
name=3DIDX66></A>
<DIV>
<DIV align=3Dcenter>
<TABLE class=3Dtable borderColor=3D#c1c1c1 cellSpacing=3D0 =
cellPadding=3D5 rules=3Dall=20
summary=3D"Procedure GLM: Solution" frame=3Dbox>
  <COLGROUP>
  <COL></COLGROUP>
  <COLGROUP>
  <COL>
  <COL>
  <COL>
  <COL></COLGROUP>
  <THEAD>
  <TR>
    <TH class=3D"l b header" scope=3Dcol>Parameter</TH>
    <TH class=3D"r b header" scope=3Dcol>Estimate</TH>
    <TH class=3D"r b header" scope=3Dcol>Standard<BR>Error</TH>
    <TH class=3D"r b header" scope=3Dcol>t&nbsp;Value</TH>
    <TH class=3D"r b header" =
scope=3Dcol>Pr&nbsp;&gt;&nbsp;|t|</TH></TR></THEAD>
  <TBODY>
  <TR>
    <TH class=3D"l rowheader" scope=3Drow>Intercept</TH>
    <TD class=3D"r data">123.0225000</TD>
    <TD class=3D"r data">1.69381111</TD>
    <TD class=3D"r data">72.63</TD>
    <TD class=3D"r data">&lt;.0001</TD></TR>
  <TR>
    <TH class=3D"l rowheader" scope=3Drow>sex</TH>
    <TD class=3D"r data" noWrap>-5.6733333</TD>
    <TD class=3D"r data">0.97792230</TD>
    <TD class=3D"r data" noWrap>-5.80</TD>
    <TD class=3D"r data">&lt;.0001</TD></TR>
  <TR>
    <TH class=3D"l rowheader" scope=3Drow>agro</TH>
    <TD class=3D"r data" noWrap>-2.7450000</TD>
    <TD class=3D"r data">0.77717384</TD>
    <TD class=3D"r data" noWrap>-3.53</TD>
    <TD class=3D"r data">0.0004</TD></TR>
  <TR>
    <TH class=3D"l rowheader" scope=3Drow>sex*agro</TH>
    <TD class=3D"r data">0.9816667</TD>
    <TD class=3D"r data">0.44870152</TD>
    <TD class=3D"r data">2.19</TD>
    <TD class=3D"r =
data">0.0289</TD></TR></TBODY></TABLE></DIV></DIV><BR><A=20
name=3DIDX67></A>
<DIV>
<DIV class=3Dc><IMG class=3Dc style=3D"HEIGHT: 480px; WIDTH: 540px" =
border=3D0=20
alt=3D"Contour Fit Plot for BL"=20
src=3D"file:///C:/Users/DEMSSIE/AppData/Local/Temp/SAS%20Temporary%20File=
s/_TD6404_DESKTOP-G6FE1C4_/ContourFit10.png">=20
</DIV></DIV><BR>
<P style=3D"PAGE-BREAK-AFTER: always"><BR></P>
<HR SIZE=3D3>
<A name=3DIDX68></A>
<TABLE class=3Dsystitleandfootercontainer cellSpacing=3D1 =
cellPadding=3D1 rules=3Dnone=20
width=3D"100%" summary=3D"Page Layout" border=3D0 frame=3Dvoid>
  <TBODY>
  <TR>
    <TD class=3D"c systemtitle">The SAS =
System</TD></TR></TBODY></TABLE><BR>
<DIV class=3D"c proctitle">The GLM Procedure</DIV>
<DIV class=3D"c proctitle">&nbsp;</DIV>
<DIV class=3D"c proctitle">Dependent Variable: HG </DIV>
<P>
<DIV>
<DIV align=3Dcenter>
<TABLE class=3Dtable borderColor=3D#c1c1c1 cellSpacing=3D0 =
cellPadding=3D5 rules=3Dall=20
summary=3D"Procedure GLM: Overall ANOVA" frame=3Dbox>
  <COLGROUP>
  <COL></COLGROUP>
  <COLGROUP>
  <COL>
  <COL>
  <COL>
  <COL>
  <COL></COLGROUP>
  <THEAD>
  <TR>
    <TH class=3D"l b header" scope=3Dcol>Source</TH>
    <TH class=3D"r b header" scope=3Dcol>DF</TH>
    <TH class=3D"r b header" scope=3Dcol>Sum of Squares</TH>
    <TH class=3D"r b header" scope=3Dcol>Mean Square</TH>
    <TH class=3D"r b header" scope=3Dcol>F Value</TH>
    <TH class=3D"r b header" =
scope=3Dcol>Pr&nbsp;&gt;&nbsp;F</TH></TR></THEAD>
  <TBODY>
  <TR>
    <TH class=3D"l rowheader" scope=3Drow>Model</TH>
    <TD class=3D"r data">3</TD>
    <TD class=3D"r data">16488.3137</TD>
    <TD class=3D"r data">5496.1046</TD>
    <TD class=3D"r data">78.62</TD>
    <TD class=3D"r data">&lt;.0001</TD></TR>
  <TR>
    <TH class=3D"l rowheader" scope=3Drow>Error</TH>
    <TD class=3D"r data">1196</TD>
    <TD class=3D"r data">83612.1788</TD>
    <TD class=3D"r data">69.9098</TD>
    <TD class=3D"r data">&nbsp;</TD>
    <TD class=3D"r data">&nbsp;</TD></TR>
  <TR>
    <TH class=3D"l rowheader" scope=3Drow>Corrected Total</TH>
    <TD class=3D"r data">1199</TD>
    <TD class=3D"r data">100100.4925</TD>
    <TD class=3D"r data">&nbsp;</TD>
    <TD class=3D"r data">&nbsp;</TD>
    <TD class=3D"r =
data">&nbsp;</TD></TR></TBODY></TABLE></DIV></DIV><BR><A=20
name=3DIDX69></A>
<DIV>
<DIV align=3Dcenter>
<TABLE class=3Dtable borderColor=3D#c1c1c1 cellSpacing=3D0 =
cellPadding=3D5 rules=3Dall=20
summary=3D"Procedure GLM: Fit Statistics" frame=3Dbox>
  <COLGROUP>
  <COL>
  <COL>
  <COL>
  <COL></COLGROUP>
  <THEAD>
  <TR>
    <TH class=3D"r b header" scope=3Dcol>R-Square</TH>
    <TH class=3D"r b header" scope=3Dcol>Coeff Var</TH>
    <TH class=3D"r b header" scope=3Dcol>Root MSE</TH>
    <TH class=3D"r b header" scope=3Dcol>HG&nbsp;Mean</TH></TR></THEAD>
  <TBODY>
  <TR>
    <TD class=3D"r data">0.164718</TD>
    <TD class=3D"r data">6.047783</TD>
    <TD class=3D"r data">8.361211</TD>
    <TD class=3D"r =
data">138.2525</TD></TR></TBODY></TABLE></DIV></DIV><BR><A=20
name=3DIDX70></A>
<DIV>
<DIV align=3Dcenter>
<TABLE class=3Dtable borderColor=3D#c1c1c1 cellSpacing=3D0 =
cellPadding=3D5 rules=3Dall=20
summary=3D"Procedure GLM: Type I Model ANOVA" frame=3Dbox>
  <COLGROUP>
  <COL></COLGROUP>
  <COLGROUP>
  <COL>
  <COL>
  <COL>
  <COL>
  <COL></COLGROUP>
  <THEAD>
  <TR>
    <TH class=3D"l b header" scope=3Dcol>Source</TH>
    <TH class=3D"r b header" scope=3Dcol>DF</TH>
    <TH class=3D"r b header" scope=3Dcol>Type I SS</TH>
    <TH class=3D"r b header" scope=3Dcol>Mean Square</TH>
    <TH class=3D"r b header" scope=3Dcol>F Value</TH>
    <TH class=3D"r b header" =
scope=3Dcol>Pr&nbsp;&gt;&nbsp;F</TH></TR></THEAD>
  <TBODY>
  <TR>
    <TH class=3D"l rowheader" scope=3Drow>sex</TH>
    <TD class=3D"r data">1</TD>
    <TD class=3D"r data">13953.90375</TD>
    <TD class=3D"r data">13953.90375</TD>
    <TD class=3D"r data">199.60</TD>
    <TD class=3D"r data">&lt;.0001</TD></TR>
  <TR>
    <TH class=3D"l rowheader" scope=3Drow>agro</TH>
    <TD class=3D"r data">1</TD>
    <TD class=3D"r data">2404.26778</TD>
    <TD class=3D"r data">2404.26778</TD>
    <TD class=3D"r data">34.39</TD>
    <TD class=3D"r data">&lt;.0001</TD></TR>
  <TR>
    <TH class=3D"l rowheader" scope=3Drow>sex*agro</TH>
    <TD class=3D"r data">1</TD>
    <TD class=3D"r data">130.14222</TD>
    <TD class=3D"r data">130.14222</TD>
    <TD class=3D"r data">1.86</TD>
    <TD class=3D"r =
data">0.1727</TD></TR></TBODY></TABLE></DIV></DIV><BR><A=20
name=3DIDX71></A>
<DIV>
<DIV align=3Dcenter>
<TABLE class=3Dtable borderColor=3D#c1c1c1 cellSpacing=3D0 =
cellPadding=3D5 rules=3Dall=20
summary=3D"Procedure GLM: Type III Model ANOVA" frame=3Dbox>
  <COLGROUP>
  <COL></COLGROUP>
  <COLGROUP>
  <COL>
  <COL>
  <COL>
  <COL>
  <COL></COLGROUP>
  <THEAD>
  <TR>
    <TH class=3D"l b header" scope=3Dcol>Source</TH>
    <TH class=3D"r b header" scope=3Dcol>DF</TH>
    <TH class=3D"r b header" scope=3Dcol>Type III SS</TH>
    <TH class=3D"r b header" scope=3Dcol>Mean Square</TH>
    <TH class=3D"r b header" scope=3Dcol>F Value</TH>
    <TH class=3D"r b header" =
scope=3Dcol>Pr&nbsp;&gt;&nbsp;F</TH></TR></THEAD>
  <TBODY>
  <TR>
    <TH class=3D"l rowheader" scope=3Drow>sex</TH>
    <TD class=3D"r data">1</TD>
    <TD class=3D"r data">1330.066674</TD>
    <TD class=3D"r data">1330.066674</TD>
    <TD class=3D"r data">19.03</TD>
    <TD class=3D"r data">&lt;.0001</TD></TR>
  <TR>
    <TH class=3D"l rowheader" scope=3Drow>agro</TH>
    <TD class=3D"r data">1</TD>
    <TD class=3D"r data">5.606667</TD>
    <TD class=3D"r data">5.606667</TD>
    <TD class=3D"r data">0.08</TD>
    <TD class=3D"r data">0.7771</TD></TR>
  <TR>
    <TH class=3D"l rowheader" scope=3Drow>sex*agro</TH>
    <TD class=3D"r data">1</TD>
    <TD class=3D"r data">130.142222</TD>
    <TD class=3D"r data">130.142222</TD>
    <TD class=3D"r data">1.86</TD>
    <TD class=3D"r =
data">0.1727</TD></TR></TBODY></TABLE></DIV></DIV><BR><A=20
name=3DIDX72></A>
<DIV>
<DIV align=3Dcenter>
<TABLE class=3Dtable borderColor=3D#c1c1c1 cellSpacing=3D0 =
cellPadding=3D5 rules=3Dall=20
summary=3D"Procedure GLM: Solution" frame=3Dbox>
  <COLGROUP>
  <COL></COLGROUP>
  <COLGROUP>
  <COL>
  <COL>
  <COL>
  <COL></COLGROUP>
  <THEAD>
  <TR>
    <TH class=3D"l b header" scope=3Dcol>Parameter</TH>
    <TH class=3D"r b header" scope=3Dcol>Estimate</TH>
    <TH class=3D"r b header" scope=3Dcol>Standard<BR>Error</TH>
    <TH class=3D"r b header" scope=3Dcol>t&nbsp;Value</TH>
    <TH class=3D"r b header" =
scope=3Dcol>Pr&nbsp;&gt;&nbsp;|t|</TH></TR></THEAD>
  <TBODY>
  <TR>
    <TH class=3D"l rowheader" scope=3Drow>Intercept</TH>
    <TD class=3D"r data">150.8887500</TD>
    <TD class=3D"r data">2.23183259</TD>
    <TD class=3D"r data">67.61</TD>
    <TD class=3D"r data">&lt;.0001</TD></TR>
  <TR>
    <TH class=3D"l rowheader" scope=3Drow>sex</TH>
    <TD class=3D"r data" noWrap>-5.6204167</TD>
    <TD class=3D"r data">1.28854915</TD>
    <TD class=3D"r data" noWrap>-4.36</TD>
    <TD class=3D"r data">&lt;.0001</TD></TR>
  <TR>
    <TH class=3D"l rowheader" scope=3Drow>agro</TH>
    <TD class=3D"r data" noWrap>-0.2900000</TD>
    <TD class=3D"r data">1.02403502</TD>
    <TD class=3D"r data" noWrap>-0.28</TD>
    <TD class=3D"r data">0.7771</TD></TR>
  <TR>
    <TH class=3D"l rowheader" scope=3Drow>sex*agro</TH>
    <TD class=3D"r data" noWrap>-0.8066667</TD>
    <TD class=3D"r data">0.59122690</TD>
    <TD class=3D"r data" noWrap>-1.36</TD>
    <TD class=3D"r =
data">0.1727</TD></TR></TBODY></TABLE></DIV></DIV><BR><A=20
name=3DIDX73></A>
<DIV>
<DIV class=3Dc><IMG class=3Dc style=3D"HEIGHT: 480px; WIDTH: 540px" =
border=3D0=20
alt=3D"Contour Fit Plot for HG"=20
src=3D"file:///C:/Users/DEMSSIE/AppData/Local/Temp/SAS%20Temporary%20File=
s/_TD6404_DESKTOP-G6FE1C4_/ContourFit11.png">=20
</DIV></DIV><BR>
<P style=3D"PAGE-BREAK-AFTER: always"><BR></P>
<HR SIZE=3D3>
<A name=3DIDX74></A>
<TABLE class=3Dsystitleandfootercontainer cellSpacing=3D1 =
cellPadding=3D1 rules=3Dnone=20
width=3D"100%" summary=3D"Page Layout" border=3D0 frame=3Dvoid>
  <TBODY>
  <TR>
    <TD class=3D"c systemtitle">The SAS =
System</TD></TR></TBODY></TABLE><BR>
<DIV class=3D"c proctitle">The GLM Procedure</DIV>
<DIV class=3D"c proctitle">&nbsp;</DIV>
<DIV class=3D"c proctitle">Dependent Variable: PW </DIV>
<P>
<DIV>
<DIV align=3Dcenter>
<TABLE class=3Dtable borderColor=3D#c1c1c1 cellSpacing=3D0 =
cellPadding=3D5 rules=3Dall=20
summary=3D"Procedure GLM: Overall ANOVA" frame=3Dbox>
  <COLGROUP>
  <COL></COLGROUP>
  <COLGROUP>
  <COL>
  <COL>
  <COL>
  <COL>
  <COL></COLGROUP>
  <THEAD>
  <TR>
    <TH class=3D"l b header" scope=3Dcol>Source</TH>
    <TH class=3D"r b header" scope=3Dcol>DF</TH>
    <TH class=3D"r b header" scope=3Dcol>Sum of Squares</TH>
    <TH class=3D"r b header" scope=3Dcol>Mean Square</TH>
    <TH class=3D"r b header" scope=3Dcol>F Value</TH>
    <TH class=3D"r b header" =
scope=3Dcol>Pr&nbsp;&gt;&nbsp;F</TH></TR></THEAD>
  <TBODY>
  <TR>
    <TH class=3D"l rowheader" scope=3Drow>Model</TH>
    <TD class=3D"r data">3</TD>
    <TD class=3D"r data">118.001667</TD>
    <TD class=3D"r data">39.333889</TD>
    <TD class=3D"r data">6.58</TD>
    <TD class=3D"r data">0.0002</TD></TR>
  <TR>
    <TH class=3D"l rowheader" scope=3Drow>Error</TH>
    <TD class=3D"r data">1196</TD>
    <TD class=3D"r data">7151.397500</TD>
    <TD class=3D"r data">5.979429</TD>
    <TD class=3D"r data">&nbsp;</TD>
    <TD class=3D"r data">&nbsp;</TD></TR>
  <TR>
    <TH class=3D"l rowheader" scope=3Drow>Corrected Total</TH>
    <TD class=3D"r data">1199</TD>
    <TD class=3D"r data">7269.399167</TD>
    <TD class=3D"r data">&nbsp;</TD>
    <TD class=3D"r data">&nbsp;</TD>
    <TD class=3D"r =
data">&nbsp;</TD></TR></TBODY></TABLE></DIV></DIV><BR><A=20
name=3DIDX75></A>
<DIV>
<DIV align=3Dcenter>
<TABLE class=3Dtable borderColor=3D#c1c1c1 cellSpacing=3D0 =
cellPadding=3D5 rules=3Dall=20
summary=3D"Procedure GLM: Fit Statistics" frame=3Dbox>
  <COLGROUP>
  <COL>
  <COL>
  <COL>
  <COL></COLGROUP>
  <THEAD>
  <TR>
    <TH class=3D"r b header" scope=3Dcol>R-Square</TH>
    <TH class=3D"r b header" scope=3Dcol>Coeff Var</TH>
    <TH class=3D"r b header" scope=3Dcol>Root MSE</TH>
    <TH class=3D"r b header" scope=3Dcol>PW&nbsp;Mean</TH></TR></THEAD>
  <TBODY>
  <TR>
    <TD class=3D"r data">0.016233</TD>
    <TD class=3D"r data">7.594256</TD>
    <TD class=3D"r data">2.445287</TD>
    <TD class=3D"r =
data">32.19917</TD></TR></TBODY></TABLE></DIV></DIV><BR><A=20
name=3DIDX76></A>
<DIV>
<DIV align=3Dcenter>
<TABLE class=3Dtable borderColor=3D#c1c1c1 cellSpacing=3D0 =
cellPadding=3D5 rules=3Dall=20
summary=3D"Procedure GLM: Type I Model ANOVA" frame=3Dbox>
  <COLGROUP>
  <COL></COLGROUP>
  <COLGROUP>
  <COL>
  <COL>
  <COL>
  <COL>
  <COL></COLGROUP>
  <THEAD>
  <TR>
    <TH class=3D"l b header" scope=3Dcol>Source</TH>
    <TH class=3D"r b header" scope=3Dcol>DF</TH>
    <TH class=3D"r b header" scope=3Dcol>Type I SS</TH>
    <TH class=3D"r b header" scope=3Dcol>Mean Square</TH>
    <TH class=3D"r b header" scope=3Dcol>F Value</TH>
    <TH class=3D"r b header" =
scope=3Dcol>Pr&nbsp;&gt;&nbsp;F</TH></TR></THEAD>
  <TBODY>
  <TR>
    <TH class=3D"l rowheader" scope=3Drow>sex</TH>
    <TD class=3D"r data">1</TD>
    <TD class=3D"r data">27.30666667</TD>
    <TD class=3D"r data">27.30666667</TD>
    <TD class=3D"r data">4.57</TD>
    <TD class=3D"r data">0.0328</TD></TR>
  <TR>
    <TH class=3D"l rowheader" scope=3Drow>agro</TH>
    <TD class=3D"r data">1</TD>
    <TD class=3D"r data">39.69000000</TD>
    <TD class=3D"r data">39.69000000</TD>
    <TD class=3D"r data">6.64</TD>
    <TD class=3D"r data">0.0101</TD></TR>
  <TR>
    <TH class=3D"l rowheader" scope=3Drow>sex*agro</TH>
    <TD class=3D"r data">1</TD>
    <TD class=3D"r data">51.00500000</TD>
    <TD class=3D"r data">51.00500000</TD>
    <TD class=3D"r data">8.53</TD>
    <TD class=3D"r =
data">0.0036</TD></TR></TBODY></TABLE></DIV></DIV><BR><A=20
name=3DIDX77></A>
<DIV>
<DIV align=3Dcenter>
<TABLE class=3Dtable borderColor=3D#c1c1c1 cellSpacing=3D0 =
cellPadding=3D5 rules=3Dall=20
summary=3D"Procedure GLM: Type III Model ANOVA" frame=3Dbox>
  <COLGROUP>
  <COL></COLGROUP>
  <COLGROUP>
  <COL>
  <COL>
  <COL>
  <COL>
  <COL></COLGROUP>
  <THEAD>
  <TR>
    <TH class=3D"l b header" scope=3Dcol>Source</TH>
    <TH class=3D"r b header" scope=3Dcol>DF</TH>
    <TH class=3D"r b header" scope=3Dcol>Type III SS</TH>
    <TH class=3D"r b header" scope=3Dcol>Mean Square</TH>
    <TH class=3D"r b header" scope=3Dcol>F Value</TH>
    <TH class=3D"r b header" =
scope=3Dcol>Pr&nbsp;&gt;&nbsp;F</TH></TR></THEAD>
  <TBODY>
  <TR>
    <TH class=3D"l rowheader" scope=3Drow>sex</TH>
    <TD class=3D"r data">1</TD>
    <TD class=3D"r data">20.04631579</TD>
    <TD class=3D"r data">20.04631579</TD>
    <TD class=3D"r data">3.35</TD>
    <TD class=3D"r data">0.0673</TD></TR>
  <TR>
    <TH class=3D"l rowheader" scope=3Drow>agro</TH>
    <TD class=3D"r data">1</TD>
    <TD class=3D"r data">26.60018519</TD>
    <TD class=3D"r data">26.60018519</TD>
    <TD class=3D"r data">4.45</TD>
    <TD class=3D"r data">0.0351</TD></TR>
  <TR>
    <TH class=3D"l rowheader" scope=3Drow>sex*agro</TH>
    <TD class=3D"r data">1</TD>
    <TD class=3D"r data">51.00500000</TD>
    <TD class=3D"r data">51.00500000</TD>
    <TD class=3D"r data">8.53</TD>
    <TD class=3D"r =
data">0.0036</TD></TR></TBODY></TABLE></DIV></DIV><BR><A=20
name=3DIDX78></A>
<DIV>
<DIV align=3Dcenter>
<TABLE class=3Dtable borderColor=3D#c1c1c1 cellSpacing=3D0 =
cellPadding=3D5 rules=3Dall=20
summary=3D"Procedure GLM: Solution" frame=3Dbox>
  <COLGROUP>
  <COL></COLGROUP>
  <COLGROUP>
  <COL>
  <COL>
  <COL>
  <COL></COLGROUP>
  <THEAD>
  <TR>
    <TH class=3D"l b header" scope=3Dcol>Parameter</TH>
    <TH class=3D"r b header" scope=3Dcol>Estimate</TH>
    <TH class=3D"r b header" scope=3Dcol>Standard<BR>Error</TH>
    <TH class=3D"r b header" scope=3Dcol>t&nbsp;Value</TH>
    <TH class=3D"r b header" =
scope=3Dcol>Pr&nbsp;&gt;&nbsp;|t|</TH></TR></THEAD>
  <TBODY>
  <TR>
    <TH class=3D"l rowheader" scope=3Drow>Intercept</TH>
    <TD class=3D"r data">31.46916667</TD>
    <TD class=3D"r data">0.65271306</TD>
    <TD class=3D"r data">48.21</TD>
    <TD class=3D"r data">&lt;.0001</TD></TR>
  <TR>
    <TH class=3D"l rowheader" scope=3Drow>sex</TH>
    <TD class=3D"r data">0.69000000</TD>
    <TD class=3D"r data">0.37684406</TD>
    <TD class=3D"r data">1.83</TD>
    <TD class=3D"r data">0.0673</TD></TR>
  <TR>
    <TH class=3D"l rowheader" scope=3Drow>agro</TH>
    <TD class=3D"r data">0.63166667</TD>
    <TD class=3D"r data">0.29948529</TD>
    <TD class=3D"r data">2.11</TD>
    <TD class=3D"r data">0.0351</TD></TR>
  <TR>
    <TH class=3D"l rowheader" scope=3Drow>sex*agro</TH>
    <TD class=3D"r data" noWrap>-0.50500000</TD>
    <TD class=3D"r data">0.17290791</TD>
    <TD class=3D"r data" noWrap>-2.92</TD>
    <TD class=3D"r =
data">0.0036</TD></TR></TBODY></TABLE></DIV></DIV><BR><A=20
name=3DIDX79></A>
<DIV>
<DIV class=3Dc><IMG class=3Dc style=3D"HEIGHT: 480px; WIDTH: 540px" =
border=3D0=20
alt=3D"Contour Fit Plot for PW"=20
src=3D"file:///C:/Users/DEMSSIE/AppData/Local/Temp/SAS%20Temporary%20File=
s/_TD6404_DESKTOP-G6FE1C4_/ContourFit12.png">=20
</DIV></DIV><BR>
<P style=3D"PAGE-BREAK-AFTER: always"><BR></P>
<HR SIZE=3D3>
<A name=3DIDX80></A>
<TABLE class=3Dsystitleandfootercontainer cellSpacing=3D1 =
cellPadding=3D1 rules=3Dnone=20
width=3D"100%" summary=3D"Page Layout" border=3D0 frame=3Dvoid>
  <TBODY>
  <TR>
    <TD class=3D"c systemtitle">The SAS =
System</TD></TR></TBODY></TABLE><BR>
<DIV class=3D"c proctitle">The GLM Procedure</DIV>
<DIV class=3D"c proctitle">&nbsp;</DIV>
<DIV class=3D"c proctitle">Dependent Variable: HW </DIV>
<P>
<DIV>
<DIV align=3Dcenter>
<TABLE class=3Dtable borderColor=3D#c1c1c1 cellSpacing=3D0 =
cellPadding=3D5 rules=3Dall=20
summary=3D"Procedure GLM: Overall ANOVA" frame=3Dbox>
  <COLGROUP>
  <COL></COLGROUP>
  <COLGROUP>
  <COL>
  <COL>
  <COL>
  <COL>
  <COL></COLGROUP>
  <THEAD>
  <TR>
    <TH class=3D"l b header" scope=3Dcol>Source</TH>
    <TH class=3D"r b header" scope=3Dcol>DF</TH>
    <TH class=3D"r b header" scope=3Dcol>Sum of Squares</TH>
    <TH class=3D"r b header" scope=3Dcol>Mean Square</TH>
    <TH class=3D"r b header" scope=3Dcol>F Value</TH>
    <TH class=3D"r b header" =
scope=3Dcol>Pr&nbsp;&gt;&nbsp;F</TH></TR></THEAD>
  <TBODY>
  <TR>
    <TH class=3D"l rowheader" scope=3Drow>Model</TH>
    <TD class=3D"r data">3</TD>
    <TD class=3D"r data">3199.43875</TD>
    <TD class=3D"r data">1066.47958</TD>
    <TD class=3D"r data">41.80</TD>
    <TD class=3D"r data">&lt;.0001</TD></TR>
  <TR>
    <TH class=3D"l rowheader" scope=3Drow>Error</TH>
    <TD class=3D"r data">1196</TD>
    <TD class=3D"r data">30516.53125</TD>
    <TD class=3D"r data">25.51549</TD>
    <TD class=3D"r data">&nbsp;</TD>
    <TD class=3D"r data">&nbsp;</TD></TR>
  <TR>
    <TH class=3D"l rowheader" scope=3Drow>Corrected Total</TH>
    <TD class=3D"r data">1199</TD>
    <TD class=3D"r data">33715.97000</TD>
    <TD class=3D"r data">&nbsp;</TD>
    <TD class=3D"r data">&nbsp;</TD>
    <TD class=3D"r =
data">&nbsp;</TD></TR></TBODY></TABLE></DIV></DIV><BR><A=20
name=3DIDX81></A>
<DIV>
<DIV align=3Dcenter>
<TABLE class=3Dtable borderColor=3D#c1c1c1 cellSpacing=3D0 =
cellPadding=3D5 rules=3Dall=20
summary=3D"Procedure GLM: Fit Statistics" frame=3Dbox>
  <COLGROUP>
  <COL>
  <COL>
  <COL>
  <COL></COLGROUP>
  <THEAD>
  <TR>
    <TH class=3D"r b header" scope=3Dcol>R-Square</TH>
    <TH class=3D"r b header" scope=3Dcol>Coeff Var</TH>
    <TH class=3D"r b header" scope=3Dcol>Root MSE</TH>
    <TH class=3D"r b header" scope=3Dcol>HW&nbsp;Mean</TH></TR></THEAD>
  <TBODY>
  <TR>
    <TD class=3D"r data">0.094894</TD>
    <TD class=3D"r data">4.540278</TD>
    <TD class=3D"r data">5.051286</TD>
    <TD class=3D"r =
data">111.2550</TD></TR></TBODY></TABLE></DIV></DIV><BR><A=20
name=3DIDX82></A>
<DIV>
<DIV align=3Dcenter>
<TABLE class=3Dtable borderColor=3D#c1c1c1 cellSpacing=3D0 =
cellPadding=3D5 rules=3Dall=20
summary=3D"Procedure GLM: Type I Model ANOVA" frame=3Dbox>
  <COLGROUP>
  <COL></COLGROUP>
  <COLGROUP>
  <COL>
  <COL>
  <COL>
  <COL>
  <COL></COLGROUP>
  <THEAD>
  <TR>
    <TH class=3D"l b header" scope=3Dcol>Source</TH>
    <TH class=3D"r b header" scope=3Dcol>DF</TH>
    <TH class=3D"r b header" scope=3Dcol>Type I SS</TH>
    <TH class=3D"r b header" scope=3Dcol>Mean Square</TH>
    <TH class=3D"r b header" scope=3Dcol>F Value</TH>
    <TH class=3D"r b header" =
scope=3Dcol>Pr&nbsp;&gt;&nbsp;F</TH></TR></THEAD>
  <TBODY>
  <TR>
    <TH class=3D"l rowheader" scope=3Drow>sex</TH>
    <TD class=3D"r data">1</TD>
    <TD class=3D"r data">2754.183750</TD>
    <TD class=3D"r data">2754.183750</TD>
    <TD class=3D"r data">107.94</TD>
    <TD class=3D"r data">&lt;.0001</TD></TR>
  <TR>
    <TH class=3D"l rowheader" scope=3Drow>agro</TH>
    <TD class=3D"r data">1</TD>
    <TD class=3D"r data">445.210000</TD>
    <TD class=3D"r data">445.210000</TD>
    <TD class=3D"r data">17.45</TD>
    <TD class=3D"r data">&lt;.0001</TD></TR>
  <TR>
    <TH class=3D"l rowheader" scope=3Drow>sex*agro</TH>
    <TD class=3D"r data">1</TD>
    <TD class=3D"r data">0.045000</TD>
    <TD class=3D"r data">0.045000</TD>
    <TD class=3D"r data">0.00</TD>
    <TD class=3D"r =
data">0.9665</TD></TR></TBODY></TABLE></DIV></DIV><BR><A=20
name=3DIDX83></A>
<DIV>
<DIV align=3Dcenter>
<TABLE class=3Dtable borderColor=3D#c1c1c1 cellSpacing=3D0 =
cellPadding=3D5 rules=3Dall=20
summary=3D"Procedure GLM: Type III Model ANOVA" frame=3Dbox>
  <COLGROUP>
  <COL></COLGROUP>
  <COLGROUP>
  <COL>
  <COL>
  <COL>
  <COL>
  <COL></COLGROUP>
  <THEAD>
  <TR>
    <TH class=3D"l b header" scope=3Dcol>Source</TH>
    <TH class=3D"r b header" scope=3Dcol>DF</TH>
    <TH class=3D"r b header" scope=3Dcol>Type III SS</TH>
    <TH class=3D"r b header" scope=3Dcol>Mean Square</TH>
    <TH class=3D"r b header" scope=3Dcol>F Value</TH>
    <TH class=3D"r b header" =
scope=3Dcol>Pr&nbsp;&gt;&nbsp;F</TH></TR></THEAD>
  <TBODY>
  <TR>
    <TH class=3D"l rowheader" scope=3Drow>sex</TH>
    <TD class=3D"r data">1</TD>
    <TD class=3D"r data">443.0279605</TD>
    <TD class=3D"r data">443.0279605</TD>
    <TD class=3D"r data">17.36</TD>
    <TD class=3D"r data">&lt;.0001</TD></TR>
  <TR>
    <TH class=3D"l rowheader" scope=3Drow>agro</TH>
    <TD class=3D"r data">1</TD>
    <TD class=3D"r data">35.3646296</TD>
    <TD class=3D"r data">35.3646296</TD>
    <TD class=3D"r data">1.39</TD>
    <TD class=3D"r data">0.2393</TD></TR>
  <TR>
    <TH class=3D"l rowheader" scope=3Drow>sex*agro</TH>
    <TD class=3D"r data">1</TD>
    <TD class=3D"r data">0.0450000</TD>
    <TD class=3D"r data">0.0450000</TD>
    <TD class=3D"r data">0.00</TD>
    <TD class=3D"r =
data">0.9665</TD></TR></TBODY></TABLE></DIV></DIV><BR><A=20
name=3DIDX84></A>
<DIV>
<DIV align=3Dcenter>
<TABLE class=3Dtable borderColor=3D#c1c1c1 cellSpacing=3D0 =
cellPadding=3D5 rules=3Dall=20
summary=3D"Procedure GLM: Solution" frame=3Dbox>
  <COLGROUP>
  <COL></COLGROUP>
  <COLGROUP>
  <COL>
  <COL>
  <COL>
  <COL></COLGROUP>
  <THEAD>
  <TR>
    <TH class=3D"l b header" scope=3Dcol>Parameter</TH>
    <TH class=3D"r b header" scope=3Dcol>Estimate</TH>
    <TH class=3D"r b header" scope=3Dcol>Standard<BR>Error</TH>
    <TH class=3D"r b header" scope=3Dcol>t&nbsp;Value</TH>
    <TH class=3D"r b header" =
scope=3Dcol>Pr&nbsp;&gt;&nbsp;|t|</TH></TR></THEAD>
  <TBODY>
  <TR>
    <TH class=3D"l rowheader" scope=3Drow>Intercept</TH>
    <TD class=3D"r data">118.0679167</TD>
    <TD class=3D"r data">1.34832451</TD>
    <TD class=3D"r data">87.57</TD>
    <TD class=3D"r data">&lt;.0001</TD></TR>
  <TR>
    <TH class=3D"l rowheader" scope=3Drow>sex</TH>
    <TD class=3D"r data" noWrap>-3.2437500</TD>
    <TD class=3D"r data">0.77845552</TD>
    <TD class=3D"r data" noWrap>-4.17</TD>
    <TD class=3D"r data">&lt;.0001</TD></TR>
  <TR>
    <TH class=3D"l rowheader" scope=3Drow>agro</TH>
    <TD class=3D"r data" noWrap>-0.7283333</TD>
    <TD class=3D"r data">0.61865371</TD>
    <TD class=3D"r data" noWrap>-1.18</TD>
    <TD class=3D"r data">0.2393</TD></TR>
  <TR>
    <TH class=3D"l rowheader" scope=3Drow>sex*agro</TH>
    <TD class=3D"r data">0.0150000</TD>
    <TD class=3D"r data">0.35717989</TD>
    <TD class=3D"r data">0.04</TD>
    <TD class=3D"r =
data">0.9665</TD></TR></TBODY></TABLE></DIV></DIV><BR><A=20
name=3DIDX85></A>
<DIV>
<DIV class=3Dc><IMG class=3Dc style=3D"HEIGHT: 480px; WIDTH: 540px" =
border=3D0=20
alt=3D"Contour Fit Plot for HW"=20
src=3D"file:///C:/Users/DEMSSIE/AppData/Local/Temp/SAS%20Temporary%20File=
s/_TD6404_DESKTOP-G6FE1C4_/ContourFit13.png">=20
</DIV></DIV><BR>
<P style=3D"PAGE-BREAK-AFTER: always"><BR></P>
<HR SIZE=3D3>
<A name=3DIDX86></A>
<TABLE class=3Dsystitleandfootercontainer cellSpacing=3D1 =
cellPadding=3D1 rules=3Dnone=20
width=3D"100%" summary=3D"Page Layout" border=3D0 frame=3Dvoid>
  <TBODY>
  <TR>
    <TD class=3D"c systemtitle">The SAS =
System</TD></TR></TBODY></TABLE><BR>
<DIV class=3D"c proctitle">The GLM Procedure</DIV>
<DIV class=3D"c proctitle">&nbsp;</DIV>
<DIV class=3D"c proctitle">Dependent Variable: CBC </DIV>
<P>
<DIV>
<DIV align=3Dcenter>
<TABLE class=3Dtable borderColor=3D#c1c1c1 cellSpacing=3D0 =
cellPadding=3D5 rules=3Dall=20
summary=3D"Procedure GLM: Overall ANOVA" frame=3Dbox>
  <COLGROUP>
  <COL></COLGROUP>
  <COLGROUP>
  <COL>
  <COL>
  <COL>
  <COL>
  <COL></COLGROUP>
  <THEAD>
  <TR>
    <TH class=3D"l b header" scope=3Dcol>Source</TH>
    <TH class=3D"r b header" scope=3Dcol>DF</TH>
    <TH class=3D"r b header" scope=3Dcol>Sum of Squares</TH>
    <TH class=3D"r b header" scope=3Dcol>Mean Square</TH>
    <TH class=3D"r b header" scope=3Dcol>F Value</TH>
    <TH class=3D"r b header" =
scope=3Dcol>Pr&nbsp;&gt;&nbsp;F</TH></TR></THEAD>
  <TBODY>
  <TR>
    <TH class=3D"l rowheader" scope=3Drow>Model</TH>
    <TD class=3D"r data">3</TD>
    <TD class=3D"r data">1057.020000</TD>
    <TD class=3D"r data">352.340000</TD>
    <TD class=3D"r data">162.76</TD>
    <TD class=3D"r data">&lt;.0001</TD></TR>
  <TR>
    <TH class=3D"l rowheader" scope=3Drow>Error</TH>
    <TD class=3D"r data">1196</TD>
    <TD class=3D"r data">2589.072500</TD>
    <TD class=3D"r data">2.164776</TD>
    <TD class=3D"r data">&nbsp;</TD>
    <TD class=3D"r data">&nbsp;</TD></TR>
  <TR>
    <TH class=3D"l rowheader" scope=3Drow>Corrected Total</TH>
    <TD class=3D"r data">1199</TD>
    <TD class=3D"r data">3646.092500</TD>
    <TD class=3D"r data">&nbsp;</TD>
    <TD class=3D"r data">&nbsp;</TD>
    <TD class=3D"r =
data">&nbsp;</TD></TR></TBODY></TABLE></DIV></DIV><BR><A=20
name=3DIDX87></A>
<DIV>
<DIV align=3Dcenter>
<TABLE class=3Dtable borderColor=3D#c1c1c1 cellSpacing=3D0 =
cellPadding=3D5 rules=3Dall=20
summary=3D"Procedure GLM: Fit Statistics" frame=3Dbox>
  <COLGROUP>
  <COL>
  <COL>
  <COL>
  <COL></COLGROUP>
  <THEAD>
  <TR>
    <TH class=3D"r b header" scope=3Dcol>R-Square</TH>
    <TH class=3D"r b header" scope=3Dcol>Coeff Var</TH>
    <TH class=3D"r b header" scope=3Dcol>Root MSE</TH>
    <TH class=3D"r b header" scope=3Dcol>CBC&nbsp;Mean</TH></TR></THEAD>
  <TBODY>
  <TR>
    <TD class=3D"r data">0.289905</TD>
    <TD class=3D"r data">7.366719</TD>
    <TD class=3D"r data">1.471318</TD>
    <TD class=3D"r =
data">19.97250</TD></TR></TBODY></TABLE></DIV></DIV><BR><A=20
name=3DIDX88></A>
<DIV>
<DIV align=3Dcenter>
<TABLE class=3Dtable borderColor=3D#c1c1c1 cellSpacing=3D0 =
cellPadding=3D5 rules=3Dall=20
summary=3D"Procedure GLM: Type I Model ANOVA" frame=3Dbox>
  <COLGROUP>
  <COL></COLGROUP>
  <COLGROUP>
  <COL>
  <COL>
  <COL>
  <COL>
  <COL></COLGROUP>
  <THEAD>
  <TR>
    <TH class=3D"l b header" scope=3Dcol>Source</TH>
    <TH class=3D"r b header" scope=3Dcol>DF</TH>
    <TH class=3D"r b header" scope=3Dcol>Type I SS</TH>
    <TH class=3D"r b header" scope=3Dcol>Mean Square</TH>
    <TH class=3D"r b header" scope=3Dcol>F Value</TH>
    <TH class=3D"r b header" =
scope=3Dcol>Pr&nbsp;&gt;&nbsp;F</TH></TR></THEAD>
  <TBODY>
  <TR>
    <TH class=3D"l rowheader" scope=3Drow>sex</TH>
    <TD class=3D"r data">1</TD>
    <TD class=3D"r data">1053.375000</TD>
    <TD class=3D"r data">1053.375000</TD>
    <TD class=3D"r data">486.60</TD>
    <TD class=3D"r data">&lt;.0001</TD></TR>
  <TR>
    <TH class=3D"l rowheader" scope=3Drow>agro</TH>
    <TD class=3D"r data">1</TD>
    <TD class=3D"r data">1.440000</TD>
    <TD class=3D"r data">1.440000</TD>
    <TD class=3D"r data">0.67</TD>
    <TD class=3D"r data">0.4149</TD></TR>
  <TR>
    <TH class=3D"l rowheader" scope=3Drow>sex*agro</TH>
    <TD class=3D"r data">1</TD>
    <TD class=3D"r data">2.205000</TD>
    <TD class=3D"r data">2.205000</TD>
    <TD class=3D"r data">1.02</TD>
    <TD class=3D"r =
data">0.3131</TD></TR></TBODY></TABLE></DIV></DIV><BR><A=20
name=3DIDX89></A>
<DIV>
<DIV align=3Dcenter>
<TABLE class=3Dtable borderColor=3D#c1c1c1 cellSpacing=3D0 =
cellPadding=3D5 rules=3Dall=20
summary=3D"Procedure GLM: Type III Model ANOVA" frame=3Dbox>
  <COLGROUP>
  <COL></COLGROUP>
  <COLGROUP>
  <COL>
  <COL>
  <COL>
  <COL>
  <COL></COLGROUP>
  <THEAD>
  <TR>
    <TH class=3D"l b header" scope=3Dcol>Source</TH>
    <TH class=3D"r b header" scope=3Dcol>DF</TH>
    <TH class=3D"r b header" scope=3Dcol>Type III SS</TH>
    <TH class=3D"r b header" scope=3Dcol>Mean Square</TH>
    <TH class=3D"r b header" scope=3Dcol>F Value</TH>
    <TH class=3D"r b header" =
scope=3Dcol>Pr&nbsp;&gt;&nbsp;F</TH></TR></THEAD>
  <TBODY>
  <TR>
    <TH class=3D"l rowheader" scope=3Drow>sex</TH>
    <TD class=3D"r data">1</TD>
    <TD class=3D"r data">133.0318421</TD>
    <TD class=3D"r data">133.0318421</TD>
    <TD class=3D"r data">61.45</TD>
    <TD class=3D"r data">&lt;.0001</TD></TR>
  <TR>
    <TH class=3D"l rowheader" scope=3Drow>agro</TH>
    <TD class=3D"r data">1</TD>
    <TD class=3D"r data">3.0816667</TD>
    <TD class=3D"r data">3.0816667</TD>
    <TD class=3D"r data">1.42</TD>
    <TD class=3D"r data">0.2331</TD></TR>
  <TR>
    <TH class=3D"l rowheader" scope=3Drow>sex*agro</TH>
    <TD class=3D"r data">1</TD>
    <TD class=3D"r data">2.2050000</TD>
    <TD class=3D"r data">2.2050000</TD>
    <TD class=3D"r data">1.02</TD>
    <TD class=3D"r =
data">0.3131</TD></TR></TBODY></TABLE></DIV></DIV><BR><A=20
name=3DIDX90></A>
<DIV>
<DIV align=3Dcenter>
<TABLE class=3Dtable borderColor=3D#c1c1c1 cellSpacing=3D0 =
cellPadding=3D5 rules=3Dall=20
summary=3D"Procedure GLM: Solution" frame=3Dbox>
  <COLGROUP>
  <COL></COLGROUP>
  <COLGROUP>
  <COL>
  <COL>
  <COL>
  <COL></COLGROUP>
  <THEAD>
  <TR>
    <TH class=3D"l b header" scope=3Dcol>Parameter</TH>
    <TH class=3D"r b header" scope=3Dcol>Estimate</TH>
    <TH class=3D"r b header" scope=3Dcol>Standard<BR>Error</TH>
    <TH class=3D"r b header" scope=3Dcol>t&nbsp;Value</TH>
    <TH class=3D"r b header" =
scope=3Dcol>Pr&nbsp;&gt;&nbsp;|t|</TH></TR></THEAD>
  <TBODY>
  <TR>
    <TH class=3D"l rowheader" scope=3Drow>Intercept</TH>
    <TD class=3D"r data">22.85500000</TD>
    <TD class=3D"r data">0.39273441</TD>
    <TD class=3D"r data">58.19</TD>
    <TD class=3D"r data">&lt;.0001</TD></TR>
  <TR>
    <TH class=3D"l rowheader" scope=3Drow>sex</TH>
    <TD class=3D"r data" noWrap>-1.77750000</TD>
    <TD class=3D"r data">0.22674532</TD>
    <TD class=3D"r data" noWrap>-7.84</TD>
    <TD class=3D"r data">&lt;.0001</TD></TR>
  <TR>
    <TH class=3D"l rowheader" scope=3Drow>agro</TH>
    <TD class=3D"r data">0.21500000</TD>
    <TD class=3D"r data">0.18019890</TD>
    <TD class=3D"r data">1.19</TD>
    <TD class=3D"r data">0.2331</TD></TR>
  <TR>
    <TH class=3D"l rowheader" scope=3Drow>sex*agro</TH>
    <TD class=3D"r data" noWrap>-0.10500000</TD>
    <TD class=3D"r data">0.10403789</TD>
    <TD class=3D"r data" noWrap>-1.01</TD>
    <TD class=3D"r =
data">0.3131</TD></TR></TBODY></TABLE></DIV></DIV><BR><A=20
name=3DIDX91></A>
<DIV>
<DIV class=3Dc><IMG class=3Dc style=3D"HEIGHT: 480px; WIDTH: 540px" =
border=3D0=20
alt=3D"Contour Fit Plot for CBC"=20
src=3D"file:///C:/Users/DEMSSIE/AppData/Local/Temp/SAS%20Temporary%20File=
s/_TD6404_DESKTOP-G6FE1C4_/ContourFit14.png">=20
</DIV></DIV><BR>
<P style=3D"PAGE-BREAK-AFTER: always"><BR></P>
<HR SIZE=3D3>
<A name=3DIDX92></A>
<TABLE class=3Dsystitleandfootercontainer cellSpacing=3D1 =
cellPadding=3D1 rules=3Dnone=20
width=3D"100%" summary=3D"Page Layout" border=3D0 frame=3Dvoid>
  <TBODY>
  <TR>
    <TD class=3D"c systemtitle">The SAS =
System</TD></TR></TBODY></TABLE><BR>
<DIV class=3D"c proctitle">The GLM Procedure</DIV>
<DIV class=3D"c proctitle">&nbsp;</DIV>
<DIV class=3D"c proctitle">Dependent Variable: BW </DIV>
<P>
<DIV>
<DIV align=3Dcenter>
<TABLE class=3Dtable borderColor=3D#c1c1c1 cellSpacing=3D0 =
cellPadding=3D5 rules=3Dall=20
summary=3D"Procedure GLM: Overall ANOVA" frame=3Dbox>
  <COLGROUP>
  <COL></COLGROUP>
  <COLGROUP>
  <COL>
  <COL>
  <COL>
  <COL>
  <COL></COLGROUP>
  <THEAD>
  <TR>
    <TH class=3D"l b header" scope=3Dcol>Source</TH>
    <TH class=3D"r b header" scope=3Dcol>DF</TH>
    <TH class=3D"r b header" scope=3Dcol>Sum of Squares</TH>
    <TH class=3D"r b header" scope=3Dcol>Mean Square</TH>
    <TH class=3D"r b header" scope=3Dcol>F Value</TH>
    <TH class=3D"r b header" =
scope=3Dcol>Pr&nbsp;&gt;&nbsp;F</TH></TR></THEAD>
  <TBODY>
  <TR>
    <TH class=3D"l rowheader" scope=3Drow>Model</TH>
    <TD class=3D"r data">3</TD>
    <TD class=3D"r data">319118.336</TD>
    <TD class=3D"r data">106372.779</TD>
    <TD class=3D"r data">80.19</TD>
    <TD class=3D"r data">&lt;.0001</TD></TR>
  <TR>
    <TH class=3D"l rowheader" scope=3Drow>Error</TH>
    <TD class=3D"r data">1196</TD>
    <TD class=3D"r data">1586549.376</TD>
    <TD class=3D"r data">1326.546</TD>
    <TD class=3D"r data">&nbsp;</TD>
    <TD class=3D"r data">&nbsp;</TD></TR>
  <TR>
    <TH class=3D"l rowheader" scope=3Drow>Corrected Total</TH>
    <TD class=3D"r data">1199</TD>
    <TD class=3D"r data">1905667.712</TD>
    <TD class=3D"r data">&nbsp;</TD>
    <TD class=3D"r data">&nbsp;</TD>
    <TD class=3D"r =
data">&nbsp;</TD></TR></TBODY></TABLE></DIV></DIV><BR><A=20
name=3DIDX93></A>
<DIV>
<DIV align=3Dcenter>
<TABLE class=3Dtable borderColor=3D#c1c1c1 cellSpacing=3D0 =
cellPadding=3D5 rules=3Dall=20
summary=3D"Procedure GLM: Fit Statistics" frame=3Dbox>
  <COLGROUP>
  <COL>
  <COL>
  <COL>
  <COL></COLGROUP>
  <THEAD>
  <TR>
    <TH class=3D"r b header" scope=3Dcol>R-Square</TH>
    <TH class=3D"r b header" scope=3Dcol>Coeff Var</TH>
    <TH class=3D"r b header" scope=3Dcol>Root MSE</TH>
    <TH class=3D"r b header" scope=3Dcol>BW&nbsp;Mean</TH></TR></THEAD>
  <TBODY>
  <TR>
    <TD class=3D"r data">0.167457</TD>
    <TD class=3D"r data">17.48439</TD>
    <TD class=3D"r data">36.42178</TD>
    <TD class=3D"r =
data">208.3103</TD></TR></TBODY></TABLE></DIV></DIV><BR><A=20
name=3DIDX94></A>
<DIV>
<DIV align=3Dcenter>
<TABLE class=3Dtable borderColor=3D#c1c1c1 cellSpacing=3D0 =
cellPadding=3D5 rules=3Dall=20
summary=3D"Procedure GLM: Type I Model ANOVA" frame=3Dbox>
  <COLGROUP>
  <COL></COLGROUP>
  <COLGROUP>
  <COL>
  <COL>
  <COL>
  <COL>
  <COL></COLGROUP>
  <THEAD>
  <TR>
    <TH class=3D"l b header" scope=3Dcol>Source</TH>
    <TH class=3D"r b header" scope=3Dcol>DF</TH>
    <TH class=3D"r b header" scope=3Dcol>Type I SS</TH>
    <TH class=3D"r b header" scope=3Dcol>Mean Square</TH>
    <TH class=3D"r b header" scope=3Dcol>F Value</TH>
    <TH class=3D"r b header" =
scope=3Dcol>Pr&nbsp;&gt;&nbsp;F</TH></TR></THEAD>
  <TBODY>
  <TR>
    <TH class=3D"l rowheader" scope=3Drow>sex</TH>
    <TD class=3D"r data">1</TD>
    <TD class=3D"r data">278471.2810</TD>
    <TD class=3D"r data">278471.2810</TD>
    <TD class=3D"r data">209.92</TD>
    <TD class=3D"r data">&lt;.0001</TD></TR>
  <TR>
    <TH class=3D"l rowheader" scope=3Drow>agro</TH>
    <TD class=3D"r data">1</TD>
    <TD class=3D"r data">39918.7080</TD>
    <TD class=3D"r data">39918.7080</TD>
    <TD class=3D"r data">30.09</TD>
    <TD class=3D"r data">&lt;.0001</TD></TR>
  <TR>
    <TH class=3D"l rowheader" scope=3Drow>sex*agro</TH>
    <TD class=3D"r data">1</TD>
    <TD class=3D"r data">728.3472</TD>
    <TD class=3D"r data">728.3472</TD>
    <TD class=3D"r data">0.55</TD>
    <TD class=3D"r =
data">0.4588</TD></TR></TBODY></TABLE></DIV></DIV><BR><A=20
name=3DIDX95></A>
<DIV>
<DIV align=3Dcenter>
<TABLE class=3Dtable borderColor=3D#c1c1c1 cellSpacing=3D0 =
cellPadding=3D5 rules=3Dall=20
summary=3D"Procedure GLM: Type III Model ANOVA" frame=3Dbox>
  <COLGROUP>
  <COL></COLGROUP>
  <COLGROUP>
  <COL>
  <COL>
  <COL>
  <COL>
  <COL></COLGROUP>
  <THEAD>
  <TR>
    <TH class=3D"l b header" scope=3Dcol>Source</TH>
    <TH class=3D"r b header" scope=3Dcol>DF</TH>
    <TH class=3D"r b header" scope=3Dcol>Type III SS</TH>
    <TH class=3D"r b header" scope=3Dcol>Mean Square</TH>
    <TH class=3D"r b header" scope=3Dcol>F Value</TH>
    <TH class=3D"r b header" =
scope=3Dcol>Pr&nbsp;&gt;&nbsp;F</TH></TR></THEAD>
  <TBODY>
  <TR>
    <TH class=3D"l rowheader" scope=3Drow>sex</TH>
    <TD class=3D"r data">1</TD>
    <TD class=3D"r data">34196.30010</TD>
    <TD class=3D"r data">34196.30010</TD>
    <TD class=3D"r data">25.78</TD>
    <TD class=3D"r data">&lt;.0001</TD></TR>
  <TR>
    <TH class=3D"l rowheader" scope=3Drow>agro</TH>
    <TD class=3D"r data">1</TD>
    <TD class=3D"r data">807.05070</TD>
    <TD class=3D"r data">807.05070</TD>
    <TD class=3D"r data">0.61</TD>
    <TD class=3D"r data">0.4356</TD></TR>
  <TR>
    <TH class=3D"l rowheader" scope=3Drow>sex*agro</TH>
    <TD class=3D"r data">1</TD>
    <TD class=3D"r data">728.34722</TD>
    <TD class=3D"r data">728.34722</TD>
    <TD class=3D"r data">0.55</TD>
    <TD class=3D"r =
data">0.4588</TD></TR></TBODY></TABLE></DIV></DIV><BR><A=20
name=3DIDX96></A>
<DIV>
<DIV align=3Dcenter>
<TABLE class=3Dtable borderColor=3D#c1c1c1 cellSpacing=3D0 =
cellPadding=3D5 rules=3Dall=20
summary=3D"Procedure GLM: Solution" frame=3Dbox>
  <COLGROUP>
  <COL></COLGROUP>
  <COLGROUP>
  <COL>
  <COL>
  <COL>
  <COL></COLGROUP>
  <THEAD>
  <TR>
    <TH class=3D"l b header" scope=3Dcol>Parameter</TH>
    <TH class=3D"r b header" scope=3Dcol>Estimate</TH>
    <TH class=3D"r b header" scope=3Dcol>Standard<BR>Error</TH>
    <TH class=3D"r b header" scope=3Dcol>t&nbsp;Value</TH>
    <TH class=3D"r b header" =
scope=3Dcol>Pr&nbsp;&gt;&nbsp;|t|</TH></TR></THEAD>
  <TBODY>
  <TR>
    <TH class=3D"l rowheader" scope=3Drow>Intercept</TH>
    <TD class=3D"r data">269.1275417</TD>
    <TD class=3D"r data">9.72195577</TD>
    <TD class=3D"r data">27.68</TD>
    <TD class=3D"r data">&lt;.0001</TD></TR>
  <TR>
    <TH class=3D"l rowheader" scope=3Drow>sex</TH>
    <TD class=3D"r data" noWrap>-28.4984583</TD>
    <TD class=3D"r data">5.61297378</TD>
    <TD class=3D"r data" noWrap>-5.08</TD>
    <TD class=3D"r data">&lt;.0001</TD></TR>
  <TR>
    <TH class=3D"l rowheader" scope=3Drow>agro</TH>
    <TD class=3D"r data" noWrap>-3.4793333</TD>
    <TD class=3D"r data">4.46073923</TD>
    <TD class=3D"r data" noWrap>-0.78</TD>
    <TD class=3D"r data">0.4356</TD></TR>
  <TR>
    <TH class=3D"l rowheader" scope=3Drow>sex*agro</TH>
    <TD class=3D"r data" noWrap>-1.9083333</TD>
    <TD class=3D"r data">2.57540900</TD>
    <TD class=3D"r data" noWrap>-0.74</TD>
    <TD class=3D"r =
data">0.4588</TD></TR></TBODY></TABLE></DIV></DIV><BR><A=20
name=3DIDX97></A>
<DIV>
<DIV class=3Dc><IMG class=3Dc style=3D"HEIGHT: 480px; WIDTH: 540px" =
border=3D0=20
alt=3D"Contour Fit Plot for BW"=20
src=3D"file:///C:/Users/DEMSSIE/AppData/Local/Temp/SAS%20Temporary%20File=
s/_TD6404_DESKTOP-G6FE1C4_/ContourFit15.png">=20
</DIV></DIV><BR></DIV>
<DIV class=3Dbranch>
<P style=3D"PAGE-BREAK-AFTER: always"><BR></P>
<HR SIZE=3D3>
<A name=3DIDX98></A>
<TABLE class=3Dsystitleandfootercontainer cellSpacing=3D1 =
cellPadding=3D1 rules=3Dnone=20
width=3D"100%" summary=3D"Page Layout" border=3D0 frame=3Dvoid>
  <TBODY>
  <TR>
    <TD class=3D"c systemtitle">The SAS =
System</TD></TR></TBODY></TABLE><BR>
<DIV class=3D"c proctitle">The GLM Procedure</DIV>
<P>
<DIV>
<DIV align=3Dcenter>
<TABLE class=3Dtable borderColor=3D#c1c1c1 cellSpacing=3D0 =
cellPadding=3D5 rules=3Dall=20
summary=3D"Procedure GLM: Class Levels" frame=3Dbox>
  <COLGROUP>
  <COL></COLGROUP>
  <COLGROUP>
  <COL>
  <COL></COLGROUP>
  <THEAD>
  <TR>
    <TH class=3D"c b header" colSpan=3D3 scope=3Dcolgroup>Class Level=20
  Information</TH></TR>
  <TR>
    <TH class=3D"l b header" scope=3Dcol>Class</TH>
    <TH class=3D"r b header" scope=3Dcol>Levels</TH>
    <TH class=3D"l b header" scope=3Dcol>Values</TH></TR></THEAD>
  <TBODY>
  <TR>
    <TH class=3D"l rowheader" scope=3Drow>dis</TH>
    <TD class=3D"r data">6</TD>
    <TD class=3D"l data">1 2 3 4 5 6</TD></TR>
  <TR>
    <TH class=3D"l rowheader" scope=3Drow>sex</TH>
    <TD class=3D"r data">2</TD>
    <TD class=3D"l data">1 2</TD></TR></TBODY></TABLE></DIV></DIV><BR><A =

name=3DIDX99></A>
<DIV>
<DIV align=3Dcenter>
<TABLE class=3Dtable borderColor=3D#c1c1c1 cellSpacing=3D0 =
cellPadding=3D5 rules=3Dall=20
summary=3D"Procedure GLM: Number of Observations" frame=3Dbox>
  <COLGROUP>
  <COL>
  <COL></COLGROUP>
  <TBODY>
  <TR>
    <TH class=3D"l rowheader" scope=3Drow>Number of Observations =
Read</TH>
    <TD class=3D"r data">1200</TD></TR>
  <TR>
    <TH class=3D"l rowheader" scope=3Drow>Number of Observations =
Used</TH>
    <TD class=3D"r data">1200</TD></TR></TBODY></TABLE></DIV></DIV><BR>
<P style=3D"PAGE-BREAK-AFTER: always"><BR></P>
<HR SIZE=3D3>
<A name=3DIDX100></A>
<TABLE class=3Dsystitleandfootercontainer cellSpacing=3D1 =
cellPadding=3D1 rules=3Dnone=20
width=3D"100%" summary=3D"Page Layout" border=3D0 frame=3Dvoid>
  <TBODY>
  <TR>
    <TD class=3D"c systemtitle">The SAS =
System</TD></TR></TBODY></TABLE><BR>
<DIV class=3D"c proctitle">The GLM Procedure</DIV>
<DIV class=3D"c proctitle">&nbsp;</DIV>
<DIV class=3D"c proctitle">Dependent Variable: MC </DIV>
<P>
<DIV>
<DIV align=3Dcenter>
<TABLE class=3Dtable borderColor=3D#c1c1c1 cellSpacing=3D0 =
cellPadding=3D5 rules=3Dall=20
summary=3D"Procedure GLM: Overall ANOVA" frame=3Dbox>
  <COLGROUP>
  <COL></COLGROUP>
  <COLGROUP>
  <COL>
  <COL>
  <COL>
  <COL>
  <COL></COLGROUP>
  <THEAD>
  <TR>
    <TH class=3D"l b header" scope=3Dcol>Source</TH>
    <TH class=3D"r b header" scope=3Dcol>DF</TH>
    <TH class=3D"r b header" scope=3Dcol>Sum of Squares</TH>
    <TH class=3D"r b header" scope=3Dcol>Mean Square</TH>
    <TH class=3D"r b header" scope=3Dcol>F Value</TH>
    <TH class=3D"r b header" =
scope=3Dcol>Pr&nbsp;&gt;&nbsp;F</TH></TR></THEAD>
  <TBODY>
  <TR>
    <TH class=3D"l rowheader" scope=3Drow>Model</TH>
    <TD class=3D"r data">11</TD>
    <TD class=3D"r data">3834.583333</TD>
    <TD class=3D"r data">348.598485</TD>
    <TD class=3D"r data">70.91</TD>
    <TD class=3D"r data">&lt;.0001</TD></TR>
  <TR>
    <TH class=3D"l rowheader" scope=3Drow>Error</TH>
    <TD class=3D"r data">1188</TD>
    <TD class=3D"r data">5840.416667</TD>
    <TD class=3D"r data">4.916176</TD>
    <TD class=3D"r data">&nbsp;</TD>
    <TD class=3D"r data">&nbsp;</TD></TR>
  <TR>
    <TH class=3D"l rowheader" scope=3Drow>Corrected Total</TH>
    <TD class=3D"r data">1199</TD>
    <TD class=3D"r data">9675.000000</TD>
    <TD class=3D"r data">&nbsp;</TD>
    <TD class=3D"r data">&nbsp;</TD>
    <TD class=3D"r =
data">&nbsp;</TD></TR></TBODY></TABLE></DIV></DIV><BR><A=20
name=3DIDX101></A>
<DIV>
<DIV align=3Dcenter>
<TABLE class=3Dtable borderColor=3D#c1c1c1 cellSpacing=3D0 =
cellPadding=3D5 rules=3Dall=20
summary=3D"Procedure GLM: Fit Statistics" frame=3Dbox>
  <COLGROUP>
  <COL>
  <COL>
  <COL>
  <COL></COLGROUP>
  <THEAD>
  <TR>
    <TH class=3D"r b header" scope=3Dcol>R-Square</TH>
    <TH class=3D"r b header" scope=3Dcol>Coeff Var</TH>
    <TH class=3D"r b header" scope=3Dcol>Root MSE</TH>
    <TH class=3D"r b header" scope=3Dcol>MC&nbsp;Mean</TH></TR></THEAD>
  <TBODY>
  <TR>
    <TD class=3D"r data">0.396339</TD>
    <TD class=3D"r data">6.099711</TD>
    <TD class=3D"r data">2.217245</TD>
    <TD class=3D"r =
data">36.35000</TD></TR></TBODY></TABLE></DIV></DIV><BR><A=20
name=3DIDX102></A>
<DIV>
<DIV align=3Dcenter>
<TABLE class=3Dtable borderColor=3D#c1c1c1 cellSpacing=3D0 =
cellPadding=3D5 rules=3Dall=20
summary=3D"Procedure GLM: Type I Model ANOVA" frame=3Dbox>
  <COLGROUP>
  <COL></COLGROUP>
  <COLGROUP>
  <COL>
  <COL>
  <COL>
  <COL>
  <COL></COLGROUP>
  <THEAD>
  <TR>
    <TH class=3D"l b header" scope=3Dcol>Source</TH>
    <TH class=3D"r b header" scope=3Dcol>DF</TH>
    <TH class=3D"r b header" scope=3Dcol>Type I SS</TH>
    <TH class=3D"r b header" scope=3Dcol>Mean Square</TH>
    <TH class=3D"r b header" scope=3Dcol>F Value</TH>
    <TH class=3D"r b header" =
scope=3Dcol>Pr&nbsp;&gt;&nbsp;F</TH></TR></THEAD>
  <TBODY>
  <TR>
    <TH class=3D"l rowheader" scope=3Drow>dis</TH>
    <TD class=3D"r data">5</TD>
    <TD class=3D"r data">356.993333</TD>
    <TD class=3D"r data">71.398667</TD>
    <TD class=3D"r data">14.52</TD>
    <TD class=3D"r data">&lt;.0001</TD></TR>
  <TR>
    <TH class=3D"l rowheader" scope=3Drow>sex</TH>
    <TD class=3D"r data">1</TD>
    <TD class=3D"r data">2252.343750</TD>
    <TD class=3D"r data">2252.343750</TD>
    <TD class=3D"r data">458.15</TD>
    <TD class=3D"r data">&lt;.0001</TD></TR>
  <TR>
    <TH class=3D"l rowheader" scope=3Drow>dis*sex</TH>
    <TD class=3D"r data">5</TD>
    <TD class=3D"r data">1225.246250</TD>
    <TD class=3D"r data">245.049250</TD>
    <TD class=3D"r data">49.85</TD>
    <TD class=3D"r =
data">&lt;.0001</TD></TR></TBODY></TABLE></DIV></DIV><BR><A=20
name=3DIDX103></A>
<DIV>
<DIV align=3Dcenter>
<TABLE class=3Dtable borderColor=3D#c1c1c1 cellSpacing=3D0 =
cellPadding=3D5 rules=3Dall=20
summary=3D"Procedure GLM: Type III Model ANOVA" frame=3Dbox>
  <COLGROUP>
  <COL></COLGROUP>
  <COLGROUP>
  <COL>
  <COL>
  <COL>
  <COL>
  <COL></COLGROUP>
  <THEAD>
  <TR>
    <TH class=3D"l b header" scope=3Dcol>Source</TH>
    <TH class=3D"r b header" scope=3Dcol>DF</TH>
    <TH class=3D"r b header" scope=3Dcol>Type III SS</TH>
    <TH class=3D"r b header" scope=3Dcol>Mean Square</TH>
    <TH class=3D"r b header" scope=3Dcol>F Value</TH>
    <TH class=3D"r b header" =
scope=3Dcol>Pr&nbsp;&gt;&nbsp;F</TH></TR></THEAD>
  <TBODY>
  <TR>
    <TH class=3D"l rowheader" scope=3Drow>dis</TH>
    <TD class=3D"r data">5</TD>
    <TD class=3D"r data">657.369583</TD>
    <TD class=3D"r data">131.473917</TD>
    <TD class=3D"r data">26.74</TD>
    <TD class=3D"r data">&lt;.0001</TD></TR>
  <TR>
    <TH class=3D"l rowheader" scope=3Drow>sex</TH>
    <TD class=3D"r data">1</TD>
    <TD class=3D"r data">2220.120714</TD>
    <TD class=3D"r data">2220.120714</TD>
    <TD class=3D"r data">451.60</TD>
    <TD class=3D"r data">&lt;.0001</TD></TR>
  <TR>
    <TH class=3D"l rowheader" scope=3Drow>dis*sex</TH>
    <TD class=3D"r data">5</TD>
    <TD class=3D"r data">1225.246250</TD>
    <TD class=3D"r data">245.049250</TD>
    <TD class=3D"r data">49.85</TD>
    <TD class=3D"r =
data">&lt;.0001</TD></TR></TBODY></TABLE></DIV></DIV><BR><A=20
name=3DIDX104></A>
<DIV>
<DIV class=3Dc><IMG class=3Dc style=3D"HEIGHT: 480px; WIDTH: 640px" =
border=3D0=20
alt=3D"Interaction Plot for MC by dis"=20
src=3D"file:///C:/Users/DEMSSIE/AppData/Local/Temp/SAS%20Temporary%20File=
s/_TD6404_DESKTOP-G6FE1C4_/IntPlot.png">=20
</DIV></DIV><BR>
<P style=3D"PAGE-BREAK-AFTER: always"><BR></P>
<HR SIZE=3D3>
<A name=3DIDX105></A>
<TABLE class=3Dsystitleandfootercontainer cellSpacing=3D1 =
cellPadding=3D1 rules=3Dnone=20
width=3D"100%" summary=3D"Page Layout" border=3D0 frame=3Dvoid>
  <TBODY>
  <TR>
    <TD class=3D"c systemtitle">The SAS =
System</TD></TR></TBODY></TABLE><BR>
<DIV class=3D"c proctitle">The GLM Procedure</DIV>
<DIV class=3D"c proctitle">&nbsp;</DIV>
<DIV class=3D"c proctitle">Dependent Variable: HL </DIV>
<P>
<DIV>
<DIV align=3Dcenter>
<TABLE class=3Dtable borderColor=3D#c1c1c1 cellSpacing=3D0 =
cellPadding=3D5 rules=3Dall=20
summary=3D"Procedure GLM: Overall ANOVA" frame=3Dbox>
  <COLGROUP>
  <COL></COLGROUP>
  <COLGROUP>
  <COL>
  <COL>
  <COL>
  <COL>
  <COL></COLGROUP>
  <THEAD>
  <TR>
    <TH class=3D"l b header" scope=3Dcol>Source</TH>
    <TH class=3D"r b header" scope=3Dcol>DF</TH>
    <TH class=3D"r b header" scope=3Dcol>Sum of Squares</TH>
    <TH class=3D"r b header" scope=3Dcol>Mean Square</TH>
    <TH class=3D"r b header" scope=3Dcol>F Value</TH>
    <TH class=3D"r b header" =
scope=3Dcol>Pr&nbsp;&gt;&nbsp;F</TH></TR></THEAD>
  <TBODY>
  <TR>
    <TH class=3D"l rowheader" scope=3Drow>Model</TH>
    <TD class=3D"r data">11</TD>
    <TD class=3D"r data">4887.68333</TD>
    <TD class=3D"r data">444.33485</TD>
    <TD class=3D"r data">24.28</TD>
    <TD class=3D"r data">&lt;.0001</TD></TR>
  <TR>
    <TH class=3D"l rowheader" scope=3Drow>Error</TH>
    <TD class=3D"r data">1188</TD>
    <TD class=3D"r data">21740.31667</TD>
    <TD class=3D"r data">18.29993</TD>
    <TD class=3D"r data">&nbsp;</TD>
    <TD class=3D"r data">&nbsp;</TD></TR>
  <TR>
    <TH class=3D"l rowheader" scope=3Drow>Corrected Total</TH>
    <TD class=3D"r data">1199</TD>
    <TD class=3D"r data">26628.00000</TD>
    <TD class=3D"r data">&nbsp;</TD>
    <TD class=3D"r data">&nbsp;</TD>
    <TD class=3D"r =
data">&nbsp;</TD></TR></TBODY></TABLE></DIV></DIV><BR><A=20
name=3DIDX106></A>
<DIV>
<DIV align=3Dcenter>
<TABLE class=3Dtable borderColor=3D#c1c1c1 cellSpacing=3D0 =
cellPadding=3D5 rules=3Dall=20
summary=3D"Procedure GLM: Fit Statistics" frame=3Dbox>
  <COLGROUP>
  <COL>
  <COL>
  <COL>
  <COL></COLGROUP>
  <THEAD>
  <TR>
    <TH class=3D"r b header" scope=3Dcol>R-Square</TH>
    <TH class=3D"r b header" scope=3Dcol>Coeff Var</TH>
    <TH class=3D"r b header" scope=3Dcol>Root MSE</TH>
    <TH class=3D"r b header" scope=3Dcol>HL&nbsp;Mean</TH></TR></THEAD>
  <TBODY>
  <TR>
    <TD class=3D"r data">0.183554</TD>
    <TD class=3D"r data">20.66590</TD>
    <TD class=3D"r data">4.277842</TD>
    <TD class=3D"r =
data">20.70000</TD></TR></TBODY></TABLE></DIV></DIV><BR><A=20
name=3DIDX107></A>
<DIV>
<DIV align=3Dcenter>
<TABLE class=3Dtable borderColor=3D#c1c1c1 cellSpacing=3D0 =
cellPadding=3D5 rules=3Dall=20
summary=3D"Procedure GLM: Type I Model ANOVA" frame=3Dbox>
  <COLGROUP>
  <COL></COLGROUP>
  <COLGROUP>
  <COL>
  <COL>
  <COL>
  <COL>
  <COL></COLGROUP>
  <THEAD>
  <TR>
    <TH class=3D"l b header" scope=3Dcol>Source</TH>
    <TH class=3D"r b header" scope=3Dcol>DF</TH>
    <TH class=3D"r b header" scope=3Dcol>Type I SS</TH>
    <TH class=3D"r b header" scope=3Dcol>Mean Square</TH>
    <TH class=3D"r b header" scope=3Dcol>F Value</TH>
    <TH class=3D"r b header" =
scope=3Dcol>Pr&nbsp;&gt;&nbsp;F</TH></TR></THEAD>
  <TBODY>
  <TR>
    <TH class=3D"l rowheader" scope=3Drow>dis</TH>
    <TD class=3D"r data">5</TD>
    <TD class=3D"r data">4178.437778</TD>
    <TD class=3D"r data">835.687556</TD>
    <TD class=3D"r data">45.67</TD>
    <TD class=3D"r data">&lt;.0001</TD></TR>
  <TR>
    <TH class=3D"l rowheader" scope=3Drow>sex</TH>
    <TD class=3D"r data">1</TD>
    <TD class=3D"r data">219.615000</TD>
    <TD class=3D"r data">219.615000</TD>
    <TD class=3D"r data">12.00</TD>
    <TD class=3D"r data">0.0006</TD></TR>
  <TR>
    <TH class=3D"l rowheader" scope=3Drow>dis*sex</TH>
    <TD class=3D"r data">5</TD>
    <TD class=3D"r data">489.630556</TD>
    <TD class=3D"r data">97.926111</TD>
    <TD class=3D"r data">5.35</TD>
    <TD class=3D"r =
data">&lt;.0001</TD></TR></TBODY></TABLE></DIV></DIV><BR><A=20
name=3DIDX108></A>
<DIV>
<DIV align=3Dcenter>
<TABLE class=3Dtable borderColor=3D#c1c1c1 cellSpacing=3D0 =
cellPadding=3D5 rules=3Dall=20
summary=3D"Procedure GLM: Type III Model ANOVA" frame=3Dbox>
  <COLGROUP>
  <COL></COLGROUP>
  <COLGROUP>
  <COL>
  <COL>
  <COL>
  <COL>
  <COL></COLGROUP>
  <THEAD>
  <TR>
    <TH class=3D"l b header" scope=3Dcol>Source</TH>
    <TH class=3D"r b header" scope=3Dcol>DF</TH>
    <TH class=3D"r b header" scope=3Dcol>Type III SS</TH>
    <TH class=3D"r b header" scope=3Dcol>Mean Square</TH>
    <TH class=3D"r b header" scope=3Dcol>F Value</TH>
    <TH class=3D"r b header" =
scope=3Dcol>Pr&nbsp;&gt;&nbsp;F</TH></TR></THEAD>
  <TBODY>
  <TR>
    <TH class=3D"l rowheader" scope=3Drow>dis</TH>
    <TD class=3D"r data">5</TD>
    <TD class=3D"r data">3507.190556</TD>
    <TD class=3D"r data">701.438111</TD>
    <TD class=3D"r data">38.33</TD>
    <TD class=3D"r data">&lt;.0001</TD></TR>
  <TR>
    <TH class=3D"l rowheader" scope=3Drow>sex</TH>
    <TD class=3D"r data">1</TD>
    <TD class=3D"r data">146.146746</TD>
    <TD class=3D"r data">146.146746</TD>
    <TD class=3D"r data">7.99</TD>
    <TD class=3D"r data">0.0048</TD></TR>
  <TR>
    <TH class=3D"l rowheader" scope=3Drow>dis*sex</TH>
    <TD class=3D"r data">5</TD>
    <TD class=3D"r data">489.630556</TD>
    <TD class=3D"r data">97.926111</TD>
    <TD class=3D"r data">5.35</TD>
    <TD class=3D"r =
data">&lt;.0001</TD></TR></TBODY></TABLE></DIV></DIV><BR><A=20
name=3DIDX109></A>
<DIV>
<DIV class=3Dc><IMG class=3Dc style=3D"HEIGHT: 480px; WIDTH: 640px" =
border=3D0=20
alt=3D"Interaction Plot for HL by dis"=20
src=3D"file:///C:/Users/DEMSSIE/AppData/Local/Temp/SAS%20Temporary%20File=
s/_TD6404_DESKTOP-G6FE1C4_/IntPlot1.png">=20
</DIV></DIV><BR>
<P style=3D"PAGE-BREAK-AFTER: always"><BR></P>
<HR SIZE=3D3>
<A name=3DIDX110></A>
<TABLE class=3Dsystitleandfootercontainer cellSpacing=3D1 =
cellPadding=3D1 rules=3Dnone=20
width=3D"100%" summary=3D"Page Layout" border=3D0 frame=3Dvoid>
  <TBODY>
  <TR>
    <TD class=3D"c systemtitle">The SAS =
System</TD></TR></TBODY></TABLE><BR>
<DIV class=3D"c proctitle">The GLM Procedure</DIV>
<DIV class=3D"c proctitle">&nbsp;</DIV>
<DIV class=3D"c proctitle">Dependent Variable: BL </DIV>
<P>
<DIV>
<DIV align=3Dcenter>
<TABLE class=3Dtable borderColor=3D#c1c1c1 cellSpacing=3D0 =
cellPadding=3D5 rules=3Dall=20
summary=3D"Procedure GLM: Overall ANOVA" frame=3Dbox>
  <COLGROUP>
  <COL></COLGROUP>
  <COLGROUP>
  <COL>
  <COL>
  <COL>
  <COL>
  <COL></COLGROUP>
  <THEAD>
  <TR>
    <TH class=3D"l b header" scope=3Dcol>Source</TH>
    <TH class=3D"r b header" scope=3Dcol>DF</TH>
    <TH class=3D"r b header" scope=3Dcol>Sum of Squares</TH>
    <TH class=3D"r b header" scope=3Dcol>Mean Square</TH>
    <TH class=3D"r b header" scope=3Dcol>F Value</TH>
    <TH class=3D"r b header" =
scope=3Dcol>Pr&nbsp;&gt;&nbsp;F</TH></TR></THEAD>
  <TBODY>
  <TR>
    <TH class=3D"l rowheader" scope=3Drow>Model</TH>
    <TD class=3D"r data">11</TD>
    <TD class=3D"r data">9630.63583</TD>
    <TD class=3D"r data">875.51235</TD>
    <TD class=3D"r data">23.91</TD>
    <TD class=3D"r data">&lt;.0001</TD></TR>
  <TR>
    <TH class=3D"l rowheader" scope=3Drow>Error</TH>
    <TD class=3D"r data">1188</TD>
    <TD class=3D"r data">43498.06333</TD>
    <TD class=3D"r data">36.61453</TD>
    <TD class=3D"r data">&nbsp;</TD>
    <TD class=3D"r data">&nbsp;</TD></TR>
  <TR>
    <TH class=3D"l rowheader" scope=3Drow>Corrected Total</TH>
    <TD class=3D"r data">1199</TD>
    <TD class=3D"r data">53128.69917</TD>
    <TD class=3D"r data">&nbsp;</TD>
    <TD class=3D"r data">&nbsp;</TD>
    <TD class=3D"r =
data">&nbsp;</TD></TR></TBODY></TABLE></DIV></DIV><BR><A=20
name=3DIDX111></A>
<DIV>
<DIV align=3Dcenter>
<TABLE class=3Dtable borderColor=3D#c1c1c1 cellSpacing=3D0 =
cellPadding=3D5 rules=3Dall=20
summary=3D"Procedure GLM: Fit Statistics" frame=3Dbox>
  <COLGROUP>
  <COL>
  <COL>
  <COL>
  <COL></COLGROUP>
  <THEAD>
  <TR>
    <TH class=3D"r b header" scope=3Dcol>R-Square</TH>
    <TH class=3D"r b header" scope=3Dcol>Coeff Var</TH>
    <TH class=3D"r b header" scope=3Dcol>Root MSE</TH>
    <TH class=3D"r b header" scope=3Dcol>BL&nbsp;Mean</TH></TR></THEAD>
  <TBODY>
  <TR>
    <TD class=3D"r data">0.181270</TD>
    <TD class=3D"r data">5.434252</TD>
    <TD class=3D"r data">6.050994</TD>
    <TD class=3D"r =
data">111.3492</TD></TR></TBODY></TABLE></DIV></DIV><BR><A=20
name=3DIDX112></A>
<DIV>
<DIV align=3Dcenter>
<TABLE class=3Dtable borderColor=3D#c1c1c1 cellSpacing=3D0 =
cellPadding=3D5 rules=3Dall=20
summary=3D"Procedure GLM: Type I Model ANOVA" frame=3Dbox>
  <COLGROUP>
  <COL></COLGROUP>
  <COLGROUP>
  <COL>
  <COL>
  <COL>
  <COL>
  <COL></COLGROUP>
  <THEAD>
  <TR>
    <TH class=3D"l b header" scope=3Dcol>Source</TH>
    <TH class=3D"r b header" scope=3Dcol>DF</TH>
    <TH class=3D"r b header" scope=3Dcol>Type I SS</TH>
    <TH class=3D"r b header" scope=3Dcol>Mean Square</TH>
    <TH class=3D"r b header" scope=3Dcol>F Value</TH>
    <TH class=3D"r b header" =
scope=3Dcol>Pr&nbsp;&gt;&nbsp;F</TH></TR></THEAD>
  <TBODY>
  <TR>
    <TH class=3D"l rowheader" scope=3Drow>dis</TH>
    <TD class=3D"r data">5</TD>
    <TD class=3D"r data">1496.825833</TD>
    <TD class=3D"r data">299.365167</TD>
    <TD class=3D"r data">8.18</TD>
    <TD class=3D"r data">&lt;.0001</TD></TR>
  <TR>
    <TH class=3D"l rowheader" scope=3Drow>sex</TH>
    <TD class=3D"r data">1</TD>
    <TD class=3D"r data">3670.426667</TD>
    <TD class=3D"r data">3670.426667</TD>
    <TD class=3D"r data">100.25</TD>
    <TD class=3D"r data">&lt;.0001</TD></TR>
  <TR>
    <TH class=3D"l rowheader" scope=3Drow>dis*sex</TH>
    <TD class=3D"r data">5</TD>
    <TD class=3D"r data">4463.383333</TD>
    <TD class=3D"r data">892.676667</TD>
    <TD class=3D"r data">24.38</TD>
    <TD class=3D"r =
data">&lt;.0001</TD></TR></TBODY></TABLE></DIV></DIV><BR><A=20
name=3DIDX113></A>
<DIV>
<DIV align=3Dcenter>
<TABLE class=3Dtable borderColor=3D#c1c1c1 cellSpacing=3D0 =
cellPadding=3D5 rules=3Dall=20
summary=3D"Procedure GLM: Type III Model ANOVA" frame=3Dbox>
  <COLGROUP>
  <COL></COLGROUP>
  <COLGROUP>
  <COL>
  <COL>
  <COL>
  <COL>
  <COL></COLGROUP>
  <THEAD>
  <TR>
    <TH class=3D"l b header" scope=3Dcol>Source</TH>
    <TH class=3D"r b header" scope=3Dcol>DF</TH>
    <TH class=3D"r b header" scope=3Dcol>Type III SS</TH>
    <TH class=3D"r b header" scope=3Dcol>Mean Square</TH>
    <TH class=3D"r b header" scope=3Dcol>F Value</TH>
    <TH class=3D"r b header" =
scope=3Dcol>Pr&nbsp;&gt;&nbsp;F</TH></TR></THEAD>
  <TBODY>
  <TR>
    <TH class=3D"l rowheader" scope=3Drow>dis</TH>
    <TD class=3D"r data">5</TD>
    <TD class=3D"r data">2593.794444</TD>
    <TD class=3D"r data">518.758889</TD>
    <TD class=3D"r data">14.17</TD>
    <TD class=3D"r data">&lt;.0001</TD></TR>
  <TR>
    <TH class=3D"l rowheader" scope=3Drow>sex</TH>
    <TD class=3D"r data">1</TD>
    <TD class=3D"r data">3923.409603</TD>
    <TD class=3D"r data">3923.409603</TD>
    <TD class=3D"r data">107.15</TD>
    <TD class=3D"r data">&lt;.0001</TD></TR>
  <TR>
    <TH class=3D"l rowheader" scope=3Drow>dis*sex</TH>
    <TD class=3D"r data">5</TD>
    <TD class=3D"r data">4463.383333</TD>
    <TD class=3D"r data">892.676667</TD>
    <TD class=3D"r data">24.38</TD>
    <TD class=3D"r =
data">&lt;.0001</TD></TR></TBODY></TABLE></DIV></DIV><BR><A=20
name=3DIDX114></A>
<DIV>
<DIV class=3Dc><IMG class=3Dc style=3D"HEIGHT: 480px; WIDTH: 640px" =
border=3D0=20
alt=3D"Interaction Plot for BL by dis"=20
src=3D"file:///C:/Users/DEMSSIE/AppData/Local/Temp/SAS%20Temporary%20File=
s/_TD6404_DESKTOP-G6FE1C4_/IntPlot2.png">=20
</DIV></DIV><BR>
<P style=3D"PAGE-BREAK-AFTER: always"><BR></P>
<HR SIZE=3D3>
<A name=3DIDX115></A>
<TABLE class=3Dsystitleandfootercontainer cellSpacing=3D1 =
cellPadding=3D1 rules=3Dnone=20
width=3D"100%" summary=3D"Page Layout" border=3D0 frame=3Dvoid>
  <TBODY>
  <TR>
    <TD class=3D"c systemtitle">The SAS =
System</TD></TR></TBODY></TABLE><BR>
<DIV class=3D"c proctitle">The GLM Procedure</DIV>
<DIV class=3D"c proctitle">&nbsp;</DIV>
<DIV class=3D"c proctitle">Dependent Variable: HG </DIV>
<P>
<DIV>
<DIV align=3Dcenter>
<TABLE class=3Dtable borderColor=3D#c1c1c1 cellSpacing=3D0 =
cellPadding=3D5 rules=3Dall=20
summary=3D"Procedure GLM: Overall ANOVA" frame=3Dbox>
  <COLGROUP>
  <COL></COLGROUP>
  <COLGROUP>
  <COL>
  <COL>
  <COL>
  <COL>
  <COL></COLGROUP>
  <THEAD>
  <TR>
    <TH class=3D"l b header" scope=3Dcol>Source</TH>
    <TH class=3D"r b header" scope=3Dcol>DF</TH>
    <TH class=3D"r b header" scope=3Dcol>Sum of Squares</TH>
    <TH class=3D"r b header" scope=3Dcol>Mean Square</TH>
    <TH class=3D"r b header" scope=3Dcol>F Value</TH>
    <TH class=3D"r b header" =
scope=3Dcol>Pr&nbsp;&gt;&nbsp;F</TH></TR></THEAD>
  <TBODY>
  <TR>
    <TH class=3D"l rowheader" scope=3Drow>Model</TH>
    <TD class=3D"r data">11</TD>
    <TD class=3D"r data">35851.7625</TD>
    <TD class=3D"r data">3259.2511</TD>
    <TD class=3D"r data">60.27</TD>
    <TD class=3D"r data">&lt;.0001</TD></TR>
  <TR>
    <TH class=3D"l rowheader" scope=3Drow>Error</TH>
    <TD class=3D"r data">1188</TD>
    <TD class=3D"r data">64248.7300</TD>
    <TD class=3D"r data">54.0814</TD>
    <TD class=3D"r data">&nbsp;</TD>
    <TD class=3D"r data">&nbsp;</TD></TR>
  <TR>
    <TH class=3D"l rowheader" scope=3Drow>Corrected Total</TH>
    <TD class=3D"r data">1199</TD>
    <TD class=3D"r data">100100.4925</TD>
    <TD class=3D"r data">&nbsp;</TD>
    <TD class=3D"r data">&nbsp;</TD>
    <TD class=3D"r =
data">&nbsp;</TD></TR></TBODY></TABLE></DIV></DIV><BR><A=20
name=3DIDX116></A>
<DIV>
<DIV align=3Dcenter>
<TABLE class=3Dtable borderColor=3D#c1c1c1 cellSpacing=3D0 =
cellPadding=3D5 rules=3Dall=20
summary=3D"Procedure GLM: Fit Statistics" frame=3Dbox>
  <COLGROUP>
  <COL>
  <COL>
  <COL>
  <COL></COLGROUP>
  <THEAD>
  <TR>
    <TH class=3D"r b header" scope=3Dcol>R-Square</TH>
    <TH class=3D"r b header" scope=3Dcol>Coeff Var</TH>
    <TH class=3D"r b header" scope=3Dcol>Root MSE</TH>
    <TH class=3D"r b header" scope=3Dcol>HG&nbsp;Mean</TH></TR></THEAD>
  <TBODY>
  <TR>
    <TD class=3D"r data">0.358158</TD>
    <TD class=3D"r data">5.319258</TD>
    <TD class=3D"r data">7.354007</TD>
    <TD class=3D"r =
data">138.2525</TD></TR></TBODY></TABLE></DIV></DIV><BR><A=20
name=3DIDX117></A>
<DIV>
<DIV align=3Dcenter>
<TABLE class=3Dtable borderColor=3D#c1c1c1 cellSpacing=3D0 =
cellPadding=3D5 rules=3Dall=20
summary=3D"Procedure GLM: Type I Model ANOVA" frame=3Dbox>
  <COLGROUP>
  <COL></COLGROUP>
  <COLGROUP>
  <COL>
  <COL>
  <COL>
  <COL>
  <COL></COLGROUP>
  <THEAD>
  <TR>
    <TH class=3D"l b header" scope=3Dcol>Source</TH>
    <TH class=3D"r b header" scope=3Dcol>DF</TH>
    <TH class=3D"r b header" scope=3Dcol>Type I SS</TH>
    <TH class=3D"r b header" scope=3Dcol>Mean Square</TH>
    <TH class=3D"r b header" scope=3Dcol>F Value</TH>
    <TH class=3D"r b header" =
scope=3Dcol>Pr&nbsp;&gt;&nbsp;F</TH></TR></THEAD>
  <TBODY>
  <TR>
    <TH class=3D"l rowheader" scope=3Drow>dis</TH>
    <TD class=3D"r data">5</TD>
    <TD class=3D"r data">10853.56361</TD>
    <TD class=3D"r data">2170.71272</TD>
    <TD class=3D"r data">40.14</TD>
    <TD class=3D"r data">&lt;.0001</TD></TR>
  <TR>
    <TH class=3D"l rowheader" scope=3Drow>sex</TH>
    <TD class=3D"r data">1</TD>
    <TD class=3D"r data">13953.90375</TD>
    <TD class=3D"r data">13953.90375</TD>
    <TD class=3D"r data">258.02</TD>
    <TD class=3D"r data">&lt;.0001</TD></TR>
  <TR>
    <TH class=3D"l rowheader" scope=3Drow>dis*sex</TH>
    <TD class=3D"r data">5</TD>
    <TD class=3D"r data">11044.29514</TD>
    <TD class=3D"r data">2208.85903</TD>
    <TD class=3D"r data">40.84</TD>
    <TD class=3D"r =
data">&lt;.0001</TD></TR></TBODY></TABLE></DIV></DIV><BR><A=20
name=3DIDX118></A>
<DIV>
<DIV align=3Dcenter>
<TABLE class=3Dtable borderColor=3D#c1c1c1 cellSpacing=3D0 =
cellPadding=3D5 rules=3Dall=20
summary=3D"Procedure GLM: Type III Model ANOVA" frame=3Dbox>
  <COLGROUP>
  <COL></COLGROUP>
  <COLGROUP>
  <COL>
  <COL>
  <COL>
  <COL>
  <COL></COLGROUP>
  <THEAD>
  <TR>
    <TH class=3D"l b header" scope=3Dcol>Source</TH>
    <TH class=3D"r b header" scope=3Dcol>DF</TH>
    <TH class=3D"r b header" scope=3Dcol>Type III SS</TH>
    <TH class=3D"r b header" scope=3Dcol>Mean Square</TH>
    <TH class=3D"r b header" scope=3Dcol>F Value</TH>
    <TH class=3D"r b header" =
scope=3Dcol>Pr&nbsp;&gt;&nbsp;F</TH></TR></THEAD>
  <TBODY>
  <TR>
    <TH class=3D"l rowheader" scope=3Drow>dis</TH>
    <TD class=3D"r data">5</TD>
    <TD class=3D"r data">13047.96403</TD>
    <TD class=3D"r data">2609.59281</TD>
    <TD class=3D"r data">48.25</TD>
    <TD class=3D"r data">&lt;.0001</TD></TR>
  <TR>
    <TH class=3D"l rowheader" scope=3Drow>sex</TH>
    <TD class=3D"r data">1</TD>
    <TD class=3D"r data">14112.87500</TD>
    <TD class=3D"r data">14112.87500</TD>
    <TD class=3D"r data">260.96</TD>
    <TD class=3D"r data">&lt;.0001</TD></TR>
  <TR>
    <TH class=3D"l rowheader" scope=3Drow>dis*sex</TH>
    <TD class=3D"r data">5</TD>
    <TD class=3D"r data">11044.29514</TD>
    <TD class=3D"r data">2208.85903</TD>
    <TD class=3D"r data">40.84</TD>
    <TD class=3D"r =
data">&lt;.0001</TD></TR></TBODY></TABLE></DIV></DIV><BR><A=20
name=3DIDX119></A>
<DIV>
<DIV class=3Dc><IMG class=3Dc style=3D"HEIGHT: 480px; WIDTH: 640px" =
border=3D0=20
alt=3D"Interaction Plot for HG by dis"=20
src=3D"file:///C:/Users/DEMSSIE/AppData/Local/Temp/SAS%20Temporary%20File=
s/_TD6404_DESKTOP-G6FE1C4_/IntPlot3.png">=20
</DIV></DIV><BR>
<P style=3D"PAGE-BREAK-AFTER: always"><BR></P>
<HR SIZE=3D3>
<A name=3DIDX120></A>
<TABLE class=3Dsystitleandfootercontainer cellSpacing=3D1 =
cellPadding=3D1 rules=3Dnone=20
width=3D"100%" summary=3D"Page Layout" border=3D0 frame=3Dvoid>
  <TBODY>
  <TR>
    <TD class=3D"c systemtitle">The SAS =
System</TD></TR></TBODY></TABLE><BR>
<DIV class=3D"c proctitle">The GLM Procedure</DIV>
<DIV class=3D"c proctitle">&nbsp;</DIV>
<DIV class=3D"c proctitle">Dependent Variable: PW </DIV>
<P>
<DIV>
<DIV align=3Dcenter>
<TABLE class=3Dtable borderColor=3D#c1c1c1 cellSpacing=3D0 =
cellPadding=3D5 rules=3Dall=20
summary=3D"Procedure GLM: Overall ANOVA" frame=3Dbox>
  <COLGROUP>
  <COL></COLGROUP>
  <COLGROUP>
  <COL>
  <COL>
  <COL>
  <COL>
  <COL></COLGROUP>
  <THEAD>
  <TR>
    <TH class=3D"l b header" scope=3Dcol>Source</TH>
    <TH class=3D"r b header" scope=3Dcol>DF</TH>
    <TH class=3D"r b header" scope=3Dcol>Sum of Squares</TH>
    <TH class=3D"r b header" scope=3Dcol>Mean Square</TH>
    <TH class=3D"r b header" scope=3Dcol>F Value</TH>
    <TH class=3D"r b header" =
scope=3Dcol>Pr&nbsp;&gt;&nbsp;F</TH></TR></THEAD>
  <TBODY>
  <TR>
    <TH class=3D"l rowheader" scope=3Drow>Model</TH>
    <TD class=3D"r data">11</TD>
    <TD class=3D"r data">845.369167</TD>
    <TD class=3D"r data">76.851742</TD>
    <TD class=3D"r data">14.21</TD>
    <TD class=3D"r data">&lt;.0001</TD></TR>
  <TR>
    <TH class=3D"l rowheader" scope=3Drow>Error</TH>
    <TD class=3D"r data">1188</TD>
    <TD class=3D"r data">6424.030000</TD>
    <TD class=3D"r data">5.407433</TD>
    <TD class=3D"r data">&nbsp;</TD>
    <TD class=3D"r data">&nbsp;</TD></TR>
  <TR>
    <TH class=3D"l rowheader" scope=3Drow>Corrected Total</TH>
    <TD class=3D"r data">1199</TD>
    <TD class=3D"r data">7269.399167</TD>
    <TD class=3D"r data">&nbsp;</TD>
    <TD class=3D"r data">&nbsp;</TD>
    <TD class=3D"r =
data">&nbsp;</TD></TR></TBODY></TABLE></DIV></DIV><BR><A=20
name=3DIDX121></A>
<DIV>
<DIV align=3Dcenter>
<TABLE class=3Dtable borderColor=3D#c1c1c1 cellSpacing=3D0 =
cellPadding=3D5 rules=3Dall=20
summary=3D"Procedure GLM: Fit Statistics" frame=3Dbox>
  <COLGROUP>
  <COL>
  <COL>
  <COL>
  <COL></COLGROUP>
  <THEAD>
  <TR>
    <TH class=3D"r b header" scope=3Dcol>R-Square</TH>
    <TH class=3D"r b header" scope=3Dcol>Coeff Var</TH>
    <TH class=3D"r b header" scope=3Dcol>Root MSE</TH>
    <TH class=3D"r b header" scope=3Dcol>PW&nbsp;Mean</TH></TR></THEAD>
  <TBODY>
  <TR>
    <TD class=3D"r data">0.116291</TD>
    <TD class=3D"r data">7.221891</TD>
    <TD class=3D"r data">2.325389</TD>
    <TD class=3D"r =
data">32.19917</TD></TR></TBODY></TABLE></DIV></DIV><BR><A=20
name=3DIDX122></A>
<DIV>
<DIV align=3Dcenter>
<TABLE class=3Dtable borderColor=3D#c1c1c1 cellSpacing=3D0 =
cellPadding=3D5 rules=3Dall=20
summary=3D"Procedure GLM: Type I Model ANOVA" frame=3Dbox>
  <COLGROUP>
  <COL></COLGROUP>
  <COLGROUP>
  <COL>
  <COL>
  <COL>
  <COL>
  <COL></COLGROUP>
  <THEAD>
  <TR>
    <TH class=3D"l b header" scope=3Dcol>Source</TH>
    <TH class=3D"r b header" scope=3Dcol>DF</TH>
    <TH class=3D"r b header" scope=3Dcol>Type I SS</TH>
    <TH class=3D"r b header" scope=3Dcol>Mean Square</TH>
    <TH class=3D"r b header" scope=3Dcol>F Value</TH>
    <TH class=3D"r b header" =
scope=3Dcol>Pr&nbsp;&gt;&nbsp;F</TH></TR></THEAD>
  <TBODY>
  <TR>
    <TH class=3D"l rowheader" scope=3Drow>dis</TH>
    <TD class=3D"r data">5</TD>
    <TD class=3D"r data">202.8213889</TD>
    <TD class=3D"r data">40.5642778</TD>
    <TD class=3D"r data">7.50</TD>
    <TD class=3D"r data">&lt;.0001</TD></TR>
  <TR>
    <TH class=3D"l rowheader" scope=3Drow>sex</TH>
    <TD class=3D"r data">1</TD>
    <TD class=3D"r data">27.3066667</TD>
    <TD class=3D"r data">27.3066667</TD>
    <TD class=3D"r data">5.05</TD>
    <TD class=3D"r data">0.0248</TD></TR>
  <TR>
    <TH class=3D"l rowheader" scope=3Drow>dis*sex</TH>
    <TD class=3D"r data">5</TD>
    <TD class=3D"r data">615.2411111</TD>
    <TD class=3D"r data">123.0482222</TD>
    <TD class=3D"r data">22.76</TD>
    <TD class=3D"r =
data">&lt;.0001</TD></TR></TBODY></TABLE></DIV></DIV><BR><A=20
name=3DIDX123></A>
<DIV>
<DIV align=3Dcenter>
<TABLE class=3Dtable borderColor=3D#c1c1c1 cellSpacing=3D0 =
cellPadding=3D5 rules=3Dall=20
summary=3D"Procedure GLM: Type III Model ANOVA" frame=3Dbox>
  <COLGROUP>
  <COL></COLGROUP>
  <COLGROUP>
  <COL>
  <COL>
  <COL>
  <COL>
  <COL></COLGROUP>
  <THEAD>
  <TR>
    <TH class=3D"l b header" scope=3Dcol>Source</TH>
    <TH class=3D"r b header" scope=3Dcol>DF</TH>
    <TH class=3D"r b header" scope=3Dcol>Type III SS</TH>
    <TH class=3D"r b header" scope=3Dcol>Mean Square</TH>
    <TH class=3D"r b header" scope=3Dcol>F Value</TH>
    <TH class=3D"r b header" =
scope=3Dcol>Pr&nbsp;&gt;&nbsp;F</TH></TR></THEAD>
  <TBODY>
  <TR>
    <TH class=3D"l rowheader" scope=3Drow>dis</TH>
    <TD class=3D"r data">5</TD>
    <TD class=3D"r data">381.3588889</TD>
    <TD class=3D"r data">76.2717778</TD>
    <TD class=3D"r data">14.10</TD>
    <TD class=3D"r data">&lt;.0001</TD></TR>
  <TR>
    <TH class=3D"l rowheader" scope=3Drow>sex</TH>
    <TD class=3D"r data">1</TD>
    <TD class=3D"r data">28.4762698</TD>
    <TD class=3D"r data">28.4762698</TD>
    <TD class=3D"r data">5.27</TD>
    <TD class=3D"r data">0.0219</TD></TR>
  <TR>
    <TH class=3D"l rowheader" scope=3Drow>dis*sex</TH>
    <TD class=3D"r data">5</TD>
    <TD class=3D"r data">615.2411111</TD>
    <TD class=3D"r data">123.0482222</TD>
    <TD class=3D"r data">22.76</TD>
    <TD class=3D"r =
data">&lt;.0001</TD></TR></TBODY></TABLE></DIV></DIV><BR><A=20
name=3DIDX124></A>
<DIV>
<DIV class=3Dc><IMG class=3Dc style=3D"HEIGHT: 480px; WIDTH: 640px" =
border=3D0=20
alt=3D"Interaction Plot for PW by dis"=20
src=3D"file:///C:/Users/DEMSSIE/AppData/Local/Temp/SAS%20Temporary%20File=
s/_TD6404_DESKTOP-G6FE1C4_/IntPlot4.png">=20
</DIV></DIV><BR>
<P style=3D"PAGE-BREAK-AFTER: always"><BR></P>
<HR SIZE=3D3>
<A name=3DIDX125></A>
<TABLE class=3Dsystitleandfootercontainer cellSpacing=3D1 =
cellPadding=3D1 rules=3Dnone=20
width=3D"100%" summary=3D"Page Layout" border=3D0 frame=3Dvoid>
  <TBODY>
  <TR>
    <TD class=3D"c systemtitle">The SAS =
System</TD></TR></TBODY></TABLE><BR>
<DIV class=3D"c proctitle">The GLM Procedure</DIV>
<DIV class=3D"c proctitle">&nbsp;</DIV>
<DIV class=3D"c proctitle">Dependent Variable: HW </DIV>
<P>
<DIV>
<DIV align=3Dcenter>
<TABLE class=3Dtable borderColor=3D#c1c1c1 cellSpacing=3D0 =
cellPadding=3D5 rules=3Dall=20
summary=3D"Procedure GLM: Overall ANOVA" frame=3Dbox>
  <COLGROUP>
  <COL></COLGROUP>
  <COLGROUP>
  <COL>
  <COL>
  <COL>
  <COL>
  <COL></COLGROUP>
  <THEAD>
  <TR>
    <TH class=3D"l b header" scope=3Dcol>Source</TH>
    <TH class=3D"r b header" scope=3Dcol>DF</TH>
    <TH class=3D"r b header" scope=3Dcol>Sum of Squares</TH>
    <TH class=3D"r b header" scope=3Dcol>Mean Square</TH>
    <TH class=3D"r b header" scope=3Dcol>F Value</TH>
    <TH class=3D"r b header" =
scope=3Dcol>Pr&nbsp;&gt;&nbsp;F</TH></TR></THEAD>
  <TBODY>
  <TR>
    <TH class=3D"l rowheader" scope=3Drow>Model</TH>
    <TD class=3D"r data">11</TD>
    <TD class=3D"r data">9329.03000</TD>
    <TD class=3D"r data">848.09364</TD>
    <TD class=3D"r data">41.31</TD>
    <TD class=3D"r data">&lt;.0001</TD></TR>
  <TR>
    <TH class=3D"l rowheader" scope=3Drow>Error</TH>
    <TD class=3D"r data">1188</TD>
    <TD class=3D"r data">24386.94000</TD>
    <TD class=3D"r data">20.52773</TD>
    <TD class=3D"r data">&nbsp;</TD>
    <TD class=3D"r data">&nbsp;</TD></TR>
  <TR>
    <TH class=3D"l rowheader" scope=3Drow>Corrected Total</TH>
    <TD class=3D"r data">1199</TD>
    <TD class=3D"r data">33715.97000</TD>
    <TD class=3D"r data">&nbsp;</TD>
    <TD class=3D"r data">&nbsp;</TD>
    <TD class=3D"r =
data">&nbsp;</TD></TR></TBODY></TABLE></DIV></DIV><BR><A=20
name=3DIDX126></A>
<DIV>
<DIV align=3Dcenter>
<TABLE class=3Dtable borderColor=3D#c1c1c1 cellSpacing=3D0 =
cellPadding=3D5 rules=3Dall=20
summary=3D"Procedure GLM: Fit Statistics" frame=3Dbox>
  <COLGROUP>
  <COL>
  <COL>
  <COL>
  <COL></COLGROUP>
  <THEAD>
  <TR>
    <TH class=3D"r b header" scope=3Dcol>R-Square</TH>
    <TH class=3D"r b header" scope=3Dcol>Coeff Var</TH>
    <TH class=3D"r b header" scope=3Dcol>Root MSE</TH>
    <TH class=3D"r b header" scope=3Dcol>HW&nbsp;Mean</TH></TR></THEAD>
  <TBODY>
  <TR>
    <TD class=3D"r data">0.276695</TD>
    <TD class=3D"r data">4.072404</TD>
    <TD class=3D"r data">4.530753</TD>
    <TD class=3D"r =
data">111.2550</TD></TR></TBODY></TABLE></DIV></DIV><BR><A=20
name=3DIDX127></A>
<DIV>
<DIV align=3Dcenter>
<TABLE class=3Dtable borderColor=3D#c1c1c1 cellSpacing=3D0 =
cellPadding=3D5 rules=3Dall=20
summary=3D"Procedure GLM: Type I Model ANOVA" frame=3Dbox>
  <COLGROUP>
  <COL></COLGROUP>
  <COLGROUP>
  <COL>
  <COL>
  <COL>
  <COL>
  <COL></COLGROUP>
  <THEAD>
  <TR>
    <TH class=3D"l b header" scope=3Dcol>Source</TH>
    <TH class=3D"r b header" scope=3Dcol>DF</TH>
    <TH class=3D"r b header" scope=3Dcol>Type I SS</TH>
    <TH class=3D"r b header" scope=3Dcol>Mean Square</TH>
    <TH class=3D"r b header" scope=3Dcol>F Value</TH>
    <TH class=3D"r b header" =
scope=3Dcol>Pr&nbsp;&gt;&nbsp;F</TH></TR></THEAD>
  <TBODY>
  <TR>
    <TH class=3D"l rowheader" scope=3Drow>dis</TH>
    <TD class=3D"r data">5</TD>
    <TD class=3D"r data">5047.492222</TD>
    <TD class=3D"r data">1009.498444</TD>
    <TD class=3D"r data">49.18</TD>
    <TD class=3D"r data">&lt;.0001</TD></TR>
  <TR>
    <TH class=3D"l rowheader" scope=3Drow>sex</TH>
    <TD class=3D"r data">1</TD>
    <TD class=3D"r data">2754.183750</TD>
    <TD class=3D"r data">2754.183750</TD>
    <TD class=3D"r data">134.17</TD>
    <TD class=3D"r data">&lt;.0001</TD></TR>
  <TR>
    <TH class=3D"l rowheader" scope=3Drow>dis*sex</TH>
    <TD class=3D"r data">5</TD>
    <TD class=3D"r data">1527.354028</TD>
    <TD class=3D"r data">305.470806</TD>
    <TD class=3D"r data">14.88</TD>
    <TD class=3D"r =
data">&lt;.0001</TD></TR></TBODY></TABLE></DIV></DIV><BR><A=20
name=3DIDX128></A>
<DIV>
<DIV align=3Dcenter>
<TABLE class=3Dtable borderColor=3D#c1c1c1 cellSpacing=3D0 =
cellPadding=3D5 rules=3Dall=20
summary=3D"Procedure GLM: Type III Model ANOVA" frame=3Dbox>
  <COLGROUP>
  <COL></COLGROUP>
  <COLGROUP>
  <COL>
  <COL>
  <COL>
  <COL>
  <COL></COLGROUP>
  <THEAD>
  <TR>
    <TH class=3D"l b header" scope=3Dcol>Source</TH>
    <TH class=3D"r b header" scope=3Dcol>DF</TH>
    <TH class=3D"r b header" scope=3Dcol>Type III SS</TH>
    <TH class=3D"r b header" scope=3Dcol>Mean Square</TH>
    <TH class=3D"r b header" scope=3Dcol>F Value</TH>
    <TH class=3D"r b header" =
scope=3Dcol>Pr&nbsp;&gt;&nbsp;F</TH></TR></THEAD>
  <TBODY>
  <TR>
    <TH class=3D"l rowheader" scope=3Drow>dis</TH>
    <TD class=3D"r data">5</TD>
    <TD class=3D"r data">4739.355139</TD>
    <TD class=3D"r data">947.871028</TD>
    <TD class=3D"r data">46.18</TD>
    <TD class=3D"r data">&lt;.0001</TD></TR>
  <TR>
    <TH class=3D"l rowheader" scope=3Drow>sex</TH>
    <TD class=3D"r data">1</TD>
    <TD class=3D"r data">2845.725714</TD>
    <TD class=3D"r data">2845.725714</TD>
    <TD class=3D"r data">138.63</TD>
    <TD class=3D"r data">&lt;.0001</TD></TR>
  <TR>
    <TH class=3D"l rowheader" scope=3Drow>dis*sex</TH>
    <TD class=3D"r data">5</TD>
    <TD class=3D"r data">1527.354028</TD>
    <TD class=3D"r data">305.470806</TD>
    <TD class=3D"r data">14.88</TD>
    <TD class=3D"r =
data">&lt;.0001</TD></TR></TBODY></TABLE></DIV></DIV><BR><A=20
name=3DIDX129></A>
<DIV>
<DIV class=3Dc><IMG class=3Dc style=3D"HEIGHT: 480px; WIDTH: 640px" =
border=3D0=20
alt=3D"Interaction Plot for HW by dis"=20
src=3D"file:///C:/Users/DEMSSIE/AppData/Local/Temp/SAS%20Temporary%20File=
s/_TD6404_DESKTOP-G6FE1C4_/IntPlot5.png">=20
</DIV></DIV><BR>
<P style=3D"PAGE-BREAK-AFTER: always"><BR></P>
<HR SIZE=3D3>
<A name=3DIDX130></A>
<TABLE class=3Dsystitleandfootercontainer cellSpacing=3D1 =
cellPadding=3D1 rules=3Dnone=20
width=3D"100%" summary=3D"Page Layout" border=3D0 frame=3Dvoid>
  <TBODY>
  <TR>
    <TD class=3D"c systemtitle">The SAS =
System</TD></TR></TBODY></TABLE><BR>
<DIV class=3D"c proctitle">The GLM Procedure</DIV>
<DIV class=3D"c proctitle">&nbsp;</DIV>
<DIV class=3D"c proctitle">Dependent Variable: CBC </DIV>
<P>
<DIV>
<DIV align=3Dcenter>
<TABLE class=3Dtable borderColor=3D#c1c1c1 cellSpacing=3D0 =
cellPadding=3D5 rules=3Dall=20
summary=3D"Procedure GLM: Overall ANOVA" frame=3Dbox>
  <COLGROUP>
  <COL></COLGROUP>
  <COLGROUP>
  <COL>
  <COL>
  <COL>
  <COL>
  <COL></COLGROUP>
  <THEAD>
  <TR>
    <TH class=3D"l b header" scope=3Dcol>Source</TH>
    <TH class=3D"r b header" scope=3Dcol>DF</TH>
    <TH class=3D"r b header" scope=3Dcol>Sum of Squares</TH>
    <TH class=3D"r b header" scope=3Dcol>Mean Square</TH>
    <TH class=3D"r b header" scope=3Dcol>F Value</TH>
    <TH class=3D"r b header" =
scope=3Dcol>Pr&nbsp;&gt;&nbsp;F</TH></TR></THEAD>
  <TBODY>
  <TR>
    <TH class=3D"l rowheader" scope=3Drow>Model</TH>
    <TD class=3D"r data">11</TD>
    <TD class=3D"r data">1377.162500</TD>
    <TD class=3D"r data">125.196591</TD>
    <TD class=3D"r data">65.55</TD>
    <TD class=3D"r data">&lt;.0001</TD></TR>
  <TR>
    <TH class=3D"l rowheader" scope=3Drow>Error</TH>
    <TD class=3D"r data">1188</TD>
    <TD class=3D"r data">2268.930000</TD>
    <TD class=3D"r data">1.909874</TD>
    <TD class=3D"r data">&nbsp;</TD>
    <TD class=3D"r data">&nbsp;</TD></TR>
  <TR>
    <TH class=3D"l rowheader" scope=3Drow>Corrected Total</TH>
    <TD class=3D"r data">1199</TD>
    <TD class=3D"r data">3646.092500</TD>
    <TD class=3D"r data">&nbsp;</TD>
    <TD class=3D"r data">&nbsp;</TD>
    <TD class=3D"r =
data">&nbsp;</TD></TR></TBODY></TABLE></DIV></DIV><BR><A=20
name=3DIDX131></A>
<DIV>
<DIV align=3Dcenter>
<TABLE class=3Dtable borderColor=3D#c1c1c1 cellSpacing=3D0 =
cellPadding=3D5 rules=3Dall=20
summary=3D"Procedure GLM: Fit Statistics" frame=3Dbox>
  <COLGROUP>
  <COL>
  <COL>
  <COL>
  <COL></COLGROUP>
  <THEAD>
  <TR>
    <TH class=3D"r b header" scope=3Dcol>R-Square</TH>
    <TH class=3D"r b header" scope=3Dcol>Coeff Var</TH>
    <TH class=3D"r b header" scope=3Dcol>Root MSE</TH>
    <TH class=3D"r b header" scope=3Dcol>CBC&nbsp;Mean</TH></TR></THEAD>
  <TBODY>
  <TR>
    <TD class=3D"r data">0.377709</TD>
    <TD class=3D"r data">6.919423</TD>
    <TD class=3D"r data">1.381982</TD>
    <TD class=3D"r =
data">19.97250</TD></TR></TBODY></TABLE></DIV></DIV><BR><A=20
name=3DIDX132></A>
<DIV>
<DIV align=3Dcenter>
<TABLE class=3Dtable borderColor=3D#c1c1c1 cellSpacing=3D0 =
cellPadding=3D5 rules=3Dall=20
summary=3D"Procedure GLM: Type I Model ANOVA" frame=3Dbox>
  <COLGROUP>
  <COL></COLGROUP>
  <COLGROUP>
  <COL>
  <COL>
  <COL>
  <COL>
  <COL></COLGROUP>
  <THEAD>
  <TR>
    <TH class=3D"l b header" scope=3Dcol>Source</TH>
    <TH class=3D"r b header" scope=3Dcol>DF</TH>
    <TH class=3D"r b header" scope=3Dcol>Type I SS</TH>
    <TH class=3D"r b header" scope=3Dcol>Mean Square</TH>
    <TH class=3D"r b header" scope=3Dcol>F Value</TH>
    <TH class=3D"r b header" =
scope=3Dcol>Pr&nbsp;&gt;&nbsp;F</TH></TR></THEAD>
  <TBODY>
  <TR>
    <TH class=3D"l rowheader" scope=3Drow>dis</TH>
    <TD class=3D"r data">5</TD>
    <TD class=3D"r data">210.299167</TD>
    <TD class=3D"r data">42.059833</TD>
    <TD class=3D"r data">22.02</TD>
    <TD class=3D"r data">&lt;.0001</TD></TR>
  <TR>
    <TH class=3D"l rowheader" scope=3Drow>sex</TH>
    <TD class=3D"r data">1</TD>
    <TD class=3D"r data">1053.375000</TD>
    <TD class=3D"r data">1053.375000</TD>
    <TD class=3D"r data">551.54</TD>
    <TD class=3D"r data">&lt;.0001</TD></TR>
  <TR>
    <TH class=3D"l rowheader" scope=3Drow>dis*sex</TH>
    <TD class=3D"r data">5</TD>
    <TD class=3D"r data">113.488333</TD>
    <TD class=3D"r data">22.697667</TD>
    <TD class=3D"r data">11.88</TD>
    <TD class=3D"r =
data">&lt;.0001</TD></TR></TBODY></TABLE></DIV></DIV><BR><A=20
name=3DIDX133></A>
<DIV>
<DIV align=3Dcenter>
<TABLE class=3Dtable borderColor=3D#c1c1c1 cellSpacing=3D0 =
cellPadding=3D5 rules=3Dall=20
summary=3D"Procedure GLM: Type III Model ANOVA" frame=3Dbox>
  <COLGROUP>
  <COL></COLGROUP>
  <COLGROUP>
  <COL>
  <COL>
  <COL>
  <COL>
  <COL></COLGROUP>
  <THEAD>
  <TR>
    <TH class=3D"l b header" scope=3Dcol>Source</TH>
    <TH class=3D"r b header" scope=3Dcol>DF</TH>
    <TH class=3D"r b header" scope=3Dcol>Type III SS</TH>
    <TH class=3D"r b header" scope=3Dcol>Mean Square</TH>
    <TH class=3D"r b header" scope=3Dcol>F Value</TH>
    <TH class=3D"r b header" =
scope=3Dcol>Pr&nbsp;&gt;&nbsp;F</TH></TR></THEAD>
  <TBODY>
  <TR>
    <TH class=3D"l rowheader" scope=3Drow>dis</TH>
    <TD class=3D"r data">5</TD>
    <TD class=3D"r data">283.3816667</TD>
    <TD class=3D"r data">56.6763333</TD>
    <TD class=3D"r data">29.68</TD>
    <TD class=3D"r data">&lt;.0001</TD></TR>
  <TR>
    <TH class=3D"l rowheader" scope=3Drow>sex</TH>
    <TD class=3D"r data">1</TD>
    <TD class=3D"r data">977.2286508</TD>
    <TD class=3D"r data">977.2286508</TD>
    <TD class=3D"r data">511.67</TD>
    <TD class=3D"r data">&lt;.0001</TD></TR>
  <TR>
    <TH class=3D"l rowheader" scope=3Drow>dis*sex</TH>
    <TD class=3D"r data">5</TD>
    <TD class=3D"r data">113.4883333</TD>
    <TD class=3D"r data">22.6976667</TD>
    <TD class=3D"r data">11.88</TD>
    <TD class=3D"r =
data">&lt;.0001</TD></TR></TBODY></TABLE></DIV></DIV><BR><A=20
name=3DIDX134></A>
<DIV>
<DIV class=3Dc><IMG class=3Dc style=3D"HEIGHT: 480px; WIDTH: 640px" =
border=3D0=20
alt=3D"Interaction Plot for CBC by dis"=20
src=3D"file:///C:/Users/DEMSSIE/AppData/Local/Temp/SAS%20Temporary%20File=
s/_TD6404_DESKTOP-G6FE1C4_/IntPlot6.png">=20
</DIV></DIV><BR>
<P style=3D"PAGE-BREAK-AFTER: always"><BR></P>
<HR SIZE=3D3>
<A name=3DIDX135></A>
<TABLE class=3Dsystitleandfootercontainer cellSpacing=3D1 =
cellPadding=3D1 rules=3Dnone=20
width=3D"100%" summary=3D"Page Layout" border=3D0 frame=3Dvoid>
  <TBODY>
  <TR>
    <TD class=3D"c systemtitle">The SAS =
System</TD></TR></TBODY></TABLE><BR>
<DIV class=3D"c proctitle">The GLM Procedure</DIV>
<DIV class=3D"c proctitle">&nbsp;</DIV>
<DIV class=3D"c proctitle">Dependent Variable: BW </DIV>
<P>
<DIV>
<DIV align=3Dcenter>
<TABLE class=3Dtable borderColor=3D#c1c1c1 cellSpacing=3D0 =
cellPadding=3D5 rules=3Dall=20
summary=3D"Procedure GLM: Overall ANOVA" frame=3Dbox>
  <COLGROUP>
  <COL></COLGROUP>
  <COLGROUP>
  <COL>
  <COL>
  <COL>
  <COL>
  <COL></COLGROUP>
  <THEAD>
  <TR>
    <TH class=3D"l b header" scope=3Dcol>Source</TH>
    <TH class=3D"r b header" scope=3Dcol>DF</TH>
    <TH class=3D"r b header" scope=3Dcol>Sum of Squares</TH>
    <TH class=3D"r b header" scope=3Dcol>Mean Square</TH>
    <TH class=3D"r b header" scope=3Dcol>F Value</TH>
    <TH class=3D"r b header" =
scope=3Dcol>Pr&nbsp;&gt;&nbsp;F</TH></TR></THEAD>
  <TBODY>
  <TR>
    <TH class=3D"l rowheader" scope=3Drow>Model</TH>
    <TD class=3D"r data">11</TD>
    <TD class=3D"r data">695965.157</TD>
    <TD class=3D"r data">63269.560</TD>
    <TD class=3D"r data">62.13</TD>
    <TD class=3D"r data">&lt;.0001</TD></TR>
  <TR>
    <TH class=3D"l rowheader" scope=3Drow>Error</TH>
    <TD class=3D"r data">1188</TD>
    <TD class=3D"r data">1209702.555</TD>
    <TD class=3D"r data">1018.268</TD>
    <TD class=3D"r data">&nbsp;</TD>
    <TD class=3D"r data">&nbsp;</TD></TR>
  <TR>
    <TH class=3D"l rowheader" scope=3Drow>Corrected Total</TH>
    <TD class=3D"r data">1199</TD>
    <TD class=3D"r data">1905667.712</TD>
    <TD class=3D"r data">&nbsp;</TD>
    <TD class=3D"r data">&nbsp;</TD>
    <TD class=3D"r =
data">&nbsp;</TD></TR></TBODY></TABLE></DIV></DIV><BR><A=20
name=3DIDX136></A>
<DIV>
<DIV align=3Dcenter>
<TABLE class=3Dtable borderColor=3D#c1c1c1 cellSpacing=3D0 =
cellPadding=3D5 rules=3Dall=20
summary=3D"Procedure GLM: Fit Statistics" frame=3Dbox>
  <COLGROUP>
  <COL>
  <COL>
  <COL>
  <COL></COLGROUP>
  <THEAD>
  <TR>
    <TH class=3D"r b header" scope=3Dcol>R-Square</TH>
    <TH class=3D"r b header" scope=3Dcol>Coeff Var</TH>
    <TH class=3D"r b header" scope=3Dcol>Root MSE</TH>
    <TH class=3D"r b header" scope=3Dcol>BW&nbsp;Mean</TH></TR></THEAD>
  <TBODY>
  <TR>
    <TD class=3D"r data">0.365208</TD>
    <TD class=3D"r data">15.31864</TD>
    <TD class=3D"r data">31.91031</TD>
    <TD class=3D"r =
data">208.3103</TD></TR></TBODY></TABLE></DIV></DIV><BR><A=20
name=3DIDX137></A>
<DIV>
<DIV align=3Dcenter>
<TABLE class=3Dtable borderColor=3D#c1c1c1 cellSpacing=3D0 =
cellPadding=3D5 rules=3Dall=20
summary=3D"Procedure GLM: Type I Model ANOVA" frame=3Dbox>
  <COLGROUP>
  <COL></COLGROUP>
  <COLGROUP>
  <COL>
  <COL>
  <COL>
  <COL>
  <COL></COLGROUP>
  <THEAD>
  <TR>
    <TH class=3D"l b header" scope=3Dcol>Source</TH>
    <TH class=3D"r b header" scope=3Dcol>DF</TH>
    <TH class=3D"r b header" scope=3Dcol>Type I SS</TH>
    <TH class=3D"r b header" scope=3Dcol>Mean Square</TH>
    <TH class=3D"r b header" scope=3Dcol>F Value</TH>
    <TH class=3D"r b header" =
scope=3Dcol>Pr&nbsp;&gt;&nbsp;F</TH></TR></THEAD>
  <TBODY>
  <TR>
    <TH class=3D"l rowheader" scope=3Drow>dis</TH>
    <TD class=3D"r data">5</TD>
    <TD class=3D"r data">206615.7322</TD>
    <TD class=3D"r data">41323.1464</TD>
    <TD class=3D"r data">40.58</TD>
    <TD class=3D"r data">&lt;.0001</TD></TR>
  <TR>
    <TH class=3D"l rowheader" scope=3Drow>sex</TH>
    <TD class=3D"r data">1</TD>
    <TD class=3D"r data">278471.2810</TD>
    <TD class=3D"r data">278471.2810</TD>
    <TD class=3D"r data">273.48</TD>
    <TD class=3D"r data">&lt;.0001</TD></TR>
  <TR>
    <TH class=3D"l rowheader" scope=3Drow>dis*sex</TH>
    <TD class=3D"r data">5</TD>
    <TD class=3D"r data">210878.1437</TD>
    <TD class=3D"r data">42175.6287</TD>
    <TD class=3D"r data">41.42</TD>
    <TD class=3D"r =
data">&lt;.0001</TD></TR></TBODY></TABLE></DIV></DIV><BR><A=20
name=3DIDX138></A>
<DIV>
<DIV align=3Dcenter>
<TABLE class=3Dtable borderColor=3D#c1c1c1 cellSpacing=3D0 =
cellPadding=3D5 rules=3Dall=20
summary=3D"Procedure GLM: Type III Model ANOVA" frame=3Dbox>
  <COLGROUP>
  <COL></COLGROUP>
  <COLGROUP>
  <COL>
  <COL>
  <COL>
  <COL>
  <COL></COLGROUP>
  <THEAD>
  <TR>
    <TH class=3D"l b header" scope=3Dcol>Source</TH>
    <TH class=3D"r b header" scope=3Dcol>DF</TH>
    <TH class=3D"r b header" scope=3Dcol>Type III SS</TH>
    <TH class=3D"r b header" scope=3Dcol>Mean Square</TH>
    <TH class=3D"r b header" scope=3Dcol>F Value</TH>
    <TH class=3D"r b header" =
scope=3Dcol>Pr&nbsp;&gt;&nbsp;F</TH></TR></THEAD>
  <TBODY>
  <TR>
    <TH class=3D"l rowheader" scope=3Drow>dis</TH>
    <TD class=3D"r data">5</TD>
    <TD class=3D"r data">262772.4435</TD>
    <TD class=3D"r data">52554.4887</TD>
    <TD class=3D"r data">51.61</TD>
    <TD class=3D"r data">&lt;.0001</TD></TR>
  <TR>
    <TH class=3D"l rowheader" scope=3Drow>sex</TH>
    <TD class=3D"r data">1</TD>
    <TD class=3D"r data">282272.3338</TD>
    <TD class=3D"r data">282272.3338</TD>
    <TD class=3D"r data">277.21</TD>
    <TD class=3D"r data">&lt;.0001</TD></TR>
  <TR>
    <TH class=3D"l rowheader" scope=3Drow>dis*sex</TH>
    <TD class=3D"r data">5</TD>
    <TD class=3D"r data">210878.1437</TD>
    <TD class=3D"r data">42175.6287</TD>
    <TD class=3D"r data">41.42</TD>
    <TD class=3D"r =
data">&lt;.0001</TD></TR></TBODY></TABLE></DIV></DIV><BR><A=20
name=3DIDX139></A>
<DIV>
<DIV class=3Dc><IMG class=3Dc style=3D"HEIGHT: 480px; WIDTH: 640px" =
border=3D0=20
alt=3D"Interaction Plot for BW by dis"=20
src=3D"file:///C:/Users/DEMSSIE/AppData/Local/Temp/SAS%20Temporary%20File=
s/_TD6404_DESKTOP-G6FE1C4_/IntPlot7.png">=20
</DIV></DIV><BR>
<P style=3D"PAGE-BREAK-AFTER: always"><BR></P>
<HR SIZE=3D3>
<A name=3DIDX140></A>
<TABLE class=3Dsystitleandfootercontainer cellSpacing=3D1 =
cellPadding=3D1 rules=3Dnone=20
width=3D"100%" summary=3D"Page Layout" border=3D0 frame=3Dvoid>
  <TBODY>
  <TR>
    <TD class=3D"c systemtitle">The SAS =
System</TD></TR></TBODY></TABLE><BR>
<DIV class=3D"c proctitle">The GLM Procedure</DIV>
<DIV class=3D"c proctitle">Least Squares Means</DIV>
<DIV class=3D"c proctitle">Adjustment for Multiple Comparisons: =
Tukey-Kramer</DIV>
<P>
<DIV>
<DIV align=3Dcenter>
<TABLE class=3Dtable borderColor=3D#c1c1c1 cellSpacing=3D0 =
cellPadding=3D5 rules=3Dall=20
summary=3D"Procedure GLM: LSMeans" frame=3Dbox>
  <COLGROUP>
  <COL></COLGROUP>
  <COLGROUP>
  <COL>
  <COL>
  <COL>
  <COL></COLGROUP>
  <THEAD>
  <TR>
    <TH class=3D"l b header" scope=3Dcol>dis</TH>
    <TH class=3D"r b header" scope=3Dcol>MC LSMEAN</TH>
    <TH class=3D"r b header" scope=3Dcol>Standard<BR>Error</TH>
    <TH class=3D"r b header" scope=3Dcol>Pr&nbsp;&gt;&nbsp;|t|</TH>
    <TH class=3D"r b header" scope=3Dcol>LSMEAN Number</TH></TR></THEAD>
  <TBODY>
  <TR>
    <TH class=3D"l rowheader" scope=3Drow>1</TH>
    <TD class=3D"r data">37.2833333</TD>
    <TD class=3D"r data">0.1567829</TD>
    <TD class=3D"r data">&lt;.0001</TD>
    <TD class=3D"r data">1</TD></TR>
  <TR>
    <TH class=3D"l rowheader" scope=3Drow>2</TH>
    <TD class=3D"r data">35.5233333</TD>
    <TD class=3D"r data">0.1567829</TD>
    <TD class=3D"r data">&lt;.0001</TD>
    <TD class=3D"r data">2</TD></TR>
  <TR>
    <TH class=3D"l rowheader" scope=3Drow>3</TH>
    <TD class=3D"r data">36.4600000</TD>
    <TD class=3D"r data">0.1920191</TD>
    <TD class=3D"r data">&lt;.0001</TD>
    <TD class=3D"r data">3</TD></TR>
  <TR>
    <TH class=3D"l rowheader" scope=3Drow>4</TH>
    <TD class=3D"r data">37.5050000</TD>
    <TD class=3D"r data">0.1920191</TD>
    <TD class=3D"r data">&lt;.0001</TD>
    <TD class=3D"r data">4</TD></TR>
  <TR>
    <TH class=3D"l rowheader" scope=3Drow>5</TH>
    <TD class=3D"r data">36.5533333</TD>
    <TD class=3D"r data">0.1567829</TD>
    <TD class=3D"r data">&lt;.0001</TD>
    <TD class=3D"r data">5</TD></TR>
  <TR>
    <TH class=3D"l rowheader" scope=3Drow>6</TH>
    <TD class=3D"r data">37.7800000</TD>
    <TD class=3D"r data">0.1567829</TD>
    <TD class=3D"r data">&lt;.0001</TD>
    <TD class=3D"r data">6</TD></TR></TBODY></TABLE></DIV></DIV><BR><A=20
name=3DIDX141></A>
<DIV>
<DIV align=3Dcenter>
<TABLE class=3Dtable borderColor=3D#c1c1c1 cellSpacing=3D0 =
cellPadding=3D5 rules=3Dall=20
summary=3D"Procedure GLM: Difference Matrix" frame=3Dbox>
  <COLGROUP>
  <COL></COLGROUP>
  <COLGROUP>
  <COL>
  <COL>
  <COL>
  <COL>
  <COL>
  <COL></COLGROUP>
  <THEAD>
  <TR>
    <TH class=3D"c b header" colSpan=3D7 scope=3Dcolgroup>Least Squares =
Means for=20
      effect dis<BR>Pr &gt; |t| for H0: =
LSMean(i)=3DLSMean(j)<BR>Dependent=20
      Variable: MC</TH></TR>
  <TR>
    <TH class=3D"l b header" scope=3Dcol>i/j</TH>
    <TH class=3D"r b header" scope=3Dcol>1</TH>
    <TH class=3D"r b header" scope=3Dcol>2</TH>
    <TH class=3D"r b header" scope=3Dcol>3</TH>
    <TH class=3D"r b header" scope=3Dcol>4</TH>
    <TH class=3D"r b header" scope=3Dcol>5</TH>
    <TH class=3D"r b header" scope=3Dcol>6</TH></TR></THEAD>
  <TBODY>
  <TR>
    <TH class=3D"l rowheader" scope=3Drow>1</TH>
    <TD class=3D"r data">&nbsp;</TD>
    <TD class=3D"r data">&lt;.0001</TD>
    <TD class=3D"r data">0.0119</TD>
    <TD class=3D"r data">0.9479</TD>
    <TD class=3D"r data">0.0131</TD>
    <TD class=3D"r data">0.2202</TD></TR>
  <TR>
    <TH class=3D"l rowheader" scope=3Drow>2</TH>
    <TD class=3D"r data">&lt;.0001</TD>
    <TD class=3D"r data">&nbsp;</TD>
    <TD class=3D"r data">0.0023</TD>
    <TD class=3D"r data">&lt;.0001</TD>
    <TD class=3D"r data">&lt;.0001</TD>
    <TD class=3D"r data">&lt;.0001</TD></TR>
  <TR>
    <TH class=3D"l rowheader" scope=3Drow>3</TH>
    <TD class=3D"r data">0.0119</TD>
    <TD class=3D"r data">0.0023</TD>
    <TD class=3D"r data">&nbsp;</TD>
    <TD class=3D"r data">0.0017</TD>
    <TD class=3D"r data">0.9990</TD>
    <TD class=3D"r data">&lt;.0001</TD></TR>
  <TR>
    <TH class=3D"l rowheader" scope=3Drow>4</TH>
    <TD class=3D"r data">0.9479</TD>
    <TD class=3D"r data">&lt;.0001</TD>
    <TD class=3D"r data">0.0017</TD>
    <TD class=3D"r data">&nbsp;</TD>
    <TD class=3D"r data">0.0018</TD>
    <TD class=3D"r data">0.8776</TD></TR>
  <TR>
    <TH class=3D"l rowheader" scope=3Drow>5</TH>
    <TD class=3D"r data">0.0131</TD>
    <TD class=3D"r data">&lt;.0001</TD>
    <TD class=3D"r data">0.9990</TD>
    <TD class=3D"r data">0.0018</TD>
    <TD class=3D"r data">&nbsp;</TD>
    <TD class=3D"r data">&lt;.0001</TD></TR>
  <TR>
    <TH class=3D"l rowheader" scope=3Drow>6</TH>
    <TD class=3D"r data">0.2202</TD>
    <TD class=3D"r data">&lt;.0001</TD>
    <TD class=3D"r data">&lt;.0001</TD>
    <TD class=3D"r data">0.8776</TD>
    <TD class=3D"r data">&lt;.0001</TD>
    <TD class=3D"r =
data">&nbsp;</TD></TR></TBODY></TABLE></DIV></DIV><BR><A=20
name=3DIDX142></A>
<DIV>
<DIV class=3Dc><IMG class=3Dc style=3D"HEIGHT: 480px; WIDTH: 640px" =
border=3D0=20
alt=3D"Plot of MC least-squares means for dis."=20
src=3D"file:///C:/Users/DEMSSIE/AppData/Local/Temp/SAS%20Temporary%20File=
s/_TD6404_DESKTOP-G6FE1C4_/MeanPlot.png">=20
</DIV></DIV><BR><A name=3DIDX143></A>
<DIV>
<DIV class=3Dc><IMG class=3Dc style=3D"HEIGHT: 480px; WIDTH: 480px" =
border=3D0=20
alt=3D"Plot of all pairwise MC least-squares means differences for dis =
with Tukey-Kramer adjustment at significance level 0.05."=20
src=3D"file:///C:/Users/DEMSSIE/AppData/Local/Temp/SAS%20Temporary%20File=
s/_TD6404_DESKTOP-G6FE1C4_/DiffPlot.png">=20
</DIV></DIV><BR><A name=3DIDX144></A>
<DIV>
<DIV align=3Dcenter>
<TABLE class=3Dtable borderColor=3D#c1c1c1 cellSpacing=3D0 =
cellPadding=3D5 rules=3Dall=20
summary=3D"Procedure GLM: LSMeans" frame=3Dbox>
  <COLGROUP>
  <COL></COLGROUP>
  <COLGROUP>
  <COL>
  <COL>
  <COL>
  <COL></COLGROUP>
  <THEAD>
  <TR>
    <TH class=3D"l b header" scope=3Dcol>dis</TH>
    <TH class=3D"r b header" scope=3Dcol>HL LSMEAN</TH>
    <TH class=3D"r b header" scope=3Dcol>Standard<BR>Error</TH>
    <TH class=3D"r b header" scope=3Dcol>Pr&nbsp;&gt;&nbsp;|t|</TH>
    <TH class=3D"r b header" scope=3Dcol>LSMEAN Number</TH></TR></THEAD>
  <TBODY>
  <TR>
    <TH class=3D"l rowheader" scope=3Drow>1</TH>
    <TD class=3D"r data">17.6833333</TD>
    <TD class=3D"r data">0.3024891</TD>
    <TD class=3D"r data">&lt;.0001</TD>
    <TD class=3D"r data">1</TD></TR>
  <TR>
    <TH class=3D"l rowheader" scope=3Drow>2</TH>
    <TD class=3D"r data">21.8400000</TD>
    <TD class=3D"r data">0.3024891</TD>
    <TD class=3D"r data">&lt;.0001</TD>
    <TD class=3D"r data">2</TD></TR>
  <TR>
    <TH class=3D"l rowheader" scope=3Drow>3</TH>
    <TD class=3D"r data">20.0500000</TD>
    <TD class=3D"r data">0.3704720</TD>
    <TD class=3D"r data">&lt;.0001</TD>
    <TD class=3D"r data">3</TD></TR>
  <TR>
    <TH class=3D"l rowheader" scope=3Drow>4</TH>
    <TD class=3D"r data">20.0650000</TD>
    <TD class=3D"r data">0.3704720</TD>
    <TD class=3D"r data">&lt;.0001</TD>
    <TD class=3D"r data">4</TD></TR>
  <TR>
    <TH class=3D"l rowheader" scope=3Drow>5</TH>
    <TD class=3D"r data">22.9400000</TD>
    <TD class=3D"r data">0.3024891</TD>
    <TD class=3D"r data">&lt;.0001</TD>
    <TD class=3D"r data">5</TD></TR>
  <TR>
    <TH class=3D"l rowheader" scope=3Drow>6</TH>
    <TD class=3D"r data">22.0000000</TD>
    <TD class=3D"r data">0.3024891</TD>
    <TD class=3D"r data">&lt;.0001</TD>
    <TD class=3D"r data">6</TD></TR></TBODY></TABLE></DIV></DIV><BR><A=20
name=3DIDX145></A>
<DIV>
<DIV align=3Dcenter>
<TABLE class=3Dtable borderColor=3D#c1c1c1 cellSpacing=3D0 =
cellPadding=3D5 rules=3Dall=20
summary=3D"Procedure GLM: Difference Matrix" frame=3Dbox>
  <COLGROUP>
  <COL></COLGROUP>
  <COLGROUP>
  <COL>
  <COL>
  <COL>
  <COL>
  <COL>
  <COL></COLGROUP>
  <THEAD>
  <TR>
    <TH class=3D"c b header" colSpan=3D7 scope=3Dcolgroup>Least Squares =
Means for=20
      effect dis<BR>Pr &gt; |t| for H0: =
LSMean(i)=3DLSMean(j)<BR>Dependent=20
      Variable: HL</TH></TR>
  <TR>
    <TH class=3D"l b header" scope=3Dcol>i/j</TH>
    <TH class=3D"r b header" scope=3Dcol>1</TH>
    <TH class=3D"r b header" scope=3Dcol>2</TH>
    <TH class=3D"r b header" scope=3Dcol>3</TH>
    <TH class=3D"r b header" scope=3Dcol>4</TH>
    <TH class=3D"r b header" scope=3Dcol>5</TH>
    <TH class=3D"r b header" scope=3Dcol>6</TH></TR></THEAD>
  <TBODY>
  <TR>
    <TH class=3D"l rowheader" scope=3Drow>1</TH>
    <TD class=3D"r data">&nbsp;</TD>
    <TD class=3D"r data">&lt;.0001</TD>
    <TD class=3D"r data">&lt;.0001</TD>
    <TD class=3D"r data">&lt;.0001</TD>
    <TD class=3D"r data">&lt;.0001</TD>
    <TD class=3D"r data">&lt;.0001</TD></TR>
  <TR>
    <TH class=3D"l rowheader" scope=3Drow>2</TH>
    <TD class=3D"r data">&lt;.0001</TD>
    <TD class=3D"r data">&nbsp;</TD>
    <TD class=3D"r data">0.0026</TD>
    <TD class=3D"r data">0.0030</TD>
    <TD class=3D"r data">0.1052</TD>
    <TD class=3D"r data">0.9990</TD></TR>
  <TR>
    <TH class=3D"l rowheader" scope=3Drow>3</TH>
    <TD class=3D"r data">&lt;.0001</TD>
    <TD class=3D"r data">0.0026</TD>
    <TD class=3D"r data">&nbsp;</TD>
    <TD class=3D"r data">1.0000</TD>
    <TD class=3D"r data">&lt;.0001</TD>
    <TD class=3D"r data">0.0007</TD></TR>
  <TR>
    <TH class=3D"l rowheader" scope=3Drow>4</TH>
    <TD class=3D"r data">&lt;.0001</TD>
    <TD class=3D"r data">0.0030</TD>
    <TD class=3D"r data">1.0000</TD>
    <TD class=3D"r data">&nbsp;</TD>
    <TD class=3D"r data">&lt;.0001</TD>
    <TD class=3D"r data">0.0008</TD></TR>
  <TR>
    <TH class=3D"l rowheader" scope=3Drow>5</TH>
    <TD class=3D"r data">&lt;.0001</TD>
    <TD class=3D"r data">0.1052</TD>
    <TD class=3D"r data">&lt;.0001</TD>
    <TD class=3D"r data">&lt;.0001</TD>
    <TD class=3D"r data">&nbsp;</TD>
    <TD class=3D"r data">0.2396</TD></TR>
  <TR>
    <TH class=3D"l rowheader" scope=3Drow>6</TH>
    <TD class=3D"r data">&lt;.0001</TD>
    <TD class=3D"r data">0.9990</TD>
    <TD class=3D"r data">0.0007</TD>
    <TD class=3D"r data">0.0008</TD>
    <TD class=3D"r data">0.2396</TD>
    <TD class=3D"r =
data">&nbsp;</TD></TR></TBODY></TABLE></DIV></DIV><BR><A=20
name=3DIDX146></A>
<DIV>
<DIV class=3Dc><IMG class=3Dc style=3D"HEIGHT: 480px; WIDTH: 640px" =
border=3D0=20
alt=3D"Plot of HL least-squares means for dis."=20
src=3D"file:///C:/Users/DEMSSIE/AppData/Local/Temp/SAS%20Temporary%20File=
s/_TD6404_DESKTOP-G6FE1C4_/MeanPlot1.png">=20
</DIV></DIV><BR><A name=3DIDX147></A>
<DIV>
<DIV class=3Dc><IMG class=3Dc style=3D"HEIGHT: 480px; WIDTH: 480px" =
border=3D0=20
alt=3D"Plot of all pairwise HL least-squares means differences for dis =
with Tukey-Kramer adjustment at significance level 0.05."=20
src=3D"file:///C:/Users/DEMSSIE/AppData/Local/Temp/SAS%20Temporary%20File=
s/_TD6404_DESKTOP-G6FE1C4_/DiffPlot1.png">=20
</DIV></DIV><BR><A name=3DIDX148></A>
<DIV>
<DIV align=3Dcenter>
<TABLE class=3Dtable borderColor=3D#c1c1c1 cellSpacing=3D0 =
cellPadding=3D5 rules=3Dall=20
summary=3D"Procedure GLM: LSMeans" frame=3Dbox>
  <COLGROUP>
  <COL></COLGROUP>
  <COLGROUP>
  <COL>
  <COL>
  <COL>
  <COL></COLGROUP>
  <THEAD>
  <TR>
    <TH class=3D"l b header" scope=3Dcol>dis</TH>
    <TH class=3D"r b header" scope=3Dcol>BL LSMEAN</TH>
    <TH class=3D"r b header" scope=3Dcol>Standard<BR>Error</TH>
    <TH class=3D"r b header" scope=3Dcol>Pr&nbsp;&gt;&nbsp;|t|</TH>
    <TH class=3D"r b header" scope=3Dcol>LSMEAN Number</TH></TR></THEAD>
  <TBODY>
  <TR>
    <TH class=3D"l rowheader" scope=3Drow>1</TH>
    <TD class=3D"r data">114.260000</TD>
    <TD class=3D"r data">0.427870</TD>
    <TD class=3D"r data">&lt;.0001</TD>
    <TD class=3D"r data">1</TD></TR>
  <TR>
    <TH class=3D"l rowheader" scope=3Drow>2</TH>
    <TD class=3D"r data">111.903333</TD>
    <TD class=3D"r data">0.427870</TD>
    <TD class=3D"r data">&lt;.0001</TD>
    <TD class=3D"r data">2</TD></TR>
  <TR>
    <TH class=3D"l rowheader" scope=3Drow>3</TH>
    <TD class=3D"r data">111.695000</TD>
    <TD class=3D"r data">0.524031</TD>
    <TD class=3D"r data">&lt;.0001</TD>
    <TD class=3D"r data">3</TD></TR>
  <TR>
    <TH class=3D"l rowheader" scope=3Drow>4</TH>
    <TD class=3D"r data">113.190000</TD>
    <TD class=3D"r data">0.524031</TD>
    <TD class=3D"r data">&lt;.0001</TD>
    <TD class=3D"r data">4</TD></TR>
  <TR>
    <TH class=3D"l rowheader" scope=3Drow>5</TH>
    <TD class=3D"r data">109.403333</TD>
    <TD class=3D"r data">0.427870</TD>
    <TD class=3D"r data">&lt;.0001</TD>
    <TD class=3D"r data">5</TD></TR>
  <TR>
    <TH class=3D"l rowheader" scope=3Drow>6</TH>
    <TD class=3D"r data">111.670000</TD>
    <TD class=3D"r data">0.427870</TD>
    <TD class=3D"r data">&lt;.0001</TD>
    <TD class=3D"r data">6</TD></TR></TBODY></TABLE></DIV></DIV><BR><A=20
name=3DIDX149></A>
<DIV>
<DIV align=3Dcenter>
<TABLE class=3Dtable borderColor=3D#c1c1c1 cellSpacing=3D0 =
cellPadding=3D5 rules=3Dall=20
summary=3D"Procedure GLM: Difference Matrix" frame=3Dbox>
  <COLGROUP>
  <COL></COLGROUP>
  <COLGROUP>
  <COL>
  <COL>
  <COL>
  <COL>
  <COL>
  <COL></COLGROUP>
  <THEAD>
  <TR>
    <TH class=3D"c b header" colSpan=3D7 scope=3Dcolgroup>Least Squares =
Means for=20
      effect dis<BR>Pr &gt; |t| for H0: =
LSMean(i)=3DLSMean(j)<BR>Dependent=20
      Variable: BL</TH></TR>
  <TR>
    <TH class=3D"l b header" scope=3Dcol>i/j</TH>
    <TH class=3D"r b header" scope=3Dcol>1</TH>
    <TH class=3D"r b header" scope=3Dcol>2</TH>
    <TH class=3D"r b header" scope=3Dcol>3</TH>
    <TH class=3D"r b header" scope=3Dcol>4</TH>
    <TH class=3D"r b header" scope=3Dcol>5</TH>
    <TH class=3D"r b header" scope=3Dcol>6</TH></TR></THEAD>
  <TBODY>
  <TR>
    <TH class=3D"l rowheader" scope=3Drow>1</TH>
    <TD class=3D"r data">&nbsp;</TD>
    <TD class=3D"r data">0.0015</TD>
    <TD class=3D"r data">0.0022</TD>
    <TD class=3D"r data">0.6109</TD>
    <TD class=3D"r data">&lt;.0001</TD>
    <TD class=3D"r data">0.0003</TD></TR>
  <TR>
    <TH class=3D"l rowheader" scope=3Drow>2</TH>
    <TD class=3D"r data">0.0015</TD>
    <TD class=3D"r data">&nbsp;</TD>
    <TD class=3D"r data">0.9996</TD>
    <TD class=3D"r data">0.4014</TD>
    <TD class=3D"r data">0.0005</TD>
    <TD class=3D"r data">0.9989</TD></TR>
  <TR>
    <TH class=3D"l rowheader" scope=3Drow>3</TH>
    <TD class=3D"r data">0.0022</TD>
    <TD class=3D"r data">0.9996</TD>
    <TD class=3D"r data">&nbsp;</TD>
    <TD class=3D"r data">0.3330</TD>
    <TD class=3D"r data">0.0095</TD>
    <TD class=3D"r data">1.0000</TD></TR>
  <TR>
    <TH class=3D"l rowheader" scope=3Drow>4</TH>
    <TD class=3D"r data">0.6109</TD>
    <TD class=3D"r data">0.4014</TD>
    <TD class=3D"r data">0.3330</TD>
    <TD class=3D"r data">&nbsp;</TD>
    <TD class=3D"r data">&lt;.0001</TD>
    <TD class=3D"r data">0.2173</TD></TR>
  <TR>
    <TH class=3D"l rowheader" scope=3Drow>5</TH>
    <TD class=3D"r data">&lt;.0001</TD>
    <TD class=3D"r data">0.0005</TD>
    <TD class=3D"r data">0.0095</TD>
    <TD class=3D"r data">&lt;.0001</TD>
    <TD class=3D"r data">&nbsp;</TD>
    <TD class=3D"r data">0.0026</TD></TR>
  <TR>
    <TH class=3D"l rowheader" scope=3Drow>6</TH>
    <TD class=3D"r data">0.0003</TD>
    <TD class=3D"r data">0.9989</TD>
    <TD class=3D"r data">1.0000</TD>
    <TD class=3D"r data">0.2173</TD>
    <TD class=3D"r data">0.0026</TD>
    <TD class=3D"r =
data">&nbsp;</TD></TR></TBODY></TABLE></DIV></DIV><BR><A=20
name=3DIDX150></A>
<DIV>
<DIV class=3Dc><IMG class=3Dc style=3D"HEIGHT: 480px; WIDTH: 640px" =
border=3D0=20
alt=3D"Plot of BL least-squares means for dis."=20
src=3D"file:///C:/Users/DEMSSIE/AppData/Local/Temp/SAS%20Temporary%20File=
s/_TD6404_DESKTOP-G6FE1C4_/MeanPlot2.png">=20
</DIV></DIV><BR><A name=3DIDX151></A>
<DIV>
<DIV class=3Dc><IMG class=3Dc style=3D"HEIGHT: 480px; WIDTH: 480px" =
border=3D0=20
alt=3D"Plot of all pairwise BL least-squares means differences for dis =
with Tukey-Kramer adjustment at significance level 0.05."=20
src=3D"file:///C:/Users/DEMSSIE/AppData/Local/Temp/SAS%20Temporary%20File=
s/_TD6404_DESKTOP-G6FE1C4_/DiffPlot2.png">=20
</DIV></DIV><BR><A name=3DIDX152></A>
<DIV>
<DIV align=3Dcenter>
<TABLE class=3Dtable borderColor=3D#c1c1c1 cellSpacing=3D0 =
cellPadding=3D5 rules=3Dall=20
summary=3D"Procedure GLM: LSMeans" frame=3Dbox>
  <COLGROUP>
  <COL></COLGROUP>
  <COLGROUP>
  <COL>
  <COL>
  <COL>
  <COL></COLGROUP>
  <THEAD>
  <TR>
    <TH class=3D"l b header" scope=3Dcol>dis</TH>
    <TH class=3D"r b header" scope=3Dcol>HG LSMEAN</TH>
    <TH class=3D"r b header" scope=3Dcol>Standard<BR>Error</TH>
    <TH class=3D"r b header" scope=3Dcol>Pr&nbsp;&gt;&nbsp;|t|</TH>
    <TH class=3D"r b header" scope=3Dcol>LSMEAN Number</TH></TR></THEAD>
  <TBODY>
  <TR>
    <TH class=3D"l rowheader" scope=3Drow>1</TH>
    <TD class=3D"r data">145.653333</TD>
    <TD class=3D"r data">0.520007</TD>
    <TD class=3D"r data">&lt;.0001</TD>
    <TD class=3D"r data">1</TD></TR>
  <TR>
    <TH class=3D"l rowheader" scope=3Drow>2</TH>
    <TD class=3D"r data">135.990000</TD>
    <TD class=3D"r data">0.520007</TD>
    <TD class=3D"r data">&lt;.0001</TD>
    <TD class=3D"r data">2</TD></TR>
  <TR>
    <TH class=3D"l rowheader" scope=3Drow>3</TH>
    <TD class=3D"r data">137.610000</TD>
    <TD class=3D"r data">0.636876</TD>
    <TD class=3D"r data">&lt;.0001</TD>
    <TD class=3D"r data">3</TD></TR>
  <TR>
    <TH class=3D"l rowheader" scope=3Drow>4</TH>
    <TD class=3D"r data">142.125000</TD>
    <TD class=3D"r data">0.636876</TD>
    <TD class=3D"r data">&lt;.0001</TD>
    <TD class=3D"r data">4</TD></TR>
  <TR>
    <TH class=3D"l rowheader" scope=3Drow>5</TH>
    <TD class=3D"r data">136.713333</TD>
    <TD class=3D"r data">0.520007</TD>
    <TD class=3D"r data">&lt;.0001</TD>
    <TD class=3D"r data">5</TD></TR>
  <TR>
    <TH class=3D"l rowheader" scope=3Drow>6</TH>
    <TD class=3D"r data">138.930000</TD>
    <TD class=3D"r data">0.520007</TD>
    <TD class=3D"r data">&lt;.0001</TD>
    <TD class=3D"r data">6</TD></TR></TBODY></TABLE></DIV></DIV><BR><A=20
name=3DIDX153></A>
<DIV>
<DIV align=3Dcenter>
<TABLE class=3Dtable borderColor=3D#c1c1c1 cellSpacing=3D0 =
cellPadding=3D5 rules=3Dall=20
summary=3D"Procedure GLM: Difference Matrix" frame=3Dbox>
  <COLGROUP>
  <COL></COLGROUP>
  <COLGROUP>
  <COL>
  <COL>
  <COL>
  <COL>
  <COL>
  <COL></COLGROUP>
  <THEAD>
  <TR>
    <TH class=3D"c b header" colSpan=3D7 scope=3Dcolgroup>Least Squares =
Means for=20
      effect dis<BR>Pr &gt; |t| for H0: =
LSMean(i)=3DLSMean(j)<BR>Dependent=20
      Variable: HG</TH></TR>
  <TR>
    <TH class=3D"l b header" scope=3Dcol>i/j</TH>
    <TH class=3D"r b header" scope=3Dcol>1</TH>
    <TH class=3D"r b header" scope=3Dcol>2</TH>
    <TH class=3D"r b header" scope=3Dcol>3</TH>
    <TH class=3D"r b header" scope=3Dcol>4</TH>
    <TH class=3D"r b header" scope=3Dcol>5</TH>
    <TH class=3D"r b header" scope=3Dcol>6</TH></TR></THEAD>
  <TBODY>
  <TR>
    <TH class=3D"l rowheader" scope=3Drow>1</TH>
    <TD class=3D"r data">&nbsp;</TD>
    <TD class=3D"r data">&lt;.0001</TD>
    <TD class=3D"r data">&lt;.0001</TD>
    <TD class=3D"r data">0.0003</TD>
    <TD class=3D"r data">&lt;.0001</TD>
    <TD class=3D"r data">&lt;.0001</TD></TR>
  <TR>
    <TH class=3D"l rowheader" scope=3Drow>2</TH>
    <TD class=3D"r data">&lt;.0001</TD>
    <TD class=3D"r data">&nbsp;</TD>
    <TD class=3D"r data">0.3601</TD>
    <TD class=3D"r data">&lt;.0001</TD>
    <TD class=3D"r data">0.9232</TD>
    <TD class=3D"r data">0.0010</TD></TR>
  <TR>
    <TH class=3D"l rowheader" scope=3Drow>3</TH>
    <TD class=3D"r data">&lt;.0001</TD>
    <TD class=3D"r data">0.3601</TD>
    <TD class=3D"r data">&nbsp;</TD>
    <TD class=3D"r data">&lt;.0001</TD>
    <TD class=3D"r data">0.8853</TD>
    <TD class=3D"r data">0.5951</TD></TR>
  <TR>
    <TH class=3D"l rowheader" scope=3Drow>4</TH>
    <TD class=3D"r data">0.0003</TD>
    <TD class=3D"r data">&lt;.0001</TD>
    <TD class=3D"r data">&lt;.0001</TD>
    <TD class=3D"r data">&nbsp;</TD>
    <TD class=3D"r data">&lt;.0001</TD>
    <TD class=3D"r data">0.0015</TD></TR>
  <TR>
    <TH class=3D"l rowheader" scope=3Drow>5</TH>
    <TD class=3D"r data">&lt;.0001</TD>
    <TD class=3D"r data">0.9232</TD>
    <TD class=3D"r data">0.8853</TD>
    <TD class=3D"r data">&lt;.0001</TD>
    <TD class=3D"r data">&nbsp;</TD>
    <TD class=3D"r data">0.0315</TD></TR>
  <TR>
    <TH class=3D"l rowheader" scope=3Drow>6</TH>
    <TD class=3D"r data">&lt;.0001</TD>
    <TD class=3D"r data">0.0010</TD>
    <TD class=3D"r data">0.5951</TD>
    <TD class=3D"r data">0.0015</TD>
    <TD class=3D"r data">0.0315</TD>
    <TD class=3D"r =
data">&nbsp;</TD></TR></TBODY></TABLE></DIV></DIV><BR><A=20
name=3DIDX154></A>
<DIV>
<DIV class=3Dc><IMG class=3Dc style=3D"HEIGHT: 480px; WIDTH: 640px" =
border=3D0=20
alt=3D"Plot of HG least-squares means for dis."=20
src=3D"file:///C:/Users/DEMSSIE/AppData/Local/Temp/SAS%20Temporary%20File=
s/_TD6404_DESKTOP-G6FE1C4_/MeanPlot3.png">=20
</DIV></DIV><BR><A name=3DIDX155></A>
<DIV>
<DIV class=3Dc><IMG class=3Dc style=3D"HEIGHT: 480px; WIDTH: 480px" =
border=3D0=20
alt=3D"Plot of all pairwise HG least-squares means differences for dis =
with Tukey-Kramer adjustment at significance level 0.05."=20
src=3D"file:///C:/Users/DEMSSIE/AppData/Local/Temp/SAS%20Temporary%20File=
s/_TD6404_DESKTOP-G6FE1C4_/DiffPlot3.png">=20
</DIV></DIV><BR><A name=3DIDX156></A>
<DIV>
<DIV align=3Dcenter>
<TABLE class=3Dtable borderColor=3D#c1c1c1 cellSpacing=3D0 =
cellPadding=3D5 rules=3Dall=20
summary=3D"Procedure GLM: LSMeans" frame=3Dbox>
  <COLGROUP>
  <COL></COLGROUP>
  <COLGROUP>
  <COL>
  <COL>
  <COL>
  <COL></COLGROUP>
  <THEAD>
  <TR>
    <TH class=3D"l b header" scope=3Dcol>dis</TH>
    <TH class=3D"r b header" scope=3Dcol>PW LSMEAN</TH>
    <TH class=3D"r b header" scope=3Dcol>Standard<BR>Error</TH>
    <TH class=3D"r b header" scope=3Dcol>Pr&nbsp;&gt;&nbsp;|t|</TH>
    <TH class=3D"r b header" scope=3Dcol>LSMEAN Number</TH></TR></THEAD>
  <TBODY>
  <TR>
    <TH class=3D"l rowheader" scope=3Drow>1</TH>
    <TD class=3D"r data">32.7333333</TD>
    <TD class=3D"r data">0.1644298</TD>
    <TD class=3D"r data">&lt;.0001</TD>
    <TD class=3D"r data">1</TD></TR>
  <TR>
    <TH class=3D"l rowheader" scope=3Drow>2</TH>
    <TD class=3D"r data">32.1433333</TD>
    <TD class=3D"r data">0.1644298</TD>
    <TD class=3D"r data">&lt;.0001</TD>
    <TD class=3D"r data">2</TD></TR>
  <TR>
    <TH class=3D"l rowheader" scope=3Drow>3</TH>
    <TD class=3D"r data">31.6250000</TD>
    <TD class=3D"r data">0.2013846</TD>
    <TD class=3D"r data">&lt;.0001</TD>
    <TD class=3D"r data">3</TD></TR>
  <TR>
    <TH class=3D"l rowheader" scope=3Drow>4</TH>
    <TD class=3D"r data">32.5200000</TD>
    <TD class=3D"r data">0.2013846</TD>
    <TD class=3D"r data">&lt;.0001</TD>
    <TD class=3D"r data">4</TD></TR>
  <TR>
    <TH class=3D"l rowheader" scope=3Drow>5</TH>
    <TD class=3D"r data">31.3666667</TD>
    <TD class=3D"r data">0.1644298</TD>
    <TD class=3D"r data">&lt;.0001</TD>
    <TD class=3D"r data">5</TD></TR>
  <TR>
    <TH class=3D"l rowheader" scope=3Drow>6</TH>
    <TD class=3D"r data">33.0066667</TD>
    <TD class=3D"r data">0.1644298</TD>
    <TD class=3D"r data">&lt;.0001</TD>
    <TD class=3D"r data">6</TD></TR></TBODY></TABLE></DIV></DIV><BR><A=20
name=3DIDX157></A>
<DIV>
<DIV align=3Dcenter>
<TABLE class=3Dtable borderColor=3D#c1c1c1 cellSpacing=3D0 =
cellPadding=3D5 rules=3Dall=20
summary=3D"Procedure GLM: Difference Matrix" frame=3Dbox>
  <COLGROUP>
  <COL></COLGROUP>
  <COLGROUP>
  <COL>
  <COL>
  <COL>
  <COL>
  <COL>
  <COL></COLGROUP>
  <THEAD>
  <TR>
    <TH class=3D"c b header" colSpan=3D7 scope=3Dcolgroup>Least Squares =
Means for=20
      effect dis<BR>Pr &gt; |t| for H0: =
LSMean(i)=3DLSMean(j)<BR>Dependent=20
      Variable: PW</TH></TR>
  <TR>
    <TH class=3D"l b header" scope=3Dcol>i/j</TH>
    <TH class=3D"r b header" scope=3Dcol>1</TH>
    <TH class=3D"r b header" scope=3Dcol>2</TH>
    <TH class=3D"r b header" scope=3Dcol>3</TH>
    <TH class=3D"r b header" scope=3Dcol>4</TH>
    <TH class=3D"r b header" scope=3Dcol>5</TH>
    <TH class=3D"r b header" scope=3Dcol>6</TH></TR></THEAD>
  <TBODY>
  <TR>
    <TH class=3D"l rowheader" scope=3Drow>1</TH>
    <TD class=3D"r data">&nbsp;</TD>
    <TD class=3D"r data">0.1143</TD>
    <TD class=3D"r data">0.0003</TD>
    <TD class=3D"r data">0.9638</TD>
    <TD class=3D"r data">&lt;.0001</TD>
    <TD class=3D"r data">0.8486</TD></TR>
  <TR>
    <TH class=3D"l rowheader" scope=3Drow>2</TH>
    <TD class=3D"r data">0.1143</TD>
    <TD class=3D"r data">&nbsp;</TD>
    <TD class=3D"r data">0.3465</TD>
    <TD class=3D"r data">0.6970</TD>
    <TD class=3D"r data">0.0111</TD>
    <TD class=3D"r data">0.0029</TD></TR>
  <TR>
    <TH class=3D"l rowheader" scope=3Drow>3</TH>
    <TD class=3D"r data">0.0003</TD>
    <TD class=3D"r data">0.3465</TD>
    <TD class=3D"r data">&nbsp;</TD>
    <TD class=3D"r data">0.0212</TD>
    <TD class=3D"r data">0.9200</TD>
    <TD class=3D"r data">&lt;.0001</TD></TR>
  <TR>
    <TH class=3D"l rowheader" scope=3Drow>4</TH>
    <TD class=3D"r data">0.9638</TD>
    <TD class=3D"r data">0.6970</TD>
    <TD class=3D"r data">0.0212</TD>
    <TD class=3D"r data">&nbsp;</TD>
    <TD class=3D"r data">0.0001</TD>
    <TD class=3D"r data">0.4201</TD></TR>
  <TR>
    <TH class=3D"l rowheader" scope=3Drow>5</TH>
    <TD class=3D"r data">&lt;.0001</TD>
    <TD class=3D"r data">0.0111</TD>
    <TD class=3D"r data">0.9200</TD>
    <TD class=3D"r data">0.0001</TD>
    <TD class=3D"r data">&nbsp;</TD>
    <TD class=3D"r data">&lt;.0001</TD></TR>
  <TR>
    <TH class=3D"l rowheader" scope=3Drow>6</TH>
    <TD class=3D"r data">0.8486</TD>
    <TD class=3D"r data">0.0029</TD>
    <TD class=3D"r data">&lt;.0001</TD>
    <TD class=3D"r data">0.4201</TD>
    <TD class=3D"r data">&lt;.0001</TD>
    <TD class=3D"r =
data">&nbsp;</TD></TR></TBODY></TABLE></DIV></DIV><BR><A=20
name=3DIDX158></A>
<DIV>
<DIV class=3Dc><IMG class=3Dc style=3D"HEIGHT: 480px; WIDTH: 640px" =
border=3D0=20
alt=3D"Plot of PW least-squares means for dis."=20
src=3D"file:///C:/Users/DEMSSIE/AppData/Local/Temp/SAS%20Temporary%20File=
s/_TD6404_DESKTOP-G6FE1C4_/MeanPlot4.png">=20
</DIV></DIV><BR><A name=3DIDX159></A>
<DIV>
<DIV class=3Dc><IMG class=3Dc style=3D"HEIGHT: 480px; WIDTH: 480px" =
border=3D0=20
alt=3D"Plot of all pairwise PW least-squares means differences for dis =
with Tukey-Kramer adjustment at significance level 0.05."=20
src=3D"file:///C:/Users/DEMSSIE/AppData/Local/Temp/SAS%20Temporary%20File=
s/_TD6404_DESKTOP-G6FE1C4_/DiffPlot4.png">=20
</DIV></DIV><BR><A name=3DIDX160></A>
<DIV>
<DIV align=3Dcenter>
<TABLE class=3Dtable borderColor=3D#c1c1c1 cellSpacing=3D0 =
cellPadding=3D5 rules=3Dall=20
summary=3D"Procedure GLM: LSMeans" frame=3Dbox>
  <COLGROUP>
  <COL></COLGROUP>
  <COLGROUP>
  <COL>
  <COL>
  <COL>
  <COL></COLGROUP>
  <THEAD>
  <TR>
    <TH class=3D"l b header" scope=3Dcol>dis</TH>
    <TH class=3D"r b header" scope=3Dcol>HW LSMEAN</TH>
    <TH class=3D"r b header" scope=3Dcol>Standard<BR>Error</TH>
    <TH class=3D"r b header" scope=3Dcol>Pr&nbsp;&gt;&nbsp;|t|</TH>
    <TH class=3D"r b header" scope=3Dcol>LSMEAN Number</TH></TR></THEAD>
  <TBODY>
  <TR>
    <TH class=3D"l rowheader" scope=3Drow>1</TH>
    <TD class=3D"r data">114.806667</TD>
    <TD class=3D"r data">0.320373</TD>
    <TD class=3D"r data">&lt;.0001</TD>
    <TD class=3D"r data">1</TD></TR>
  <TR>
    <TH class=3D"l rowheader" scope=3Drow>2</TH>
    <TD class=3D"r data">109.476667</TD>
    <TD class=3D"r data">0.320373</TD>
    <TD class=3D"r data">&lt;.0001</TD>
    <TD class=3D"r data">2</TD></TR>
  <TR>
    <TH class=3D"l rowheader" scope=3Drow>3</TH>
    <TD class=3D"r data">112.545000</TD>
    <TD class=3D"r data">0.392375</TD>
    <TD class=3D"r data">&lt;.0001</TD>
    <TD class=3D"r data">3</TD></TR>
  <TR>
    <TH class=3D"l rowheader" scope=3Drow>4</TH>
    <TD class=3D"r data">113.165000</TD>
    <TD class=3D"r data">0.392375</TD>
    <TD class=3D"r data">&lt;.0001</TD>
    <TD class=3D"r data">4</TD></TR>
  <TR>
    <TH class=3D"l rowheader" scope=3Drow>5</TH>
    <TD class=3D"r data">112.366667</TD>
    <TD class=3D"r data">0.320373</TD>
    <TD class=3D"r data">&lt;.0001</TD>
    <TD class=3D"r data">5</TD></TR>
  <TR>
    <TH class=3D"l rowheader" scope=3Drow>6</TH>
    <TD class=3D"r data">109.093333</TD>
    <TD class=3D"r data">0.320373</TD>
    <TD class=3D"r data">&lt;.0001</TD>
    <TD class=3D"r data">6</TD></TR></TBODY></TABLE></DIV></DIV><BR><A=20
name=3DIDX161></A>
<DIV>
<DIV align=3Dcenter>
<TABLE class=3Dtable borderColor=3D#c1c1c1 cellSpacing=3D0 =
cellPadding=3D5 rules=3Dall=20
summary=3D"Procedure GLM: Difference Matrix" frame=3Dbox>
  <COLGROUP>
  <COL></COLGROUP>
  <COLGROUP>
  <COL>
  <COL>
  <COL>
  <COL>
  <COL>
  <COL></COLGROUP>
  <THEAD>
  <TR>
    <TH class=3D"c b header" colSpan=3D7 scope=3Dcolgroup>Least Squares =
Means for=20
      effect dis<BR>Pr &gt; |t| for H0: =
LSMean(i)=3DLSMean(j)<BR>Dependent=20
      Variable: HW</TH></TR>
  <TR>
    <TH class=3D"l b header" scope=3Dcol>i/j</TH>
    <TH class=3D"r b header" scope=3Dcol>1</TH>
    <TH class=3D"r b header" scope=3Dcol>2</TH>
    <TH class=3D"r b header" scope=3Dcol>3</TH>
    <TH class=3D"r b header" scope=3Dcol>4</TH>
    <TH class=3D"r b header" scope=3Dcol>5</TH>
    <TH class=3D"r b header" scope=3Dcol>6</TH></TR></THEAD>
  <TBODY>
  <TR>
    <TH class=3D"l rowheader" scope=3Drow>1</TH>
    <TD class=3D"r data">&nbsp;</TD>
    <TD class=3D"r data">&lt;.0001</TD>
    <TD class=3D"r data">0.0001</TD>
    <TD class=3D"r data">0.0155</TD>
    <TD class=3D"r data">&lt;.0001</TD>
    <TD class=3D"r data">&lt;.0001</TD></TR>
  <TR>
    <TH class=3D"l rowheader" scope=3Drow>2</TH>
    <TD class=3D"r data">&lt;.0001</TD>
    <TD class=3D"r data">&nbsp;</TD>
    <TD class=3D"r data">&lt;.0001</TD>
    <TD class=3D"r data">&lt;.0001</TD>
    <TD class=3D"r data">&lt;.0001</TD>
    <TD class=3D"r data">0.9587</TD></TR>
  <TR>
    <TH class=3D"l rowheader" scope=3Drow>3</TH>
    <TD class=3D"r data">0.0001</TD>
    <TD class=3D"r data">&lt;.0001</TD>
    <TD class=3D"r data">&nbsp;</TD>
    <TD class=3D"r data">0.8743</TD>
    <TD class=3D"r data">0.9993</TD>
    <TD class=3D"r data">&lt;.0001</TD></TR>
  <TR>
    <TH class=3D"l rowheader" scope=3Drow>4</TH>
    <TD class=3D"r data">0.0155</TD>
    <TD class=3D"r data">&lt;.0001</TD>
    <TD class=3D"r data">0.8743</TD>
    <TD class=3D"r data">&nbsp;</TD>
    <TD class=3D"r data">0.6146</TD>
    <TD class=3D"r data">&lt;.0001</TD></TR>
  <TR>
    <TH class=3D"l rowheader" scope=3Drow>5</TH>
    <TD class=3D"r data">&lt;.0001</TD>
    <TD class=3D"r data">&lt;.0001</TD>
    <TD class=3D"r data">0.9993</TD>
    <TD class=3D"r data">0.6146</TD>
    <TD class=3D"r data">&nbsp;</TD>
    <TD class=3D"r data">&lt;.0001</TD></TR>
  <TR>
    <TH class=3D"l rowheader" scope=3Drow>6</TH>
    <TD class=3D"r data">&lt;.0001</TD>
    <TD class=3D"r data">0.9587</TD>
    <TD class=3D"r data">&lt;.0001</TD>
    <TD class=3D"r data">&lt;.0001</TD>
    <TD class=3D"r data">&lt;.0001</TD>
    <TD class=3D"r =
data">&nbsp;</TD></TR></TBODY></TABLE></DIV></DIV><BR><A=20
name=3DIDX162></A>
<DIV>
<DIV class=3Dc><IMG class=3Dc style=3D"HEIGHT: 480px; WIDTH: 640px" =
border=3D0=20
alt=3D"Plot of HW least-squares means for dis."=20
src=3D"file:///C:/Users/DEMSSIE/AppData/Local/Temp/SAS%20Temporary%20File=
s/_TD6404_DESKTOP-G6FE1C4_/MeanPlot5.png">=20
</DIV></DIV><BR><A name=3DIDX163></A>
<DIV>
<DIV class=3Dc><IMG class=3Dc style=3D"HEIGHT: 480px; WIDTH: 480px" =
border=3D0=20
alt=3D"Plot of all pairwise HW least-squares means differences for dis =
with Tukey-Kramer adjustment at significance level 0.05."=20
src=3D"file:///C:/Users/DEMSSIE/AppData/Local/Temp/SAS%20Temporary%20File=
s/_TD6404_DESKTOP-G6FE1C4_/DiffPlot5.png">=20
</DIV></DIV><BR><A name=3DIDX164></A>
<DIV>
<DIV align=3Dcenter>
<TABLE class=3Dtable borderColor=3D#c1c1c1 cellSpacing=3D0 =
cellPadding=3D5 rules=3Dall=20
summary=3D"Procedure GLM: LSMeans" frame=3Dbox>
  <COLGROUP>
  <COL></COLGROUP>
  <COLGROUP>
  <COL>
  <COL>
  <COL>
  <COL></COLGROUP>
  <THEAD>
  <TR>
    <TH class=3D"l b header" scope=3Dcol>dis</TH>
    <TH class=3D"r b header" scope=3Dcol>CBC LSMEAN</TH>
    <TH class=3D"r b header" scope=3Dcol>Standard<BR>Error</TH>
    <TH class=3D"r b header" scope=3Dcol>Pr&nbsp;&gt;&nbsp;|t|</TH>
    <TH class=3D"r b header" scope=3Dcol>LSMEAN Number</TH></TR></THEAD>
  <TBODY>
  <TR>
    <TH class=3D"l rowheader" scope=3Drow>1</TH>
    <TD class=3D"r data">20.7200000</TD>
    <TD class=3D"r data">0.0977209</TD>
    <TD class=3D"r data">&lt;.0001</TD>
    <TD class=3D"r data">1</TD></TR>
  <TR>
    <TH class=3D"l rowheader" scope=3Drow>2</TH>
    <TD class=3D"r data">19.8300000</TD>
    <TD class=3D"r data">0.0977209</TD>
    <TD class=3D"r data">&lt;.0001</TD>
    <TD class=3D"r data">2</TD></TR>
  <TR>
    <TH class=3D"l rowheader" scope=3Drow>3</TH>
    <TD class=3D"r data">19.8550000</TD>
    <TD class=3D"r data">0.1196831</TD>
    <TD class=3D"r data">&lt;.0001</TD>
    <TD class=3D"r data">3</TD></TR>
  <TR>
    <TH class=3D"l rowheader" scope=3Drow>4</TH>
    <TD class=3D"r data">20.5800000</TD>
    <TD class=3D"r data">0.1196831</TD>
    <TD class=3D"r data">&lt;.0001</TD>
    <TD class=3D"r data">4</TD></TR>
  <TR>
    <TH class=3D"l rowheader" scope=3Drow>5</TH>
    <TD class=3D"r data">19.7500000</TD>
    <TD class=3D"r data">0.0977209</TD>
    <TD class=3D"r data">&lt;.0001</TD>
    <TD class=3D"r data">5</TD></TR>
  <TR>
    <TH class=3D"l rowheader" scope=3Drow>6</TH>
    <TD class=3D"r data">21.0300000</TD>
    <TD class=3D"r data">0.0977209</TD>
    <TD class=3D"r data">&lt;.0001</TD>
    <TD class=3D"r data">6</TD></TR></TBODY></TABLE></DIV></DIV><BR><A=20
name=3DIDX165></A>
<DIV>
<DIV align=3Dcenter>
<TABLE class=3Dtable borderColor=3D#c1c1c1 cellSpacing=3D0 =
cellPadding=3D5 rules=3Dall=20
summary=3D"Procedure GLM: Difference Matrix" frame=3Dbox>
  <COLGROUP>
  <COL></COLGROUP>
  <COLGROUP>
  <COL>
  <COL>
  <COL>
  <COL>
  <COL>
  <COL></COLGROUP>
  <THEAD>
  <TR>
    <TH class=3D"c b header" colSpan=3D7 scope=3Dcolgroup>Least Squares =
Means for=20
      effect dis<BR>Pr &gt; |t| for H0: =
LSMean(i)=3DLSMean(j)<BR>Dependent=20
      Variable: CBC</TH></TR>
  <TR>
    <TH class=3D"l b header" scope=3Dcol>i/j</TH>
    <TH class=3D"r b header" scope=3Dcol>1</TH>
    <TH class=3D"r b header" scope=3Dcol>2</TH>
    <TH class=3D"r b header" scope=3Dcol>3</TH>
    <TH class=3D"r b header" scope=3Dcol>4</TH>
    <TH class=3D"r b header" scope=3Dcol>5</TH>
    <TH class=3D"r b header" scope=3Dcol>6</TH></TR></THEAD>
  <TBODY>
  <TR>
    <TH class=3D"l rowheader" scope=3Drow>1</TH>
    <TD class=3D"r data">&nbsp;</TD>
    <TD class=3D"r data">&lt;.0001</TD>
    <TD class=3D"r data">&lt;.0001</TD>
    <TD class=3D"r data">0.9450</TD>
    <TD class=3D"r data">&lt;.0001</TD>
    <TD class=3D"r data">0.2188</TD></TR>
  <TR>
    <TH class=3D"l rowheader" scope=3Drow>2</TH>
    <TD class=3D"r data">&lt;.0001</TD>
    <TD class=3D"r data">&nbsp;</TD>
    <TD class=3D"r data">1.0000</TD>
    <TD class=3D"r data">&lt;.0001</TD>
    <TD class=3D"r data">0.9924</TD>
    <TD class=3D"r data">&lt;.0001</TD></TR>
  <TR>
    <TH class=3D"l rowheader" scope=3Drow>3</TH>
    <TD class=3D"r data">&lt;.0001</TD>
    <TD class=3D"r data">1.0000</TD>
    <TD class=3D"r data">&nbsp;</TD>
    <TD class=3D"r data">0.0003</TD>
    <TD class=3D"r data">0.9842</TD>
    <TD class=3D"r data">&lt;.0001</TD></TR>
  <TR>
    <TH class=3D"l rowheader" scope=3Drow>4</TH>
    <TD class=3D"r data">0.9450</TD>
    <TD class=3D"r data">&lt;.0001</TD>
    <TD class=3D"r data">0.0003</TD>
    <TD class=3D"r data">&nbsp;</TD>
    <TD class=3D"r data">&lt;.0001</TD>
    <TD class=3D"r data">0.0424</TD></TR>
  <TR>
    <TH class=3D"l rowheader" scope=3Drow>5</TH>
    <TD class=3D"r data">&lt;.0001</TD>
    <TD class=3D"r data">0.9924</TD>
    <TD class=3D"r data">0.9842</TD>
    <TD class=3D"r data">&lt;.0001</TD>
    <TD class=3D"r data">&nbsp;</TD>
    <TD class=3D"r data">&lt;.0001</TD></TR>
  <TR>
    <TH class=3D"l rowheader" scope=3Drow>6</TH>
    <TD class=3D"r data">0.2188</TD>
    <TD class=3D"r data">&lt;.0001</TD>
    <TD class=3D"r data">&lt;.0001</TD>
    <TD class=3D"r data">0.0424</TD>
    <TD class=3D"r data">&lt;.0001</TD>
    <TD class=3D"r =
data">&nbsp;</TD></TR></TBODY></TABLE></DIV></DIV><BR><A=20
name=3DIDX166></A>
<DIV>
<DIV class=3Dc><IMG class=3Dc style=3D"HEIGHT: 480px; WIDTH: 640px" =
border=3D0=20
alt=3D"Plot of CBC least-squares means for dis."=20
src=3D"file:///C:/Users/DEMSSIE/AppData/Local/Temp/SAS%20Temporary%20File=
s/_TD6404_DESKTOP-G6FE1C4_/MeanPlot6.png">=20
</DIV></DIV><BR><A name=3DIDX167></A>
<DIV>
<DIV class=3Dc><IMG class=3Dc style=3D"HEIGHT: 480px; WIDTH: 480px" =
border=3D0=20
alt=3D"Plot of all pairwise CBC least-squares means differences for dis =
with Tukey-Kramer adjustment at significance level 0.05."=20
src=3D"file:///C:/Users/DEMSSIE/AppData/Local/Temp/SAS%20Temporary%20File=
s/_TD6404_DESKTOP-G6FE1C4_/DiffPlot6.png">=20
</DIV></DIV><BR><A name=3DIDX168></A>
<DIV>
<DIV align=3Dcenter>
<TABLE class=3Dtable borderColor=3D#c1c1c1 cellSpacing=3D0 =
cellPadding=3D5 rules=3Dall=20
summary=3D"Procedure GLM: LSMeans" frame=3Dbox>
  <COLGROUP>
  <COL></COLGROUP>
  <COLGROUP>
  <COL>
  <COL>
  <COL>
  <COL></COLGROUP>
  <THEAD>
  <TR>
    <TH class=3D"l b header" scope=3Dcol>dis</TH>
    <TH class=3D"r b header" scope=3Dcol>BW LSMEAN</TH>
    <TH class=3D"r b header" scope=3Dcol>Standard<BR>Error</TH>
    <TH class=3D"r b header" scope=3Dcol>Pr&nbsp;&gt;&nbsp;|t|</TH>
    <TH class=3D"r b header" scope=3Dcol>LSMEAN Number</TH></TR></THEAD>
  <TBODY>
  <TR>
    <TH class=3D"l rowheader" scope=3Drow>1</TH>
    <TD class=3D"r data">241.156667</TD>
    <TD class=3D"r data">2.256400</TD>
    <TD class=3D"r data">&lt;.0001</TD>
    <TD class=3D"r data">1</TD></TR>
  <TR>
    <TH class=3D"l rowheader" scope=3Drow>2</TH>
    <TD class=3D"r data">197.823000</TD>
    <TD class=3D"r data">2.256400</TD>
    <TD class=3D"r data">&lt;.0001</TD>
    <TD class=3D"r data">2</TD></TR>
  <TR>
    <TH class=3D"l rowheader" scope=3Drow>3</TH>
    <TD class=3D"r data">204.892500</TD>
    <TD class=3D"r data">2.763514</TD>
    <TD class=3D"r data">&lt;.0001</TD>
    <TD class=3D"r data">3</TD></TR>
  <TR>
    <TH class=3D"l rowheader" scope=3Drow>4</TH>
    <TD class=3D"r data">225.789000</TD>
    <TD class=3D"r data">2.763514</TD>
    <TD class=3D"r data">&lt;.0001</TD>
    <TD class=3D"r data">4</TD></TR>
  <TR>
    <TH class=3D"l rowheader" scope=3Drow>5</TH>
    <TD class=3D"r data">201.161667</TD>
    <TD class=3D"r data">2.256400</TD>
    <TD class=3D"r data">&lt;.0001</TD>
    <TD class=3D"r data">5</TD></TR>
  <TR>
    <TH class=3D"l rowheader" scope=3Drow>6</TH>
    <TD class=3D"r data">212.450667</TD>
    <TD class=3D"r data">2.256400</TD>
    <TD class=3D"r data">&lt;.0001</TD>
    <TD class=3D"r data">6</TD></TR></TBODY></TABLE></DIV></DIV><BR><A=20
name=3DIDX169></A>
<DIV>
<DIV align=3Dcenter>
<TABLE class=3Dtable borderColor=3D#c1c1c1 cellSpacing=3D0 =
cellPadding=3D5 rules=3Dall=20
summary=3D"Procedure GLM: Difference Matrix" frame=3Dbox>
  <COLGROUP>
  <COL></COLGROUP>
  <COLGROUP>
  <COL>
  <COL>
  <COL>
  <COL>
  <COL>
  <COL></COLGROUP>
  <THEAD>
  <TR>
    <TH class=3D"c b header" colSpan=3D7 scope=3Dcolgroup>Least Squares =
Means for=20
      effect dis<BR>Pr &gt; |t| for H0: =
LSMean(i)=3DLSMean(j)<BR>Dependent=20
      Variable: BW</TH></TR>
  <TR>
    <TH class=3D"l b header" scope=3Dcol>i/j</TH>
    <TH class=3D"r b header" scope=3Dcol>1</TH>
    <TH class=3D"r b header" scope=3Dcol>2</TH>
    <TH class=3D"r b header" scope=3Dcol>3</TH>
    <TH class=3D"r b header" scope=3Dcol>4</TH>
    <TH class=3D"r b header" scope=3Dcol>5</TH>
    <TH class=3D"r b header" scope=3Dcol>6</TH></TR></THEAD>
  <TBODY>
  <TR>
    <TH class=3D"l rowheader" scope=3Drow>1</TH>
    <TD class=3D"r data">&nbsp;</TD>
    <TD class=3D"r data">&lt;.0001</TD>
    <TD class=3D"r data">&lt;.0001</TD>
    <TD class=3D"r data">0.0003</TD>
    <TD class=3D"r data">&lt;.0001</TD>
    <TD class=3D"r data">&lt;.0001</TD></TR>
  <TR>
    <TH class=3D"l rowheader" scope=3Drow>2</TH>
    <TD class=3D"r data">&lt;.0001</TD>
    <TD class=3D"r data">&nbsp;</TD>
    <TD class=3D"r data">0.3535</TD>
    <TD class=3D"r data">&lt;.0001</TD>
    <TD class=3D"r data">0.9021</TD>
    <TD class=3D"r data">&lt;.0001</TD></TR>
  <TR>
    <TH class=3D"l rowheader" scope=3Drow>3</TH>
    <TD class=3D"r data">&lt;.0001</TD>
    <TD class=3D"r data">0.3535</TD>
    <TD class=3D"r data">&nbsp;</TD>
    <TD class=3D"r data">&lt;.0001</TD>
    <TD class=3D"r data">0.9023</TD>
    <TD class=3D"r data">0.2783</TD></TR>
  <TR>
    <TH class=3D"l rowheader" scope=3Drow>4</TH>
    <TD class=3D"r data">0.0003</TD>
    <TD class=3D"r data">&lt;.0001</TD>
    <TD class=3D"r data">&lt;.0001</TD>
    <TD class=3D"r data">&nbsp;</TD>
    <TD class=3D"r data">&lt;.0001</TD>
    <TD class=3D"r data">0.0027</TD></TR>
  <TR>
    <TH class=3D"l rowheader" scope=3Drow>5</TH>
    <TD class=3D"r data">&lt;.0001</TD>
    <TD class=3D"r data">0.9021</TD>
    <TD class=3D"r data">0.9023</TD>
    <TD class=3D"r data">&lt;.0001</TD>
    <TD class=3D"r data">&nbsp;</TD>
    <TD class=3D"r data">0.0056</TD></TR>
  <TR>
    <TH class=3D"l rowheader" scope=3Drow>6</TH>
    <TD class=3D"r data">&lt;.0001</TD>
    <TD class=3D"r data">&lt;.0001</TD>
    <TD class=3D"r data">0.2783</TD>
    <TD class=3D"r data">0.0027</TD>
    <TD class=3D"r data">0.0056</TD>
    <TD class=3D"r =
data">&nbsp;</TD></TR></TBODY></TABLE></DIV></DIV><BR><A=20
name=3DIDX170></A>
<DIV>
<DIV class=3Dc><IMG class=3Dc style=3D"HEIGHT: 480px; WIDTH: 640px" =
border=3D0=20
alt=3D"Plot of BW least-squares means for dis."=20
src=3D"file:///C:/Users/DEMSSIE/AppData/Local/Temp/SAS%20Temporary%20File=
s/_TD6404_DESKTOP-G6FE1C4_/MeanPlot7.png">=20
</DIV></DIV><BR><A name=3DIDX171></A>
<DIV>
<DIV class=3Dc><IMG class=3Dc style=3D"HEIGHT: 480px; WIDTH: 480px" =
border=3D0=20
alt=3D"Plot of all pairwise BW least-squares means differences for dis =
with Tukey-Kramer adjustment at significance level 0.05."=20
src=3D"file:///C:/Users/DEMSSIE/AppData/Local/Temp/SAS%20Temporary%20File=
s/_TD6404_DESKTOP-G6FE1C4_/DiffPlot7.png">=20
</DIV></DIV><BR>
<P style=3D"PAGE-BREAK-AFTER: always"><BR></P>
<HR SIZE=3D3>
<A name=3DIDX172></A>
<TABLE class=3Dsystitleandfootercontainer cellSpacing=3D1 =
cellPadding=3D1 rules=3Dnone=20
width=3D"100%" summary=3D"Page Layout" border=3D0 frame=3Dvoid>
  <TBODY>
  <TR>
    <TD class=3D"c systemtitle">The SAS =
System</TD></TR></TBODY></TABLE><BR>
<DIV class=3D"c proctitle">The GLM Procedure</DIV>
<DIV class=3D"c proctitle">Least Squares Means</DIV>
<DIV class=3D"c proctitle">Adjustment for Multiple Comparisons: =
Tukey-Kramer</DIV>
<P>
<DIV>
<DIV align=3Dcenter>
<TABLE class=3Dtable borderColor=3D#c1c1c1 cellSpacing=3D0 =
cellPadding=3D5 rules=3Dall=20
summary=3D"Procedure GLM: LSMeans" frame=3Dbox>
  <COLGROUP>
  <COL></COLGROUP>
  <COLGROUP>
  <COL>
  <COL>
  <COL>
  <COL></COLGROUP>
  <THEAD>
  <TR>
    <TH class=3D"l b header" rowSpan=3D2 scope=3Dcol>sex</TH>
    <TH class=3D"r b header" rowSpan=3D2 scope=3Dcol>MC LSMEAN</TH>
    <TH class=3D"r b header" rowSpan=3D2 =
scope=3Dcol>Standard<BR>Error</TH>
    <TH class=3D"c b header" scope=3Dcol>H0:LSMEAN=3D0</TH>
    <TH class=3D"c b header" scope=3Dcol>H0:LSMean1=3DLSMean2</TH></TR>
  <TR>
    <TH class=3D"r b header" scope=3Dcol>Pr&nbsp;&gt;&nbsp;|t|</TH>
    <TH class=3D"r b header" =
scope=3Dcol>Pr&nbsp;&gt;&nbsp;|t|</TH></TR></THEAD>
  <TBODY>
  <TR>
    <TH class=3D"l rowheader" scope=3Drow>1</TH>
    <TD class=3D"r data">38.3200000</TD>
    <TD class=3D"r data">0.1128966</TD>
    <TD class=3D"r data">&lt;.0001</TD>
    <TD class=3D"r data">&lt;.0001</TD></TR>
  <TR>
    <TH class=3D"l rowheader" scope=3Drow>2</TH>
    <TD class=3D"r data">35.3816667</TD>
    <TD class=3D"r data">0.0798299</TD>
    <TD class=3D"r data">&lt;.0001</TD>
    <TD class=3D"r =
data">&nbsp;</TD></TR></TBODY></TABLE></DIV></DIV><BR><A=20
name=3DIDX173></A>
<DIV>
<DIV class=3Dc><IMG class=3Dc style=3D"HEIGHT: 480px; WIDTH: 640px" =
border=3D0=20
alt=3D"Plot of MC least-squares means for sex."=20
src=3D"file:///C:/Users/DEMSSIE/AppData/Local/Temp/SAS%20Temporary%20File=
s/_TD6404_DESKTOP-G6FE1C4_/MeanPlot8.png">=20
</DIV></DIV><BR><A name=3DIDX174></A>
<DIV>
<DIV class=3Dc><IMG class=3Dc style=3D"HEIGHT: 480px; WIDTH: 480px" =
border=3D0=20
alt=3D"Plot of all pairwise MC least-squares means differences for sex =
with Tukey-Kramer adjustment at significance level 0.05."=20
src=3D"file:///C:/Users/DEMSSIE/AppData/Local/Temp/SAS%20Temporary%20File=
s/_TD6404_DESKTOP-G6FE1C4_/DiffPlot8.png">=20
</DIV></DIV><BR><A name=3DIDX175></A>
<DIV>
<DIV align=3Dcenter>
<TABLE class=3Dtable borderColor=3D#c1c1c1 cellSpacing=3D0 =
cellPadding=3D5 rules=3Dall=20
summary=3D"Procedure GLM: LSMeans" frame=3Dbox>
  <COLGROUP>
  <COL></COLGROUP>
  <COLGROUP>
  <COL>
  <COL>
  <COL>
  <COL></COLGROUP>
  <THEAD>
  <TR>
    <TH class=3D"l b header" rowSpan=3D2 scope=3Dcol>sex</TH>
    <TH class=3D"r b header" rowSpan=3D2 scope=3Dcol>HL LSMEAN</TH>
    <TH class=3D"r b header" rowSpan=3D2 =
scope=3Dcol>Standard<BR>Error</TH>
    <TH class=3D"c b header" scope=3Dcol>H0:LSMEAN=3D0</TH>
    <TH class=3D"c b header" scope=3Dcol>H0:LSMean1=3DLSMean2</TH></TR>
  <TR>
    <TH class=3D"r b header" scope=3Dcol>Pr&nbsp;&gt;&nbsp;|t|</TH>
    <TH class=3D"r b header" =
scope=3Dcol>Pr&nbsp;&gt;&nbsp;|t|</TH></TR></THEAD>
  <TBODY>
  <TR>
    <TH class=3D"l rowheader" scope=3Drow>1</TH>
    <TD class=3D"r data">21.1400000</TD>
    <TD class=3D"r data">0.2178170</TD>
    <TD class=3D"r data">&lt;.0001</TD>
    <TD class=3D"r data">0.0048</TD></TR>
  <TR>
    <TH class=3D"l rowheader" scope=3Drow>2</TH>
    <TD class=3D"r data">20.3861111</TD>
    <TD class=3D"r data">0.1540199</TD>
    <TD class=3D"r data">&lt;.0001</TD>
    <TD class=3D"r =
data">&nbsp;</TD></TR></TBODY></TABLE></DIV></DIV><BR><A=20
name=3DIDX176></A>
<DIV>
<DIV class=3Dc><IMG class=3Dc style=3D"HEIGHT: 480px; WIDTH: 640px" =
border=3D0=20
alt=3D"Plot of HL least-squares means for sex."=20
src=3D"file:///C:/Users/DEMSSIE/AppData/Local/Temp/SAS%20Temporary%20File=
s/_TD6404_DESKTOP-G6FE1C4_/MeanPlot9.png">=20
</DIV></DIV><BR><A name=3DIDX177></A>
<DIV>
<DIV class=3Dc><IMG class=3Dc style=3D"HEIGHT: 480px; WIDTH: 480px" =
border=3D0=20
alt=3D"Plot of all pairwise HL least-squares means differences for sex =
with Tukey-Kramer adjustment at significance level 0.05."=20
src=3D"file:///C:/Users/DEMSSIE/AppData/Local/Temp/SAS%20Temporary%20File=
s/_TD6404_DESKTOP-G6FE1C4_/DiffPlot9.png">=20
</DIV></DIV><BR><A name=3DIDX178></A>
<DIV>
<DIV align=3Dcenter>
<TABLE class=3Dtable borderColor=3D#c1c1c1 cellSpacing=3D0 =
cellPadding=3D5 rules=3Dall=20
summary=3D"Procedure GLM: LSMeans" frame=3Dbox>
  <COLGROUP>
  <COL></COLGROUP>
  <COLGROUP>
  <COL>
  <COL>
  <COL>
  <COL></COLGROUP>
  <THEAD>
  <TR>
    <TH class=3D"l b header" rowSpan=3D2 scope=3Dcol>sex</TH>
    <TH class=3D"r b header" rowSpan=3D2 scope=3Dcol>BL LSMEAN</TH>
    <TH class=3D"r b header" rowSpan=3D2 =
scope=3Dcol>Standard<BR>Error</TH>
    <TH class=3D"c b header" scope=3Dcol>H0:LSMEAN=3D0</TH>
    <TH class=3D"c b header" scope=3Dcol>H0:LSMean1=3DLSMean2</TH></TR>
  <TR>
    <TH class=3D"r b header" scope=3Dcol>Pr&nbsp;&gt;&nbsp;|t|</TH>
    <TH class=3D"r b header" =
scope=3Dcol>Pr&nbsp;&gt;&nbsp;|t|</TH></TR></THEAD>
  <TBODY>
  <TR>
    <TH class=3D"l rowheader" scope=3Drow>1</TH>
    <TD class=3D"r data">113.973333</TD>
    <TD class=3D"r data">0.308102</TD>
    <TD class=3D"r data">&lt;.0001</TD>
    <TD class=3D"r data">&lt;.0001</TD></TR>
  <TR>
    <TH class=3D"l rowheader" scope=3Drow>2</TH>
    <TD class=3D"r data">110.067222</TD>
    <TD class=3D"r data">0.217861</TD>
    <TD class=3D"r data">&lt;.0001</TD>
    <TD class=3D"r =
data">&nbsp;</TD></TR></TBODY></TABLE></DIV></DIV><BR><A=20
name=3DIDX179></A>
<DIV>
<DIV class=3Dc><IMG class=3Dc style=3D"HEIGHT: 480px; WIDTH: 640px" =
border=3D0=20
alt=3D"Plot of BL least-squares means for sex."=20
src=3D"file:///C:/Users/DEMSSIE/AppData/Local/Temp/SAS%20Temporary%20File=
s/_TD6404_DESKTOP-G6FE1C4_/MeanPlot10.png">=20
</DIV></DIV><BR><A name=3DIDX180></A>
<DIV>
<DIV class=3Dc><IMG class=3Dc style=3D"HEIGHT: 480px; WIDTH: 480px" =
border=3D0=20
alt=3D"Plot of all pairwise BL least-squares means differences for sex =
with Tukey-Kramer adjustment at significance level 0.05."=20
src=3D"file:///C:/Users/DEMSSIE/AppData/Local/Temp/SAS%20Temporary%20File=
s/_TD6404_DESKTOP-G6FE1C4_/DiffPlot10.png">=20
</DIV></DIV><BR><A name=3DIDX181></A>
<DIV>
<DIV align=3Dcenter>
<TABLE class=3Dtable borderColor=3D#c1c1c1 cellSpacing=3D0 =
cellPadding=3D5 rules=3Dall=20
summary=3D"Procedure GLM: LSMeans" frame=3Dbox>
  <COLGROUP>
  <COL></COLGROUP>
  <COLGROUP>
  <COL>
  <COL>
  <COL>
  <COL></COLGROUP>
  <THEAD>
  <TR>
    <TH class=3D"l b header" rowSpan=3D2 scope=3Dcol>sex</TH>
    <TH class=3D"r b header" rowSpan=3D2 scope=3Dcol>HG LSMEAN</TH>
    <TH class=3D"r b header" rowSpan=3D2 =
scope=3Dcol>Standard<BR>Error</TH>
    <TH class=3D"c b header" scope=3Dcol>H0:LSMEAN=3D0</TH>
    <TH class=3D"c b header" scope=3Dcol>H0:LSMean1=3DLSMean2</TH></TR>
  <TR>
    <TH class=3D"r b header" scope=3Dcol>Pr&nbsp;&gt;&nbsp;|t|</TH>
    <TH class=3D"r b header" =
scope=3Dcol>Pr&nbsp;&gt;&nbsp;|t|</TH></TR></THEAD>
  <TBODY>
  <TR>
    <TH class=3D"l rowheader" scope=3Drow>1</TH>
    <TD class=3D"r data">143.207778</TD>
    <TD class=3D"r data">0.374448</TD>
    <TD class=3D"r data">&lt;.0001</TD>
    <TD class=3D"r data">&lt;.0001</TD></TR>
  <TR>
    <TH class=3D"l rowheader" scope=3Drow>2</TH>
    <TD class=3D"r data">135.799444</TD>
    <TD class=3D"r data">0.264775</TD>
    <TD class=3D"r data">&lt;.0001</TD>
    <TD class=3D"r =
data">&nbsp;</TD></TR></TBODY></TABLE></DIV></DIV><BR><A=20
name=3DIDX182></A>
<DIV>
<DIV class=3Dc><IMG class=3Dc style=3D"HEIGHT: 480px; WIDTH: 640px" =
border=3D0=20
alt=3D"Plot of HG least-squares means for sex."=20
src=3D"file:///C:/Users/DEMSSIE/AppData/Local/Temp/SAS%20Temporary%20File=
s/_TD6404_DESKTOP-G6FE1C4_/MeanPlot11.png">=20
</DIV></DIV><BR><A name=3DIDX183></A>
<DIV>
<DIV class=3Dc><IMG class=3Dc style=3D"HEIGHT: 480px; WIDTH: 480px" =
border=3D0=20
alt=3D"Plot of all pairwise HG least-squares means differences for sex =
with Tukey-Kramer adjustment at significance level 0.05."=20
src=3D"file:///C:/Users/DEMSSIE/AppData/Local/Temp/SAS%20Temporary%20File=
s/_TD6404_DESKTOP-G6FE1C4_/DiffPlot11.png">=20
</DIV></DIV><BR><A name=3DIDX184></A>
<DIV>
<DIV align=3Dcenter>
<TABLE class=3Dtable borderColor=3D#c1c1c1 cellSpacing=3D0 =
cellPadding=3D5 rules=3Dall=20
summary=3D"Procedure GLM: LSMeans" frame=3Dbox>
  <COLGROUP>
  <COL></COLGROUP>
  <COLGROUP>
  <COL>
  <COL>
  <COL>
  <COL></COLGROUP>
  <THEAD>
  <TR>
    <TH class=3D"l b header" rowSpan=3D2 scope=3Dcol>sex</TH>
    <TH class=3D"r b header" rowSpan=3D2 scope=3Dcol>PW LSMEAN</TH>
    <TH class=3D"r b header" rowSpan=3D2 =
scope=3Dcol>Standard<BR>Error</TH>
    <TH class=3D"c b header" scope=3Dcol>H0:LSMEAN=3D0</TH>
    <TH class=3D"c b header" scope=3Dcol>H0:LSMean1=3DLSMean2</TH></TR>
  <TR>
    <TH class=3D"r b header" scope=3Dcol>Pr&nbsp;&gt;&nbsp;|t|</TH>
    <TH class=3D"r b header" =
scope=3Dcol>Pr&nbsp;&gt;&nbsp;|t|</TH></TR></THEAD>
  <TBODY>
  <TR>
    <TH class=3D"l rowheader" scope=3Drow>1</TH>
    <TD class=3D"r data">32.3988889</TD>
    <TD class=3D"r data">0.1184030</TD>
    <TD class=3D"r data">&lt;.0001</TD>
    <TD class=3D"r data">0.0219</TD></TR>
  <TR>
    <TH class=3D"l rowheader" scope=3Drow>2</TH>
    <TD class=3D"r data">32.0661111</TD>
    <TD class=3D"r data">0.0837236</TD>
    <TD class=3D"r data">&lt;.0001</TD>
    <TD class=3D"r =
data">&nbsp;</TD></TR></TBODY></TABLE></DIV></DIV><BR><A=20
name=3DIDX185></A>
<DIV>
<DIV class=3Dc><IMG class=3Dc style=3D"HEIGHT: 480px; WIDTH: 640px" =
border=3D0=20
alt=3D"Plot of PW least-squares means for sex."=20
src=3D"file:///C:/Users/DEMSSIE/AppData/Local/Temp/SAS%20Temporary%20File=
s/_TD6404_DESKTOP-G6FE1C4_/MeanPlot12.png">=20
</DIV></DIV><BR><A name=3DIDX186></A>
<DIV>
<DIV class=3Dc><IMG class=3Dc style=3D"HEIGHT: 480px; WIDTH: 480px" =
border=3D0=20
alt=3D"Plot of all pairwise PW least-squares means differences for sex =
with Tukey-Kramer adjustment at significance level 0.05."=20
src=3D"file:///C:/Users/DEMSSIE/AppData/Local/Temp/SAS%20Temporary%20File=
s/_TD6404_DESKTOP-G6FE1C4_/DiffPlot12.png">=20
</DIV></DIV><BR><A name=3DIDX187></A>
<DIV>
<DIV align=3Dcenter>
<TABLE class=3Dtable borderColor=3D#c1c1c1 cellSpacing=3D0 =
cellPadding=3D5 rules=3Dall=20
summary=3D"Procedure GLM: LSMeans" frame=3Dbox>
  <COLGROUP>
  <COL></COLGROUP>
  <COLGROUP>
  <COL>
  <COL>
  <COL>
  <COL></COLGROUP>
  <THEAD>
  <TR>
    <TH class=3D"l b header" rowSpan=3D2 scope=3Dcol>sex</TH>
    <TH class=3D"r b header" rowSpan=3D2 scope=3Dcol>HW LSMEAN</TH>
    <TH class=3D"r b header" rowSpan=3D2 =
scope=3Dcol>Standard<BR>Error</TH>
    <TH class=3D"c b header" scope=3Dcol>H0:LSMEAN=3D0</TH>
    <TH class=3D"c b header" scope=3Dcol>H0:LSMean1=3DLSMean2</TH></TR>
  <TR>
    <TH class=3D"r b header" scope=3Dcol>Pr&nbsp;&gt;&nbsp;|t|</TH>
    <TH class=3D"r b header" =
scope=3Dcol>Pr&nbsp;&gt;&nbsp;|t|</TH></TR></THEAD>
  <TBODY>
  <TR>
    <TH class=3D"l rowheader" scope=3Drow>1</TH>
    <TD class=3D"r data">113.572222</TD>
    <TD class=3D"r data">0.230695</TD>
    <TD class=3D"r data">&lt;.0001</TD>
    <TD class=3D"r data">&lt;.0001</TD></TR>
  <TR>
    <TH class=3D"l rowheader" scope=3Drow>2</TH>
    <TD class=3D"r data">110.245556</TD>
    <TD class=3D"r data">0.163126</TD>
    <TD class=3D"r data">&lt;.0001</TD>
    <TD class=3D"r =
data">&nbsp;</TD></TR></TBODY></TABLE></DIV></DIV><BR><A=20
name=3DIDX188></A>
<DIV>
<DIV class=3Dc><IMG class=3Dc style=3D"HEIGHT: 480px; WIDTH: 640px" =
border=3D0=20
alt=3D"Plot of HW least-squares means for sex."=20
src=3D"file:///C:/Users/DEMSSIE/AppData/Local/Temp/SAS%20Temporary%20File=
s/_TD6404_DESKTOP-G6FE1C4_/MeanPlot13.png">=20
</DIV></DIV><BR><A name=3DIDX189></A>
<DIV>
<DIV class=3Dc><IMG class=3Dc style=3D"HEIGHT: 480px; WIDTH: 480px" =
border=3D0=20
alt=3D"Plot of all pairwise HW least-squares means differences for sex =
with Tukey-Kramer adjustment at significance level 0.05."=20
src=3D"file:///C:/Users/DEMSSIE/AppData/Local/Temp/SAS%20Temporary%20File=
s/_TD6404_DESKTOP-G6FE1C4_/DiffPlot13.png">=20
</DIV></DIV><BR><A name=3DIDX190></A>
<DIV>
<DIV align=3Dcenter>
<TABLE class=3Dtable borderColor=3D#c1c1c1 cellSpacing=3D0 =
cellPadding=3D5 rules=3Dall=20
summary=3D"Procedure GLM: LSMeans" frame=3Dbox>
  <COLGROUP>
  <COL></COLGROUP>
  <COLGROUP>
  <COL>
  <COL>
  <COL>
  <COL></COLGROUP>
  <THEAD>
  <TR>
    <TH class=3D"l b header" rowSpan=3D2 scope=3Dcol>sex</TH>
    <TH class=3D"r b header" rowSpan=3D2 scope=3Dcol>CBC LSMEAN</TH>
    <TH class=3D"r b header" rowSpan=3D2 =
scope=3Dcol>Standard<BR>Error</TH>
    <TH class=3D"c b header" scope=3Dcol>H0:LSMEAN=3D0</TH>
    <TH class=3D"c b header" scope=3Dcol>H0:LSMean1=3DLSMean2</TH></TR>
  <TR>
    <TH class=3D"r b header" scope=3Dcol>Pr&nbsp;&gt;&nbsp;|t|</TH>
    <TH class=3D"r b header" =
scope=3Dcol>Pr&nbsp;&gt;&nbsp;|t|</TH></TR></THEAD>
  <TBODY>
  <TR>
    <TH class=3D"l rowheader" scope=3Drow>1</TH>
    <TD class=3D"r data">21.2688889</TD>
    <TD class=3D"r data">0.0703671</TD>
    <TD class=3D"r data">&lt;.0001</TD>
    <TD class=3D"r data">&lt;.0001</TD></TR>
  <TR>
    <TH class=3D"l rowheader" scope=3Drow>2</TH>
    <TD class=3D"r data">19.3194444</TD>
    <TD class=3D"r data">0.0497570</TD>
    <TD class=3D"r data">&lt;.0001</TD>
    <TD class=3D"r =
data">&nbsp;</TD></TR></TBODY></TABLE></DIV></DIV><BR><A=20
name=3DIDX191></A>
<DIV>
<DIV class=3Dc><IMG class=3Dc style=3D"HEIGHT: 480px; WIDTH: 640px" =
border=3D0=20
alt=3D"Plot of CBC least-squares means for sex."=20
src=3D"file:///C:/Users/DEMSSIE/AppData/Local/Temp/SAS%20Temporary%20File=
s/_TD6404_DESKTOP-G6FE1C4_/MeanPlot14.png">=20
</DIV></DIV><BR><A name=3DIDX192></A>
<DIV>
<DIV class=3Dc><IMG class=3Dc style=3D"HEIGHT: 480px; WIDTH: 480px" =
border=3D0=20
alt=3D"Plot of all pairwise CBC least-squares means differences for sex =
with Tukey-Kramer adjustment at significance level 0.05."=20
src=3D"file:///C:/Users/DEMSSIE/AppData/Local/Temp/SAS%20Temporary%20File=
s/_TD6404_DESKTOP-G6FE1C4_/DiffPlot14.png">=20
</DIV></DIV><BR><A name=3DIDX193></A>
<DIV>
<DIV align=3Dcenter>
<TABLE class=3Dtable borderColor=3D#c1c1c1 cellSpacing=3D0 =
cellPadding=3D5 rules=3Dall=20
summary=3D"Procedure GLM: LSMeans" frame=3Dbox>
  <COLGROUP>
  <COL></COLGROUP>
  <COLGROUP>
  <COL>
  <COL>
  <COL>
  <COL></COLGROUP>
  <THEAD>
  <TR>
    <TH class=3D"l b header" rowSpan=3D2 scope=3Dcol>sex</TH>
    <TH class=3D"r b header" rowSpan=3D2 scope=3Dcol>BW LSMEAN</TH>
    <TH class=3D"r b header" rowSpan=3D2 =
scope=3Dcol>Standard<BR>Error</TH>
    <TH class=3D"c b header" scope=3Dcol>H0:LSMEAN=3D0</TH>
    <TH class=3D"c b header" scope=3Dcol>H0:LSMean1=3DLSMean2</TH></TR>
  <TR>
    <TH class=3D"r b header" scope=3Dcol>Pr&nbsp;&gt;&nbsp;|t|</TH>
    <TH class=3D"r b header" =
scope=3Dcol>Pr&nbsp;&gt;&nbsp;|t|</TH></TR></THEAD>
  <TBODY>
  <TR>
    <TH class=3D"l rowheader" scope=3Drow>1</TH>
    <TD class=3D"r data">230.444889</TD>
    <TD class=3D"r data">1.624794</TD>
    <TD class=3D"r data">&lt;.0001</TD>
    <TD class=3D"r data">&lt;.0001</TD></TR>
  <TR>
    <TH class=3D"l rowheader" scope=3Drow>2</TH>
    <TD class=3D"r data">197.312944</TD>
    <TD class=3D"r data">1.148903</TD>
    <TD class=3D"r data">&lt;.0001</TD>
    <TD class=3D"r =
data">&nbsp;</TD></TR></TBODY></TABLE></DIV></DIV><BR><A=20
name=3DIDX194></A>
<DIV>
<DIV class=3Dc><IMG class=3Dc style=3D"HEIGHT: 480px; WIDTH: 640px" =
border=3D0=20
alt=3D"Plot of BW least-squares means for sex."=20
src=3D"file:///C:/Users/DEMSSIE/AppData/Local/Temp/SAS%20Temporary%20File=
s/_TD6404_DESKTOP-G6FE1C4_/MeanPlot15.png">=20
</DIV></DIV><BR><A name=3DIDX195></A>
<DIV>
<DIV class=3Dc><IMG class=3Dc style=3D"HEIGHT: 480px; WIDTH: 480px" =
border=3D0=20
alt=3D"Plot of all pairwise BW least-squares means differences for sex =
with Tukey-Kramer adjustment at significance level 0.05."=20
src=3D"file:///C:/Users/DEMSSIE/AppData/Local/Temp/SAS%20Temporary%20File=
s/_TD6404_DESKTOP-G6FE1C4_/DiffPlot15.png">=20
</DIV></DIV><BR>
<P style=3D"PAGE-BREAK-AFTER: always"><BR></P>
<HR SIZE=3D3>
<A name=3DIDX196></A>
<TABLE class=3Dsystitleandfootercontainer cellSpacing=3D1 =
cellPadding=3D1 rules=3Dnone=20
width=3D"100%" summary=3D"Page Layout" border=3D0 frame=3Dvoid>
  <TBODY>
  <TR>
    <TD class=3D"c systemtitle">The SAS =
System</TD></TR></TBODY></TABLE><BR>
<DIV class=3D"c proctitle">The GLM Procedure</DIV>
<DIV class=3D"c proctitle">Least Squares Means</DIV>
<DIV class=3D"c proctitle">Adjustment for Multiple Comparisons: =
Tukey-Kramer</DIV>
<P>
<DIV>
<DIV align=3Dcenter>
<TABLE class=3Dtable borderColor=3D#c1c1c1 cellSpacing=3D0 =
cellPadding=3D5 rules=3Dall=20
summary=3D"Procedure GLM: LSMeans" frame=3Dbox>
  <COLGROUP>
  <COL>
  <COL></COLGROUP>
  <COLGROUP>
  <COL>
  <COL>
  <COL>
  <COL></COLGROUP>
  <THEAD>
  <TR>
    <TH class=3D"l b header" scope=3Dcol>dis</TH>
    <TH class=3D"l b header" scope=3Dcol>sex</TH>
    <TH class=3D"r b header" scope=3Dcol>MC LSMEAN</TH>
    <TH class=3D"r b header" scope=3Dcol>Standard<BR>Error</TH>
    <TH class=3D"r b header" scope=3Dcol>Pr&nbsp;&gt;&nbsp;|t|</TH>
    <TH class=3D"r b header" scope=3Dcol>LSMEAN Number</TH></TR></THEAD>
  <TBODY>
  <TR>
    <TH class=3D"l rowheader" scope=3Drow>1</TH>
    <TH class=3D"l rowheader" scope=3Drow>1</TH>
    <TD class=3D"r data">39.4533333</TD>
    <TD class=3D"r data">0.2560254</TD>
    <TD class=3D"r data">&lt;.0001</TD>
    <TD class=3D"r data">1</TD></TR>
  <TR>
    <TH class=3D"l rowheader" scope=3Drow>1</TH>
    <TH class=3D"l rowheader" scope=3Drow>2</TH>
    <TD class=3D"r data">35.1133333</TD>
    <TD class=3D"r data">0.1810373</TD>
    <TD class=3D"r data">&lt;.0001</TD>
    <TD class=3D"r data">2</TD></TR>
  <TR>
    <TH class=3D"l rowheader" scope=3Drow>2</TH>
    <TH class=3D"l rowheader" scope=3Drow>1</TH>
    <TD class=3D"r data">36.0000000</TD>
    <TD class=3D"r data">0.2560254</TD>
    <TD class=3D"r data">&lt;.0001</TD>
    <TD class=3D"r data">3</TD></TR>
  <TR>
    <TH class=3D"l rowheader" scope=3Drow>2</TH>
    <TH class=3D"l rowheader" scope=3Drow>2</TH>
    <TD class=3D"r data">35.0466667</TD>
    <TD class=3D"r data">0.1810373</TD>
    <TD class=3D"r data">&lt;.0001</TD>
    <TD class=3D"r data">4</TD></TR>
  <TR>
    <TH class=3D"l rowheader" scope=3Drow>3</TH>
    <TH class=3D"l rowheader" scope=3Drow>1</TH>
    <TD class=3D"r data">37.9800000</TD>
    <TD class=3D"r data">0.3135658</TD>
    <TD class=3D"r data">&lt;.0001</TD>
    <TD class=3D"r data">5</TD></TR>
  <TR>
    <TH class=3D"l rowheader" scope=3Drow>3</TH>
    <TH class=3D"l rowheader" scope=3Drow>2</TH>
    <TD class=3D"r data">34.9400000</TD>
    <TD class=3D"r data">0.2217245</TD>
    <TD class=3D"r data">&lt;.0001</TD>
    <TD class=3D"r data">6</TD></TR>
  <TR>
    <TH class=3D"l rowheader" scope=3Drow>4</TH>
    <TH class=3D"l rowheader" scope=3Drow>1</TH>
    <TD class=3D"r data">39.1800000</TD>
    <TD class=3D"r data">0.3135658</TD>
    <TD class=3D"r data">&lt;.0001</TD>
    <TD class=3D"r data">7</TD></TR>
  <TR>
    <TH class=3D"l rowheader" scope=3Drow>4</TH>
    <TH class=3D"l rowheader" scope=3Drow>2</TH>
    <TD class=3D"r data">35.8300000</TD>
    <TD class=3D"r data">0.2217245</TD>
    <TD class=3D"r data">&lt;.0001</TD>
    <TD class=3D"r data">8</TD></TR>
  <TR>
    <TH class=3D"l rowheader" scope=3Drow>5</TH>
    <TH class=3D"l rowheader" scope=3Drow>1</TH>
    <TD class=3D"r data">36.5200000</TD>
    <TD class=3D"r data">0.2560254</TD>
    <TD class=3D"r data">&lt;.0001</TD>
    <TD class=3D"r data">9</TD></TR>
  <TR>
    <TH class=3D"l rowheader" scope=3Drow>5</TH>
    <TH class=3D"l rowheader" scope=3Drow>2</TH>
    <TD class=3D"r data">36.5866667</TD>
    <TD class=3D"r data">0.1810373</TD>
    <TD class=3D"r data">&lt;.0001</TD>
    <TD class=3D"r data">10</TD></TR>
  <TR>
    <TH class=3D"l rowheader" scope=3Drow>6</TH>
    <TH class=3D"l rowheader" scope=3Drow>1</TH>
    <TD class=3D"r data">40.7866667</TD>
    <TD class=3D"r data">0.2560254</TD>
    <TD class=3D"r data">&lt;.0001</TD>
    <TD class=3D"r data">11</TD></TR>
  <TR>
    <TH class=3D"l rowheader" scope=3Drow>6</TH>
    <TH class=3D"l rowheader" scope=3Drow>2</TH>
    <TD class=3D"r data">34.7733333</TD>
    <TD class=3D"r data">0.1810373</TD>
    <TD class=3D"r data">&lt;.0001</TD>
    <TD class=3D"r data">12</TD></TR></TBODY></TABLE></DIV></DIV><BR><A=20
name=3DIDX197></A>
<DIV>
<DIV align=3Dcenter>
<TABLE class=3Dtable borderColor=3D#c1c1c1 cellSpacing=3D0 =
cellPadding=3D5 rules=3Dall=20
summary=3D"Procedure GLM: Difference Matrix" frame=3Dbox>
  <COLGROUP>
  <COL></COLGROUP>
  <COLGROUP>
  <COL>
  <COL>
  <COL>
  <COL>
  <COL>
  <COL>
  <COL>
  <COL>
  <COL>
  <COL>
  <COL>
  <COL></COLGROUP>
  <THEAD>
  <TR>
    <TH class=3D"c b header" colSpan=3D13 scope=3Dcolgroup>Least Squares =
Means for=20
      effect dis*sex<BR>Pr &gt; |t| for H0: =
LSMean(i)=3DLSMean(j)<BR>Dependent=20
      Variable: MC</TH></TR>
  <TR>
    <TH class=3D"l b header" scope=3Dcol>i/j</TH>
    <TH class=3D"r b header" scope=3Dcol>1</TH>
    <TH class=3D"r b header" scope=3Dcol>2</TH>
    <TH class=3D"r b header" scope=3Dcol>3</TH>
    <TH class=3D"r b header" scope=3Dcol>4</TH>
    <TH class=3D"r b header" scope=3Dcol>5</TH>
    <TH class=3D"r b header" scope=3Dcol>6</TH>
    <TH class=3D"r b header" scope=3Dcol>7</TH>
    <TH class=3D"r b header" scope=3Dcol>8</TH>
    <TH class=3D"r b header" scope=3Dcol>9</TH>
    <TH class=3D"r b header" scope=3Dcol>10</TH>
    <TH class=3D"r b header" scope=3Dcol>11</TH>
    <TH class=3D"r b header" scope=3Dcol>12</TH></TR></THEAD>
  <TBODY>
  <TR>
    <TH class=3D"l rowheader" scope=3Drow>1</TH>
    <TD class=3D"r data">&nbsp;</TD>
    <TD class=3D"r data">&lt;.0001</TD>
    <TD class=3D"r data">&lt;.0001</TD>
    <TD class=3D"r data">&lt;.0001</TD>
    <TD class=3D"r data">0.0150</TD>
    <TD class=3D"r data">&lt;.0001</TD>
    <TD class=3D"r data">0.9999</TD>
    <TD class=3D"r data">&lt;.0001</TD>
    <TD class=3D"r data">&lt;.0001</TD>
    <TD class=3D"r data">&lt;.0001</TD>
    <TD class=3D"r data">0.0129</TD>
    <TD class=3D"r data">&lt;.0001</TD></TR>
  <TR>
    <TH class=3D"l rowheader" scope=3Drow>2</TH>
    <TD class=3D"r data">&lt;.0001</TD>
    <TD class=3D"r data">&nbsp;</TD>
    <TD class=3D"r data">0.1697</TD>
    <TD class=3D"r data">1.0000</TD>
    <TD class=3D"r data">&lt;.0001</TD>
    <TD class=3D"r data">1.0000</TD>
    <TD class=3D"r data">&lt;.0001</TD>
    <TD class=3D"r data">0.3385</TD>
    <TD class=3D"r data">0.0005</TD>
    <TD class=3D"r data">&lt;.0001</TD>
    <TD class=3D"r data">&lt;.0001</TD>
    <TD class=3D"r data">0.9755</TD></TR>
  <TR>
    <TH class=3D"l rowheader" scope=3Drow>3</TH>
    <TD class=3D"r data">&lt;.0001</TD>
    <TD class=3D"r data">0.1697</TD>
    <TD class=3D"r data">&nbsp;</TD>
    <TD class=3D"r data">0.0984</TD>
    <TD class=3D"r data">&lt;.0001</TD>
    <TD class=3D"r data">0.0767</TD>
    <TD class=3D"r data">&lt;.0001</TD>
    <TD class=3D"r data">1.0000</TD>
    <TD class=3D"r data">0.9562</TD>
    <TD class=3D"r data">0.7772</TD>
    <TD class=3D"r data">&lt;.0001</TD>
    <TD class=3D"r data">0.0055</TD></TR>
  <TR>
    <TH class=3D"l rowheader" scope=3Drow>4</TH>
    <TD class=3D"r data">&lt;.0001</TD>
    <TD class=3D"r data">1.0000</TD>
    <TD class=3D"r data">0.0984</TD>
    <TD class=3D"r data">&nbsp;</TD>
    <TD class=3D"r data">&lt;.0001</TD>
    <TD class=3D"r data">1.0000</TD>
    <TD class=3D"r data">&lt;.0001</TD>
    <TD class=3D"r data">0.2096</TD>
    <TD class=3D"r data">0.0002</TD>
    <TD class=3D"r data">&lt;.0001</TD>
    <TD class=3D"r data">&lt;.0001</TD>
    <TD class=3D"r data">0.9959</TD></TR>
  <TR>
    <TH class=3D"l rowheader" scope=3Drow>5</TH>
    <TD class=3D"r data">0.0150</TD>
    <TD class=3D"r data">&lt;.0001</TD>
    <TD class=3D"r data">&lt;.0001</TD>
    <TD class=3D"r data">&lt;.0001</TD>
    <TD class=3D"r data">&nbsp;</TD>
    <TD class=3D"r data">&lt;.0001</TD>
    <TD class=3D"r data">0.2244</TD>
    <TD class=3D"r data">&lt;.0001</TD>
    <TD class=3D"r data">0.0168</TD>
    <TD class=3D"r data">0.0070</TD>
    <TD class=3D"r data">&lt;.0001</TD>
    <TD class=3D"r data">&lt;.0001</TD></TR>
  <TR>
    <TH class=3D"l rowheader" scope=3Drow>6</TH>
    <TD class=3D"r data">&lt;.0001</TD>
    <TD class=3D"r data">1.0000</TD>
    <TD class=3D"r data">0.0767</TD>
    <TD class=3D"r data">1.0000</TD>
    <TD class=3D"r data">&lt;.0001</TD>
    <TD class=3D"r data">&nbsp;</TD>
    <TD class=3D"r data">&lt;.0001</TD>
    <TD class=3D"r data">0.1654</TD>
    <TD class=3D"r data">0.0002</TD>
    <TD class=3D"r data">&lt;.0001</TD>
    <TD class=3D"r data">&lt;.0001</TD>
    <TD class=3D"r data">1.0000</TD></TR>
  <TR>
    <TH class=3D"l rowheader" scope=3Drow>7</TH>
    <TD class=3D"r data">0.9999</TD>
    <TD class=3D"r data">&lt;.0001</TD>
    <TD class=3D"r data">&lt;.0001</TD>
    <TD class=3D"r data">&lt;.0001</TD>
    <TD class=3D"r data">0.2244</TD>
    <TD class=3D"r data">&lt;.0001</TD>
    <TD class=3D"r data">&nbsp;</TD>
    <TD class=3D"r data">&lt;.0001</TD>
    <TD class=3D"r data">&lt;.0001</TD>
    <TD class=3D"r data">&lt;.0001</TD>
    <TD class=3D"r data">0.0044</TD>
    <TD class=3D"r data">&lt;.0001</TD></TR>
  <TR>
    <TH class=3D"l rowheader" scope=3Drow>8</TH>
    <TD class=3D"r data">&lt;.0001</TD>
    <TD class=3D"r data">0.3385</TD>
    <TD class=3D"r data">1.0000</TD>
    <TD class=3D"r data">0.2096</TD>
    <TD class=3D"r data">&lt;.0001</TD>
    <TD class=3D"r data">0.1654</TD>
    <TD class=3D"r data">&lt;.0001</TD>
    <TD class=3D"r data">&nbsp;</TD>
    <TD class=3D"r data">0.6677</TD>
    <TD class=3D"r data">0.2567</TD>
    <TD class=3D"r data">&lt;.0001</TD>
    <TD class=3D"r data">0.0124</TD></TR>
  <TR>
    <TH class=3D"l rowheader" scope=3Drow>9</TH>
    <TD class=3D"r data">&lt;.0001</TD>
    <TD class=3D"r data">0.0005</TD>
    <TD class=3D"r data">0.9562</TD>
    <TD class=3D"r data">0.0002</TD>
    <TD class=3D"r data">0.0168</TD>
    <TD class=3D"r data">0.0002</TD>
    <TD class=3D"r data">&lt;.0001</TD>
    <TD class=3D"r data">0.6677</TD>
    <TD class=3D"r data">&nbsp;</TD>
    <TD class=3D"r data">1.0000</TD>
    <TD class=3D"r data">&lt;.0001</TD>
    <TD class=3D"r data">&lt;.0001</TD></TR>
  <TR>
    <TH class=3D"l rowheader" scope=3Drow>10</TH>
    <TD class=3D"r data">&lt;.0001</TD>
    <TD class=3D"r data">&lt;.0001</TD>
    <TD class=3D"r data">0.7772</TD>
    <TD class=3D"r data">&lt;.0001</TD>
    <TD class=3D"r data">0.0070</TD>
    <TD class=3D"r data">&lt;.0001</TD>
    <TD class=3D"r data">&lt;.0001</TD>
    <TD class=3D"r data">0.2567</TD>
    <TD class=3D"r data">1.0000</TD>
    <TD class=3D"r data">&nbsp;</TD>
    <TD class=3D"r data">&lt;.0001</TD>
    <TD class=3D"r data">&lt;.0001</TD></TR>
  <TR>
    <TH class=3D"l rowheader" scope=3Drow>11</TH>
    <TD class=3D"r data">0.0129</TD>
    <TD class=3D"r data">&lt;.0001</TD>
    <TD class=3D"r data">&lt;.0001</TD>
    <TD class=3D"r data">&lt;.0001</TD>
    <TD class=3D"r data">&lt;.0001</TD>
    <TD class=3D"r data">&lt;.0001</TD>
    <TD class=3D"r data">0.0044</TD>
    <TD class=3D"r data">&lt;.0001</TD>
    <TD class=3D"r data">&lt;.0001</TD>
    <TD class=3D"r data">&lt;.0001</TD>
    <TD class=3D"r data">&nbsp;</TD>
    <TD class=3D"r data">&lt;.0001</TD></TR>
  <TR>
    <TH class=3D"l rowheader" scope=3Drow>12</TH>
    <TD class=3D"r data">&lt;.0001</TD>
    <TD class=3D"r data">0.9755</TD>
    <TD class=3D"r data">0.0055</TD>
    <TD class=3D"r data">0.9959</TD>
    <TD class=3D"r data">&lt;.0001</TD>
    <TD class=3D"r data">1.0000</TD>
    <TD class=3D"r data">&lt;.0001</TD>
    <TD class=3D"r data">0.0124</TD>
    <TD class=3D"r data">&lt;.0001</TD>
    <TD class=3D"r data">&lt;.0001</TD>
    <TD class=3D"r data">&lt;.0001</TD>
    <TD class=3D"r =
data">&nbsp;</TD></TR></TBODY></TABLE></DIV></DIV><BR><A=20
name=3DIDX198></A>
<DIV>
<DIV class=3Dc><IMG class=3Dc style=3D"HEIGHT: 480px; WIDTH: 640px" =
border=3D0=20
alt=3D"Plot of MC least-squares means for dis*sex."=20
src=3D"file:///C:/Users/DEMSSIE/AppData/Local/Temp/SAS%20Temporary%20File=
s/_TD6404_DESKTOP-G6FE1C4_/MeanPlot16.png">=20
</DIV></DIV><BR><A name=3DIDX199></A>
<DIV>
<DIV class=3Dc><IMG class=3Dc style=3D"HEIGHT: 480px; WIDTH: 480px" =
border=3D0=20
alt=3D"Plot of all pairwise MC least-squares means differences for =
dis*sex with Tukey-Kramer adjustment at significance level 0.05."=20
src=3D"file:///C:/Users/DEMSSIE/AppData/Local/Temp/SAS%20Temporary%20File=
s/_TD6404_DESKTOP-G6FE1C4_/DiffPlot16.png">=20
</DIV></DIV><BR><A name=3DIDX200></A>
<DIV>
<DIV align=3Dcenter>
<TABLE class=3Dtable borderColor=3D#c1c1c1 cellSpacing=3D0 =
cellPadding=3D5 rules=3Dall=20
summary=3D"Procedure GLM: LSMeans" frame=3Dbox>
  <COLGROUP>
  <COL>
  <COL></COLGROUP>
  <COLGROUP>
  <COL>
  <COL>
  <COL>
  <COL></COLGROUP>
  <THEAD>
  <TR>
    <TH class=3D"l b header" scope=3Dcol>dis</TH>
    <TH class=3D"l b header" scope=3Dcol>sex</TH>
    <TH class=3D"r b header" scope=3Dcol>HL LSMEAN</TH>
    <TH class=3D"r b header" scope=3Dcol>Standard<BR>Error</TH>
    <TH class=3D"r b header" scope=3Dcol>Pr&nbsp;&gt;&nbsp;|t|</TH>
    <TH class=3D"r b header" scope=3Dcol>LSMEAN Number</TH></TR></THEAD>
  <TBODY>
  <TR>
    <TH class=3D"l rowheader" scope=3Drow>1</TH>
    <TH class=3D"l rowheader" scope=3Drow>1</TH>
    <TD class=3D"r data">18.6666667</TD>
    <TD class=3D"r data">0.4939626</TD>
    <TD class=3D"r data">&lt;.0001</TD>
    <TD class=3D"r data">1</TD></TR>
  <TR>
    <TH class=3D"l rowheader" scope=3Drow>1</TH>
    <TH class=3D"l rowheader" scope=3Drow>2</TH>
    <TD class=3D"r data">16.7000000</TD>
    <TD class=3D"r data">0.3492843</TD>
    <TD class=3D"r data">&lt;.0001</TD>
    <TD class=3D"r data">2</TD></TR>
  <TR>
    <TH class=3D"l rowheader" scope=3Drow>2</TH>
    <TH class=3D"l rowheader" scope=3Drow>1</TH>
    <TD class=3D"r data">23.1333333</TD>
    <TD class=3D"r data">0.4939626</TD>
    <TD class=3D"r data">&lt;.0001</TD>
    <TD class=3D"r data">3</TD></TR>
  <TR>
    <TH class=3D"l rowheader" scope=3Drow>2</TH>
    <TH class=3D"l rowheader" scope=3Drow>2</TH>
    <TD class=3D"r data">20.5466667</TD>
    <TD class=3D"r data">0.3492843</TD>
    <TD class=3D"r data">&lt;.0001</TD>
    <TD class=3D"r data">4</TD></TR>
  <TR>
    <TH class=3D"l rowheader" scope=3Drow>3</TH>
    <TH class=3D"l rowheader" scope=3Drow>1</TH>
    <TD class=3D"r data">20.4400000</TD>
    <TD class=3D"r data">0.6049782</TD>
    <TD class=3D"r data">&lt;.0001</TD>
    <TD class=3D"r data">5</TD></TR>
  <TR>
    <TH class=3D"l rowheader" scope=3Drow>3</TH>
    <TH class=3D"l rowheader" scope=3Drow>2</TH>
    <TD class=3D"r data">19.6600000</TD>
    <TD class=3D"r data">0.4277842</TD>
    <TD class=3D"r data">&lt;.0001</TD>
    <TD class=3D"r data">6</TD></TR>
  <TR>
    <TH class=3D"l rowheader" scope=3Drow>4</TH>
    <TH class=3D"l rowheader" scope=3Drow>1</TH>
    <TD class=3D"r data">19.2000000</TD>
    <TD class=3D"r data">0.6049782</TD>
    <TD class=3D"r data">&lt;.0001</TD>
    <TD class=3D"r data">7</TD></TR>
  <TR>
    <TH class=3D"l rowheader" scope=3Drow>4</TH>
    <TH class=3D"l rowheader" scope=3Drow>2</TH>
    <TD class=3D"r data">20.9300000</TD>
    <TD class=3D"r data">0.4277842</TD>
    <TD class=3D"r data">&lt;.0001</TD>
    <TD class=3D"r data">8</TD></TR>
  <TR>
    <TH class=3D"l rowheader" scope=3Drow>5</TH>
    <TH class=3D"l rowheader" scope=3Drow>1</TH>
    <TD class=3D"r data">22.8533333</TD>
    <TD class=3D"r data">0.4939626</TD>
    <TD class=3D"r data">&lt;.0001</TD>
    <TD class=3D"r data">9</TD></TR>
  <TR>
    <TH class=3D"l rowheader" scope=3Drow>5</TH>
    <TH class=3D"l rowheader" scope=3Drow>2</TH>
    <TD class=3D"r data">23.0266667</TD>
    <TD class=3D"r data">0.3492843</TD>
    <TD class=3D"r data">&lt;.0001</TD>
    <TD class=3D"r data">10</TD></TR>
  <TR>
    <TH class=3D"l rowheader" scope=3Drow>6</TH>
    <TH class=3D"l rowheader" scope=3Drow>1</TH>
    <TD class=3D"r data">22.5466667</TD>
    <TD class=3D"r data">0.4939626</TD>
    <TD class=3D"r data">&lt;.0001</TD>
    <TD class=3D"r data">11</TD></TR>
  <TR>
    <TH class=3D"l rowheader" scope=3Drow>6</TH>
    <TH class=3D"l rowheader" scope=3Drow>2</TH>
    <TD class=3D"r data">21.4533333</TD>
    <TD class=3D"r data">0.3492843</TD>
    <TD class=3D"r data">&lt;.0001</TD>
    <TD class=3D"r data">12</TD></TR></TBODY></TABLE></DIV></DIV><BR><A=20
name=3DIDX201></A>
<DIV>
<DIV align=3Dcenter>
<TABLE class=3Dtable borderColor=3D#c1c1c1 cellSpacing=3D0 =
cellPadding=3D5 rules=3Dall=20
summary=3D"Procedure GLM: Difference Matrix" frame=3Dbox>
  <COLGROUP>
  <COL></COLGROUP>
  <COLGROUP>
  <COL>
  <COL>
  <COL>
  <COL>
  <COL>
  <COL>
  <COL>
  <COL>
  <COL>
  <COL>
  <COL>
  <COL></COLGROUP>
  <THEAD>
  <TR>
    <TH class=3D"c b header" colSpan=3D13 scope=3Dcolgroup>Least Squares =
Means for=20
      effect dis*sex<BR>Pr &gt; |t| for H0: =
LSMean(i)=3DLSMean(j)<BR>Dependent=20
      Variable: HL</TH></TR>
  <TR>
    <TH class=3D"l b header" scope=3Dcol>i/j</TH>
    <TH class=3D"r b header" scope=3Dcol>1</TH>
    <TH class=3D"r b header" scope=3Dcol>2</TH>
    <TH class=3D"r b header" scope=3Dcol>3</TH>
    <TH class=3D"r b header" scope=3Dcol>4</TH>
    <TH class=3D"r b header" scope=3Dcol>5</TH>
    <TH class=3D"r b header" scope=3Dcol>6</TH>
    <TH class=3D"r b header" scope=3Dcol>7</TH>
    <TH class=3D"r b header" scope=3Dcol>8</TH>
    <TH class=3D"r b header" scope=3Dcol>9</TH>
    <TH class=3D"r b header" scope=3Dcol>10</TH>
    <TH class=3D"r b header" scope=3Dcol>11</TH>
    <TH class=3D"r b header" scope=3Dcol>12</TH></TR></THEAD>
  <TBODY>
  <TR>
    <TH class=3D"l rowheader" scope=3Drow>1</TH>
    <TD class=3D"r data">&nbsp;</TD>
    <TD class=3D"r data">0.0538</TD>
    <TD class=3D"r data">&lt;.0001</TD>
    <TD class=3D"r data">0.0817</TD>
    <TD class=3D"r data">0.4984</TD>
    <TD class=3D"r data">0.9351</TD>
    <TD class=3D"r data">0.9999</TD>
    <TD class=3D"r data">0.0274</TD>
    <TD class=3D"r data">&lt;.0001</TD>
    <TD class=3D"r data">&lt;.0001</TD>
    <TD class=3D"r data">&lt;.0001</TD>
    <TD class=3D"r data">0.0003</TD></TR>
  <TR>
    <TH class=3D"l rowheader" scope=3Drow>2</TH>
    <TD class=3D"r data">0.0538</TD>
    <TD class=3D"r data">&nbsp;</TD>
    <TD class=3D"r data">&lt;.0001</TD>
    <TD class=3D"r data">&lt;.0001</TD>
    <TD class=3D"r data">&lt;.0001</TD>
    <TD class=3D"r data">&lt;.0001</TD>
    <TD class=3D"r data">0.0185</TD>
    <TD class=3D"r data">&lt;.0001</TD>
    <TD class=3D"r data">&lt;.0001</TD>
    <TD class=3D"r data">&lt;.0001</TD>
    <TD class=3D"r data">&lt;.0001</TD>
    <TD class=3D"r data">&lt;.0001</TD></TR>
  <TR>
    <TH class=3D"l rowheader" scope=3Drow>3</TH>
    <TD class=3D"r data">&lt;.0001</TD>
    <TD class=3D"r data">&lt;.0001</TD>
    <TD class=3D"r data">&nbsp;</TD>
    <TD class=3D"r data">0.0012</TD>
    <TD class=3D"r data">0.0288</TD>
    <TD class=3D"r data">&lt;.0001</TD>
    <TD class=3D"r data">&lt;.0001</TD>
    <TD class=3D"r data">0.0369</TD>
    <TD class=3D"r data">1.0000</TD>
    <TD class=3D"r data">1.0000</TD>
    <TD class=3D"r data">0.9995</TD>
    <TD class=3D"r data">0.1912</TD></TR>
  <TR>
    <TH class=3D"l rowheader" scope=3Drow>4</TH>
    <TD class=3D"r data">0.0817</TD>
    <TD class=3D"r data">&lt;.0001</TD>
    <TD class=3D"r data">0.0012</TD>
    <TD class=3D"r data">&nbsp;</TD>
    <TD class=3D"r data">1.0000</TD>
    <TD class=3D"r data">0.9072</TD>
    <TD class=3D"r data">0.7417</TD>
    <TD class=3D"r data">0.9999</TD>
    <TD class=3D"r data">0.0080</TD>
    <TD class=3D"r data">&lt;.0001</TD>
    <TD class=3D"r data">0.0454</TD>
    <TD class=3D"r data">0.7981</TD></TR>
  <TR>
    <TH class=3D"l rowheader" scope=3Drow>5</TH>
    <TD class=3D"r data">0.4984</TD>
    <TD class=3D"r data">&lt;.0001</TD>
    <TD class=3D"r data">0.0288</TD>
    <TD class=3D"r data">1.0000</TD>
    <TD class=3D"r data">&nbsp;</TD>
    <TD class=3D"r data">0.9964</TD>
    <TD class=3D"r data">0.9533</TD>
    <TD class=3D"r data">1.0000</TD>
    <TD class=3D"r data">0.0858</TD>
    <TD class=3D"r data">0.0119</TD>
    <TD class=3D"r data">0.2287</TD>
    <TD class=3D"r data">0.9530</TD></TR>
  <TR>
    <TH class=3D"l rowheader" scope=3Drow>6</TH>
    <TD class=3D"r data">0.9351</TD>
    <TD class=3D"r data">&lt;.0001</TD>
    <TD class=3D"r data">&lt;.0001</TD>
    <TD class=3D"r data">0.9072</TD>
    <TD class=3D"r data">0.9964</TD>
    <TD class=3D"r data">&nbsp;</TD>
    <TD class=3D"r data">1.0000</TD>
    <TD class=3D"r data">0.6235</TD>
    <TD class=3D"r data">&lt;.0001</TD>
    <TD class=3D"r data">&lt;.0001</TD>
    <TD class=3D"r data">0.0007</TD>
    <TD class=3D"r data">0.0543</TD></TR>
  <TR>
    <TH class=3D"l rowheader" scope=3Drow>7</TH>
    <TD class=3D"r data">0.9999</TD>
    <TD class=3D"r data">0.0185</TD>
    <TD class=3D"r data">&lt;.0001</TD>
    <TD class=3D"r data">0.7417</TD>
    <TD class=3D"r data">0.9533</TD>
    <TD class=3D"r data">1.0000</TD>
    <TD class=3D"r data">&nbsp;</TD>
    <TD class=3D"r data">0.4522</TD>
    <TD class=3D"r data">0.0002</TD>
    <TD class=3D"r data">&lt;.0001</TD>
    <TD class=3D"r data">0.0012</TD>
    <TD class=3D"r data">0.0580</TD></TR>
  <TR>
    <TH class=3D"l rowheader" scope=3Drow>8</TH>
    <TD class=3D"r data">0.0274</TD>
    <TD class=3D"r data">&lt;.0001</TD>
    <TD class=3D"r data">0.0369</TD>
    <TD class=3D"r data">0.9999</TD>
    <TD class=3D"r data">1.0000</TD>
    <TD class=3D"r data">0.6235</TD>
    <TD class=3D"r data">0.4522</TD>
    <TD class=3D"r data">&nbsp;</TD>
    <TD class=3D"r data">0.1273</TD>
    <TD class=3D"r data">0.0085</TD>
    <TD class=3D"r data">0.3574</TD>
    <TD class=3D"r data">0.9986</TD></TR>
  <TR>
    <TH class=3D"l rowheader" scope=3Drow>9</TH>
    <TD class=3D"r data">&lt;.0001</TD>
    <TD class=3D"r data">&lt;.0001</TD>
    <TD class=3D"r data">1.0000</TD>
    <TD class=3D"r data">0.0080</TD>
    <TD class=3D"r data">0.0858</TD>
    <TD class=3D"r data">&lt;.0001</TD>
    <TD class=3D"r data">0.0002</TD>
    <TD class=3D"r data">0.1273</TD>
    <TD class=3D"r data">&nbsp;</TD>
    <TD class=3D"r data">1.0000</TD>
    <TD class=3D"r data">1.0000</TD>
    <TD class=3D"r data">0.4670</TD></TR>
  <TR>
    <TH class=3D"l rowheader" scope=3Drow>10</TH>
    <TD class=3D"r data">&lt;.0001</TD>
    <TD class=3D"r data">&lt;.0001</TD>
    <TD class=3D"r data">1.0000</TD>
    <TD class=3D"r data">&lt;.0001</TD>
    <TD class=3D"r data">0.0119</TD>
    <TD class=3D"r data">&lt;.0001</TD>
    <TD class=3D"r data">&lt;.0001</TD>
    <TD class=3D"r data">0.0085</TD>
    <TD class=3D"r data">1.0000</TD>
    <TD class=3D"r data">&nbsp;</TD>
    <TD class=3D"r data">0.9997</TD>
    <TD class=3D"r data">0.0654</TD></TR>
  <TR>
    <TH class=3D"l rowheader" scope=3Drow>11</TH>
    <TD class=3D"r data">&lt;.0001</TD>
    <TD class=3D"r data">&lt;.0001</TD>
    <TD class=3D"r data">0.9995</TD>
    <TD class=3D"r data">0.0454</TD>
    <TD class=3D"r data">0.2287</TD>
    <TD class=3D"r data">0.0007</TD>
    <TD class=3D"r data">0.0012</TD>
    <TD class=3D"r data">0.3574</TD>
    <TD class=3D"r data">1.0000</TD>
    <TD class=3D"r data">0.9997</TD>
    <TD class=3D"r data">&nbsp;</TD>
    <TD class=3D"r data">0.8141</TD></TR>
  <TR>
    <TH class=3D"l rowheader" scope=3Drow>12</TH>
    <TD class=3D"r data">0.0003</TD>
    <TD class=3D"r data">&lt;.0001</TD>
    <TD class=3D"r data">0.1912</TD>
    <TD class=3D"r data">0.7981</TD>
    <TD class=3D"r data">0.9530</TD>
    <TD class=3D"r data">0.0543</TD>
    <TD class=3D"r data">0.0580</TD>
    <TD class=3D"r data">0.9986</TD>
    <TD class=3D"r data">0.4670</TD>
    <TD class=3D"r data">0.0654</TD>
    <TD class=3D"r data">0.8141</TD>
    <TD class=3D"r =
data">&nbsp;</TD></TR></TBODY></TABLE></DIV></DIV><BR><A=20
name=3DIDX202></A>
<DIV>
<DIV class=3Dc><IMG class=3Dc style=3D"HEIGHT: 480px; WIDTH: 640px" =
border=3D0=20
alt=3D"Plot of HL least-squares means for dis*sex."=20
src=3D"file:///C:/Users/DEMSSIE/AppData/Local/Temp/SAS%20Temporary%20File=
s/_TD6404_DESKTOP-G6FE1C4_/MeanPlot17.png">=20
</DIV></DIV><BR><A name=3DIDX203></A>
<DIV>
<DIV class=3Dc><IMG class=3Dc style=3D"HEIGHT: 480px; WIDTH: 480px" =
border=3D0=20
alt=3D"Plot of all pairwise HL least-squares means differences for =
dis*sex with Tukey-Kramer adjustment at significance level 0.05."=20
src=3D"file:///C:/Users/DEMSSIE/AppData/Local/Temp/SAS%20Temporary%20File=
s/_TD6404_DESKTOP-G6FE1C4_/DiffPlot17.png">=20
</DIV></DIV><BR><A name=3DIDX204></A>
<DIV>
<DIV align=3Dcenter>
<TABLE class=3Dtable borderColor=3D#c1c1c1 cellSpacing=3D0 =
cellPadding=3D5 rules=3Dall=20
summary=3D"Procedure GLM: LSMeans" frame=3Dbox>
  <COLGROUP>
  <COL>
  <COL></COLGROUP>
  <COLGROUP>
  <COL>
  <COL>
  <COL>
  <COL></COLGROUP>
  <THEAD>
  <TR>
    <TH class=3D"l b header" scope=3Dcol>dis</TH>
    <TH class=3D"l b header" scope=3Dcol>sex</TH>
    <TH class=3D"r b header" scope=3Dcol>BL LSMEAN</TH>
    <TH class=3D"r b header" scope=3Dcol>Standard<BR>Error</TH>
    <TH class=3D"r b header" scope=3Dcol>Pr&nbsp;&gt;&nbsp;|t|</TH>
    <TH class=3D"r b header" scope=3Dcol>LSMEAN Number</TH></TR></THEAD>
  <TBODY>
  <TR>
    <TH class=3D"l rowheader" scope=3Drow>1</TH>
    <TH class=3D"l rowheader" scope=3Drow>1</TH>
    <TD class=3D"r data">118.200000</TD>
    <TD class=3D"r data">0.698709</TD>
    <TD class=3D"r data">&lt;.0001</TD>
    <TD class=3D"r data">1</TD></TR>
  <TR>
    <TH class=3D"l rowheader" scope=3Drow>1</TH>
    <TH class=3D"l rowheader" scope=3Drow>2</TH>
    <TD class=3D"r data">110.320000</TD>
    <TD class=3D"r data">0.494062</TD>
    <TD class=3D"r data">&lt;.0001</TD>
    <TD class=3D"r data">2</TD></TR>
  <TR>
    <TH class=3D"l rowheader" scope=3Drow>2</TH>
    <TH class=3D"l rowheader" scope=3Drow>1</TH>
    <TD class=3D"r data">112.066667</TD>
    <TD class=3D"r data">0.698709</TD>
    <TD class=3D"r data">&lt;.0001</TD>
    <TD class=3D"r data">3</TD></TR>
  <TR>
    <TH class=3D"l rowheader" scope=3Drow>2</TH>
    <TH class=3D"l rowheader" scope=3Drow>2</TH>
    <TD class=3D"r data">111.740000</TD>
    <TD class=3D"r data">0.494062</TD>
    <TD class=3D"r data">&lt;.0001</TD>
    <TD class=3D"r data">4</TD></TR>
  <TR>
    <TH class=3D"l rowheader" scope=3Drow>3</TH>
    <TH class=3D"l rowheader" scope=3Drow>1</TH>
    <TD class=3D"r data">114.660000</TD>
    <TD class=3D"r data">0.855740</TD>
    <TD class=3D"r data">&lt;.0001</TD>
    <TD class=3D"r data">5</TD></TR>
  <TR>
    <TH class=3D"l rowheader" scope=3Drow>3</TH>
    <TH class=3D"l rowheader" scope=3Drow>2</TH>
    <TD class=3D"r data">108.730000</TD>
    <TD class=3D"r data">0.605099</TD>
    <TD class=3D"r data">&lt;.0001</TD>
    <TD class=3D"r data">6</TD></TR>
  <TR>
    <TH class=3D"l rowheader" scope=3Drow>4</TH>
    <TH class=3D"l rowheader" scope=3Drow>1</TH>
    <TD class=3D"r data">115.700000</TD>
    <TD class=3D"r data">0.855740</TD>
    <TD class=3D"r data">&lt;.0001</TD>
    <TD class=3D"r data">7</TD></TR>
  <TR>
    <TH class=3D"l rowheader" scope=3Drow>4</TH>
    <TH class=3D"l rowheader" scope=3Drow>2</TH>
    <TD class=3D"r data">110.680000</TD>
    <TD class=3D"r data">0.605099</TD>
    <TD class=3D"r data">&lt;.0001</TD>
    <TD class=3D"r data">8</TD></TR>
  <TR>
    <TH class=3D"l rowheader" scope=3Drow>5</TH>
    <TH class=3D"l rowheader" scope=3Drow>1</TH>
    <TD class=3D"r data">107.946667</TD>
    <TD class=3D"r data">0.698709</TD>
    <TD class=3D"r data">&lt;.0001</TD>
    <TD class=3D"r data">9</TD></TR>
  <TR>
    <TH class=3D"l rowheader" scope=3Drow>5</TH>
    <TH class=3D"l rowheader" scope=3Drow>2</TH>
    <TD class=3D"r data">110.860000</TD>
    <TD class=3D"r data">0.494062</TD>
    <TD class=3D"r data">&lt;.0001</TD>
    <TD class=3D"r data">10</TD></TR>
  <TR>
    <TH class=3D"l rowheader" scope=3Drow>6</TH>
    <TH class=3D"l rowheader" scope=3Drow>1</TH>
    <TD class=3D"r data">115.266667</TD>
    <TD class=3D"r data">0.698709</TD>
    <TD class=3D"r data">&lt;.0001</TD>
    <TD class=3D"r data">11</TD></TR>
  <TR>
    <TH class=3D"l rowheader" scope=3Drow>6</TH>
    <TH class=3D"l rowheader" scope=3Drow>2</TH>
    <TD class=3D"r data">108.073333</TD>
    <TD class=3D"r data">0.494062</TD>
    <TD class=3D"r data">&lt;.0001</TD>
    <TD class=3D"r data">12</TD></TR></TBODY></TABLE></DIV></DIV><BR><A=20
name=3DIDX205></A>
<DIV>
<DIV align=3Dcenter>
<TABLE class=3Dtable borderColor=3D#c1c1c1 cellSpacing=3D0 =
cellPadding=3D5 rules=3Dall=20
summary=3D"Procedure GLM: Difference Matrix" frame=3Dbox>
  <COLGROUP>
  <COL></COLGROUP>
  <COLGROUP>
  <COL>
  <COL>
  <COL>
  <COL>
  <COL>
  <COL>
  <COL>
  <COL>
  <COL>
  <COL>
  <COL>
  <COL></COLGROUP>
  <THEAD>
  <TR>
    <TH class=3D"c b header" colSpan=3D13 scope=3Dcolgroup>Least Squares =
Means for=20
      effect dis*sex<BR>Pr &gt; |t| for H0: =
LSMean(i)=3DLSMean(j)<BR>Dependent=20
      Variable: BL</TH></TR>
  <TR>
    <TH class=3D"l b header" scope=3Dcol>i/j</TH>
    <TH class=3D"r b header" scope=3Dcol>1</TH>
    <TH class=3D"r b header" scope=3Dcol>2</TH>
    <TH class=3D"r b header" scope=3Dcol>3</TH>
    <TH class=3D"r b header" scope=3Dcol>4</TH>
    <TH class=3D"r b header" scope=3Dcol>5</TH>
    <TH class=3D"r b header" scope=3Dcol>6</TH>
    <TH class=3D"r b header" scope=3Dcol>7</TH>
    <TH class=3D"r b header" scope=3Dcol>8</TH>
    <TH class=3D"r b header" scope=3Dcol>9</TH>
    <TH class=3D"r b header" scope=3Dcol>10</TH>
    <TH class=3D"r b header" scope=3Dcol>11</TH>
    <TH class=3D"r b header" scope=3Dcol>12</TH></TR></THEAD>
  <TBODY>
  <TR>
    <TH class=3D"l rowheader" scope=3Drow>1</TH>
    <TD class=3D"r data">&nbsp;</TD>
    <TD class=3D"r data">&lt;.0001</TD>
    <TD class=3D"r data">&lt;.0001</TD>
    <TD class=3D"r data">&lt;.0001</TD>
    <TD class=3D"r data">0.0618</TD>
    <TD class=3D"r data">&lt;.0001</TD>
    <TD class=3D"r data">0.5039</TD>
    <TD class=3D"r data">&lt;.0001</TD>
    <TD class=3D"r data">&lt;.0001</TD>
    <TD class=3D"r data">&lt;.0001</TD>
    <TD class=3D"r data">0.1192</TD>
    <TD class=3D"r data">&lt;.0001</TD></TR>
  <TR>
    <TH class=3D"l rowheader" scope=3Drow>2</TH>
    <TD class=3D"r data">&lt;.0001</TD>
    <TD class=3D"r data">&nbsp;</TD>
    <TD class=3D"r data">0.6649</TD>
    <TD class=3D"r data">0.6711</TD>
    <TD class=3D"r data">0.0007</TD>
    <TD class=3D"r data">0.6690</TD>
    <TD class=3D"r data">&lt;.0001</TD>
    <TD class=3D"r data">1.0000</TD>
    <TD class=3D"r data">0.1928</TD>
    <TD class=3D"r data">0.9998</TD>
    <TD class=3D"r data">&lt;.0001</TD>
    <TD class=3D"r data">0.0598</TD></TR>
  <TR>
    <TH class=3D"l rowheader" scope=3Drow>3</TH>
    <TD class=3D"r data">&lt;.0001</TD>
    <TD class=3D"r data">0.6649</TD>
    <TD class=3D"r data">&nbsp;</TD>
    <TD class=3D"r data">1.0000</TD>
    <TD class=3D"r data">0.4433</TD>
    <TD class=3D"r data">0.0166</TD>
    <TD class=3D"r data">0.0479</TD>
    <TD class=3D"r data">0.9406</TD>
    <TD class=3D"r data">0.0019</TD>
    <TD class=3D"r data">0.9616</TD>
    <TD class=3D"r data">0.0558</TD>
    <TD class=3D"r data">0.0002</TD></TR>
  <TR>
    <TH class=3D"l rowheader" scope=3Drow>4</TH>
    <TD class=3D"r data">&lt;.0001</TD>
    <TD class=3D"r data">0.6711</TD>
    <TD class=3D"r data">1.0000</TD>
    <TD class=3D"r data">&nbsp;</TD>
    <TD class=3D"r data">0.1235</TD>
    <TD class=3D"r data">0.0068</TD>
    <TD class=3D"r data">0.0037</TD>
    <TD class=3D"r data">0.9711</TD>
    <TD class=3D"r data">0.0006</TD>
    <TD class=3D"r data">0.9837</TD>
    <TD class=3D"r data">0.0024</TD>
    <TD class=3D"r data">&lt;.0001</TD></TR>
  <TR>
    <TH class=3D"l rowheader" scope=3Drow>5</TH>
    <TD class=3D"r data">0.0618</TD>
    <TD class=3D"r data">0.0007</TD>
    <TD class=3D"r data">0.4433</TD>
    <TD class=3D"r data">0.1235</TD>
    <TD class=3D"r data">&nbsp;</TD>
    <TD class=3D"r data">&lt;.0001</TD>
    <TD class=3D"r data">0.9994</TD>
    <TD class=3D"r data">0.0084</TD>
    <TD class=3D"r data">&lt;.0001</TD>
    <TD class=3D"r data">0.0070</TD>
    <TD class=3D"r data">1.0000</TD>
    <TD class=3D"r data">&lt;.0001</TD></TR>
  <TR>
    <TH class=3D"l rowheader" scope=3Drow>6</TH>
    <TD class=3D"r data">&lt;.0001</TD>
    <TD class=3D"r data">0.6690</TD>
    <TD class=3D"r data">0.0166</TD>
    <TD class=3D"r data">0.0068</TD>
    <TD class=3D"r data">&lt;.0001</TD>
    <TD class=3D"r data">&nbsp;</TD>
    <TD class=3D"r data">&lt;.0001</TD>
    <TD class=3D"r data">0.4925</TD>
    <TD class=3D"r data">0.9995</TD>
    <TD class=3D"r data">0.2144</TD>
    <TD class=3D"r data">&lt;.0001</TD>
    <TD class=3D"r data">0.9995</TD></TR>
  <TR>
    <TH class=3D"l rowheader" scope=3Drow>7</TH>
    <TD class=3D"r data">0.5039</TD>
    <TD class=3D"r data">&lt;.0001</TD>
    <TD class=3D"r data">0.0479</TD>
    <TD class=3D"r data">0.0037</TD>
    <TD class=3D"r data">0.9994</TD>
    <TD class=3D"r data">&lt;.0001</TD>
    <TD class=3D"r data">&nbsp;</TD>
    <TD class=3D"r data">0.0001</TD>
    <TD class=3D"r data">&lt;.0001</TD>
    <TD class=3D"r data">&lt;.0001</TD>
    <TD class=3D"r data">1.0000</TD>
    <TD class=3D"r data">&lt;.0001</TD></TR>
  <TR>
    <TH class=3D"l rowheader" scope=3Drow>8</TH>
    <TD class=3D"r data">&lt;.0001</TD>
    <TD class=3D"r data">1.0000</TD>
    <TD class=3D"r data">0.9406</TD>
    <TD class=3D"r data">0.9711</TD>
    <TD class=3D"r data">0.0084</TD>
    <TD class=3D"r data">0.4925</TD>
    <TD class=3D"r data">0.0001</TD>
    <TD class=3D"r data">&nbsp;</TD>
    <TD class=3D"r data">0.1228</TD>
    <TD class=3D"r data">1.0000</TD>
    <TD class=3D"r data">&lt;.0001</TD>
    <TD class=3D"r data">0.0412</TD></TR>
  <TR>
    <TH class=3D"l rowheader" scope=3Drow>9</TH>
    <TD class=3D"r data">&lt;.0001</TD>
    <TD class=3D"r data">0.1928</TD>
    <TD class=3D"r data">0.0019</TD>
    <TD class=3D"r data">0.0006</TD>
    <TD class=3D"r data">&lt;.0001</TD>
    <TD class=3D"r data">0.9995</TD>
    <TD class=3D"r data">&lt;.0001</TD>
    <TD class=3D"r data">0.1228</TD>
    <TD class=3D"r data">&nbsp;</TD>
    <TD class=3D"r data">0.0332</TD>
    <TD class=3D"r data">&lt;.0001</TD>
    <TD class=3D"r data">1.0000</TD></TR>
  <TR>
    <TH class=3D"l rowheader" scope=3Drow>10</TH>
    <TD class=3D"r data">&lt;.0001</TD>
    <TD class=3D"r data">0.9998</TD>
    <TD class=3D"r data">0.9616</TD>
    <TD class=3D"r data">0.9837</TD>
    <TD class=3D"r data">0.0070</TD>
    <TD class=3D"r data">0.2144</TD>
    <TD class=3D"r data">&lt;.0001</TD>
    <TD class=3D"r data">1.0000</TD>
    <TD class=3D"r data">0.0332</TD>
    <TD class=3D"r data">&nbsp;</TD>
    <TD class=3D"r data">&lt;.0001</TD>
    <TD class=3D"r data">0.0040</TD></TR>
  <TR>
    <TH class=3D"l rowheader" scope=3Drow>11</TH>
    <TD class=3D"r data">0.1192</TD>
    <TD class=3D"r data">&lt;.0001</TD>
    <TD class=3D"r data">0.0558</TD>
    <TD class=3D"r data">0.0024</TD>
    <TD class=3D"r data">1.0000</TD>
    <TD class=3D"r data">&lt;.0001</TD>
    <TD class=3D"r data">1.0000</TD>
    <TD class=3D"r data">&lt;.0001</TD>
    <TD class=3D"r data">&lt;.0001</TD>
    <TD class=3D"r data">&lt;.0001</TD>
    <TD class=3D"r data">&nbsp;</TD>
    <TD class=3D"r data">&lt;.0001</TD></TR>
  <TR>
    <TH class=3D"l rowheader" scope=3Drow>12</TH>
    <TD class=3D"r data">&lt;.0001</TD>
    <TD class=3D"r data">0.0598</TD>
    <TD class=3D"r data">0.0002</TD>
    <TD class=3D"r data">&lt;.0001</TD>
    <TD class=3D"r data">&lt;.0001</TD>
    <TD class=3D"r data">0.9995</TD>
    <TD class=3D"r data">&lt;.0001</TD>
    <TD class=3D"r data">0.0412</TD>
    <TD class=3D"r data">1.0000</TD>
    <TD class=3D"r data">0.0040</TD>
    <TD class=3D"r data">&lt;.0001</TD>
    <TD class=3D"r =
data">&nbsp;</TD></TR></TBODY></TABLE></DIV></DIV><BR><A=20
name=3DIDX206></A>
<DIV>
<DIV class=3Dc><IMG class=3Dc style=3D"HEIGHT: 480px; WIDTH: 640px" =
border=3D0=20
alt=3D"Plot of BL least-squares means for dis*sex."=20
src=3D"file:///C:/Users/DEMSSIE/AppData/Local/Temp/SAS%20Temporary%20File=
s/_TD6404_DESKTOP-G6FE1C4_/MeanPlot18.png">=20
</DIV></DIV><BR><A name=3DIDX207></A>
<DIV>
<DIV class=3Dc><IMG class=3Dc style=3D"HEIGHT: 480px; WIDTH: 480px" =
border=3D0=20
alt=3D"Plot of all pairwise BL least-squares means differences for =
dis*sex with Tukey-Kramer adjustment at significance level 0.05."=20
src=3D"file:///C:/Users/DEMSSIE/AppData/Local/Temp/SAS%20Temporary%20File=
s/_TD6404_DESKTOP-G6FE1C4_/DiffPlot18.png">=20
</DIV></DIV><BR><A name=3DIDX208></A>
<DIV>
<DIV align=3Dcenter>
<TABLE class=3Dtable borderColor=3D#c1c1c1 cellSpacing=3D0 =
cellPadding=3D5 rules=3Dall=20
summary=3D"Procedure GLM: LSMeans" frame=3Dbox>
  <COLGROUP>
  <COL>
  <COL></COLGROUP>
  <COLGROUP>
  <COL>
  <COL>
  <COL>
  <COL></COLGROUP>
  <THEAD>
  <TR>
    <TH class=3D"l b header" scope=3Dcol>dis</TH>
    <TH class=3D"l b header" scope=3Dcol>sex</TH>
    <TH class=3D"r b header" scope=3Dcol>HG LSMEAN</TH>
    <TH class=3D"r b header" scope=3Dcol>Standard<BR>Error</TH>
    <TH class=3D"r b header" scope=3Dcol>Pr&nbsp;&gt;&nbsp;|t|</TH>
    <TH class=3D"r b header" scope=3Dcol>LSMEAN Number</TH></TR></THEAD>
  <TBODY>
  <TR>
    <TH class=3D"l rowheader" scope=3Drow>1</TH>
    <TH class=3D"l rowheader" scope=3Drow>1</TH>
    <TD class=3D"r data">151.000000</TD>
    <TD class=3D"r data">0.849168</TD>
    <TD class=3D"r data">&lt;.0001</TD>
    <TD class=3D"r data">1</TD></TR>
  <TR>
    <TH class=3D"l rowheader" scope=3Drow>1</TH>
    <TH class=3D"l rowheader" scope=3Drow>2</TH>
    <TD class=3D"r data">140.306667</TD>
    <TD class=3D"r data">0.600452</TD>
    <TD class=3D"r data">&lt;.0001</TD>
    <TD class=3D"r data">2</TD></TR>
  <TR>
    <TH class=3D"l rowheader" scope=3Drow>2</TH>
    <TH class=3D"l rowheader" scope=3Drow>1</TH>
    <TD class=3D"r data">136.546667</TD>
    <TD class=3D"r data">0.849168</TD>
    <TD class=3D"r data">&lt;.0001</TD>
    <TD class=3D"r data">3</TD></TR>
  <TR>
    <TH class=3D"l rowheader" scope=3Drow>2</TH>
    <TH class=3D"l rowheader" scope=3Drow>2</TH>
    <TD class=3D"r data">135.433333</TD>
    <TD class=3D"r data">0.600452</TD>
    <TD class=3D"r data">&lt;.0001</TD>
    <TD class=3D"r data">4</TD></TR>
  <TR>
    <TH class=3D"l rowheader" scope=3Drow>3</TH>
    <TH class=3D"l rowheader" scope=3Drow>1</TH>
    <TD class=3D"r data">140.860000</TD>
    <TD class=3D"r data">1.040014</TD>
    <TD class=3D"r data">&lt;.0001</TD>
    <TD class=3D"r data">5</TD></TR>
  <TR>
    <TH class=3D"l rowheader" scope=3Drow>3</TH>
    <TH class=3D"l rowheader" scope=3Drow>2</TH>
    <TD class=3D"r data">134.360000</TD>
    <TD class=3D"r data">0.735401</TD>
    <TD class=3D"r data">&lt;.0001</TD>
    <TD class=3D"r data">6</TD></TR>
  <TR>
    <TH class=3D"l rowheader" scope=3Drow>4</TH>
    <TH class=3D"l rowheader" scope=3Drow>1</TH>
    <TD class=3D"r data">147.680000</TD>
    <TD class=3D"r data">1.040014</TD>
    <TD class=3D"r data">&lt;.0001</TD>
    <TD class=3D"r data">7</TD></TR>
  <TR>
    <TH class=3D"l rowheader" scope=3Drow>4</TH>
    <TH class=3D"l rowheader" scope=3Drow>2</TH>
    <TD class=3D"r data">136.570000</TD>
    <TD class=3D"r data">0.735401</TD>
    <TD class=3D"r data">&lt;.0001</TD>
    <TD class=3D"r data">8</TD></TR>
  <TR>
    <TH class=3D"l rowheader" scope=3Drow>5</TH>
    <TH class=3D"l rowheader" scope=3Drow>1</TH>
    <TD class=3D"r data">135.986667</TD>
    <TD class=3D"r data">0.849168</TD>
    <TD class=3D"r data">&lt;.0001</TD>
    <TD class=3D"r data">9</TD></TR>
  <TR>
    <TH class=3D"l rowheader" scope=3Drow>5</TH>
    <TH class=3D"l rowheader" scope=3Drow>2</TH>
    <TD class=3D"r data">137.440000</TD>
    <TD class=3D"r data">0.600452</TD>
    <TD class=3D"r data">&lt;.0001</TD>
    <TD class=3D"r data">10</TD></TR>
  <TR>
    <TH class=3D"l rowheader" scope=3Drow>6</TH>
    <TH class=3D"l rowheader" scope=3Drow>1</TH>
    <TD class=3D"r data">147.173333</TD>
    <TD class=3D"r data">0.849168</TD>
    <TD class=3D"r data">&lt;.0001</TD>
    <TD class=3D"r data">11</TD></TR>
  <TR>
    <TH class=3D"l rowheader" scope=3Drow>6</TH>
    <TH class=3D"l rowheader" scope=3Drow>2</TH>
    <TD class=3D"r data">130.686667</TD>
    <TD class=3D"r data">0.600452</TD>
    <TD class=3D"r data">&lt;.0001</TD>
    <TD class=3D"r data">12</TD></TR></TBODY></TABLE></DIV></DIV><BR><A=20
name=3DIDX209></A>
<DIV>
<DIV align=3Dcenter>
<TABLE class=3Dtable borderColor=3D#c1c1c1 cellSpacing=3D0 =
cellPadding=3D5 rules=3Dall=20
summary=3D"Procedure GLM: Difference Matrix" frame=3Dbox>
  <COLGROUP>
  <COL></COLGROUP>
  <COLGROUP>
  <COL>
  <COL>
  <COL>
  <COL>
  <COL>
  <COL>
  <COL>
  <COL>
  <COL>
  <COL>
  <COL>
  <COL></COLGROUP>
  <THEAD>
  <TR>
    <TH class=3D"c b header" colSpan=3D13 scope=3Dcolgroup>Least Squares =
Means for=20
      effect dis*sex<BR>Pr &gt; |t| for H0: =
LSMean(i)=3DLSMean(j)<BR>Dependent=20
      Variable: HG</TH></TR>
  <TR>
    <TH class=3D"l b header" scope=3Dcol>i/j</TH>
    <TH class=3D"r b header" scope=3Dcol>1</TH>
    <TH class=3D"r b header" scope=3Dcol>2</TH>
    <TH class=3D"r b header" scope=3Dcol>3</TH>
    <TH class=3D"r b header" scope=3Dcol>4</TH>
    <TH class=3D"r b header" scope=3Dcol>5</TH>
    <TH class=3D"r b header" scope=3Dcol>6</TH>
    <TH class=3D"r b header" scope=3Dcol>7</TH>
    <TH class=3D"r b header" scope=3Dcol>8</TH>
    <TH class=3D"r b header" scope=3Dcol>9</TH>
    <TH class=3D"r b header" scope=3Dcol>10</TH>
    <TH class=3D"r b header" scope=3Dcol>11</TH>
    <TH class=3D"r b header" scope=3Dcol>12</TH></TR></THEAD>
  <TBODY>
  <TR>
    <TH class=3D"l rowheader" scope=3Drow>1</TH>
    <TD class=3D"r data">&nbsp;</TD>
    <TD class=3D"r data">&lt;.0001</TD>
    <TD class=3D"r data">&lt;.0001</TD>
    <TD class=3D"r data">&lt;.0001</TD>
    <TD class=3D"r data">&lt;.0001</TD>
    <TD class=3D"r data">&lt;.0001</TD>
    <TD class=3D"r data">0.3583</TD>
    <TD class=3D"r data">&lt;.0001</TD>
    <TD class=3D"r data">&lt;.0001</TD>
    <TD class=3D"r data">&lt;.0001</TD>
    <TD class=3D"r data">0.0651</TD>
    <TD class=3D"r data">&lt;.0001</TD></TR>
  <TR>
    <TH class=3D"l rowheader" scope=3Drow>2</TH>
    <TD class=3D"r data">&lt;.0001</TD>
    <TD class=3D"r data">&nbsp;</TD>
    <TD class=3D"r data">0.0163</TD>
    <TD class=3D"r data">&lt;.0001</TD>
    <TD class=3D"r data">1.0000</TD>
    <TD class=3D"r data">&lt;.0001</TD>
    <TD class=3D"r data">&lt;.0001</TD>
    <TD class=3D"r data">0.0050</TD>
    <TD class=3D"r data">0.0021</TD>
    <TD class=3D"r data">0.0364</TD>
    <TD class=3D"r data">&lt;.0001</TD>
    <TD class=3D"r data">&lt;.0001</TD></TR>
  <TR>
    <TH class=3D"l rowheader" scope=3Drow>3</TH>
    <TD class=3D"r data">&lt;.0001</TD>
    <TD class=3D"r data">0.0163</TD>
    <TD class=3D"r data">&nbsp;</TD>
    <TD class=3D"r data">0.9958</TD>
    <TD class=3D"r data">0.0603</TD>
    <TD class=3D"r data">0.7294</TD>
    <TD class=3D"r data">&lt;.0001</TD>
    <TD class=3D"r data">1.0000</TD>
    <TD class=3D"r data">1.0000</TD>
    <TD class=3D"r data">0.9994</TD>
    <TD class=3D"r data">&lt;.0001</TD>
    <TD class=3D"r data">&lt;.0001</TD></TR>
  <TR>
    <TH class=3D"l rowheader" scope=3Drow>4</TH>
    <TD class=3D"r data">&lt;.0001</TD>
    <TD class=3D"r data">&lt;.0001</TD>
    <TD class=3D"r data">0.9958</TD>
    <TD class=3D"r data">&nbsp;</TD>
    <TD class=3D"r data">0.0004</TD>
    <TD class=3D"r data">0.9933</TD>
    <TD class=3D"r data">&lt;.0001</TD>
    <TD class=3D"r data">0.9892</TD>
    <TD class=3D"r data">1.0000</TD>
    <TD class=3D"r data">0.4323</TD>
    <TD class=3D"r data">&lt;.0001</TD>
    <TD class=3D"r data">&lt;.0001</TD></TR>
  <TR>
    <TH class=3D"l rowheader" scope=3Drow>5</TH>
    <TD class=3D"r data">&lt;.0001</TD>
    <TD class=3D"r data">1.0000</TD>
    <TD class=3D"r data">0.0603</TD>
    <TD class=3D"r data">0.0004</TD>
    <TD class=3D"r data">&nbsp;</TD>
    <TD class=3D"r data">&lt;.0001</TD>
    <TD class=3D"r data">0.0002</TD>
    <TD class=3D"r data">0.0374</TD>
    <TD class=3D"r data">0.0155</TD>
    <TD class=3D"r data">0.1616</TD>
    <TD class=3D"r data">0.0002</TD>
    <TD class=3D"r data">&lt;.0001</TD></TR>
  <TR>
    <TH class=3D"l rowheader" scope=3Drow>6</TH>
    <TD class=3D"r data">&lt;.0001</TD>
    <TD class=3D"r data">&lt;.0001</TD>
    <TD class=3D"r data">0.7294</TD>
    <TD class=3D"r data">0.9933</TD>
    <TD class=3D"r data">&lt;.0001</TD>
    <TD class=3D"r data">&nbsp;</TD>
    <TD class=3D"r data">&lt;.0001</TD>
    <TD class=3D"r data">0.6048</TD>
    <TD class=3D"r data">0.9536</TD>
    <TD class=3D"r data">0.0548</TD>
    <TD class=3D"r data">&lt;.0001</TD>
    <TD class=3D"r data">0.0064</TD></TR>
  <TR>
    <TH class=3D"l rowheader" scope=3Drow>7</TH>
    <TD class=3D"r data">0.3583</TD>
    <TD class=3D"r data">&lt;.0001</TD>
    <TD class=3D"r data">&lt;.0001</TD>
    <TD class=3D"r data">&lt;.0001</TD>
    <TD class=3D"r data">0.0002</TD>
    <TD class=3D"r data">&lt;.0001</TD>
    <TD class=3D"r data">&nbsp;</TD>
    <TD class=3D"r data">&lt;.0001</TD>
    <TD class=3D"r data">&lt;.0001</TD>
    <TD class=3D"r data">&lt;.0001</TD>
    <TD class=3D"r data">1.0000</TD>
    <TD class=3D"r data">&lt;.0001</TD></TR>
  <TR>
    <TH class=3D"l rowheader" scope=3Drow>8</TH>
    <TD class=3D"r data">&lt;.0001</TD>
    <TD class=3D"r data">0.0050</TD>
    <TD class=3D"r data">1.0000</TD>
    <TD class=3D"r data">0.9892</TD>
    <TD class=3D"r data">0.0374</TD>
    <TD class=3D"r data">0.6048</TD>
    <TD class=3D"r data">&lt;.0001</TD>
    <TD class=3D"r data">&nbsp;</TD>
    <TD class=3D"r data">1.0000</TD>
    <TD class=3D"r data">0.9990</TD>
    <TD class=3D"r data">&lt;.0001</TD>
    <TD class=3D"r data">&lt;.0001</TD></TR>
  <TR>
    <TH class=3D"l rowheader" scope=3Drow>9</TH>
    <TD class=3D"r data">&lt;.0001</TD>
    <TD class=3D"r data">0.0021</TD>
    <TD class=3D"r data">1.0000</TD>
    <TD class=3D"r data">1.0000</TD>
    <TD class=3D"r data">0.0155</TD>
    <TD class=3D"r data">0.9536</TD>
    <TD class=3D"r data">&lt;.0001</TD>
    <TD class=3D"r data">1.0000</TD>
    <TD class=3D"r data">&nbsp;</TD>
    <TD class=3D"r data">0.9641</TD>
    <TD class=3D"r data">&lt;.0001</TD>
    <TD class=3D"r data">&lt;.0001</TD></TR>
  <TR>
    <TH class=3D"l rowheader" scope=3Drow>10</TH>
    <TD class=3D"r data">&lt;.0001</TD>
    <TD class=3D"r data">0.0364</TD>
    <TD class=3D"r data">0.9994</TD>
    <TD class=3D"r data">0.4323</TD>
    <TD class=3D"r data">0.1616</TD>
    <TD class=3D"r data">0.0548</TD>
    <TD class=3D"r data">&lt;.0001</TD>
    <TD class=3D"r data">0.9990</TD>
    <TD class=3D"r data">0.9641</TD>
    <TD class=3D"r data">&nbsp;</TD>
    <TD class=3D"r data">&lt;.0001</TD>
    <TD class=3D"r data">&lt;.0001</TD></TR>
  <TR>
    <TH class=3D"l rowheader" scope=3Drow>11</TH>
    <TD class=3D"r data">0.0651</TD>
    <TD class=3D"r data">&lt;.0001</TD>
    <TD class=3D"r data">&lt;.0001</TD>
    <TD class=3D"r data">&lt;.0001</TD>
    <TD class=3D"r data">0.0002</TD>
    <TD class=3D"r data">&lt;.0001</TD>
    <TD class=3D"r data">1.0000</TD>
    <TD class=3D"r data">&lt;.0001</TD>
    <TD class=3D"r data">&lt;.0001</TD>
    <TD class=3D"r data">&lt;.0001</TD>
    <TD class=3D"r data">&nbsp;</TD>
    <TD class=3D"r data">&lt;.0001</TD></TR>
  <TR>
    <TH class=3D"l rowheader" scope=3Drow>12</TH>
    <TD class=3D"r data">&lt;.0001</TD>
    <TD class=3D"r data">&lt;.0001</TD>
    <TD class=3D"r data">&lt;.0001</TD>
    <TD class=3D"r data">&lt;.0001</TD>
    <TD class=3D"r data">&lt;.0001</TD>
    <TD class=3D"r data">0.0064</TD>
    <TD class=3D"r data">&lt;.0001</TD>
    <TD class=3D"r data">&lt;.0001</TD>
    <TD class=3D"r data">&lt;.0001</TD>
    <TD class=3D"r data">&lt;.0001</TD>
    <TD class=3D"r data">&lt;.0001</TD>
    <TD class=3D"r =
data">&nbsp;</TD></TR></TBODY></TABLE></DIV></DIV><BR><A=20
name=3DIDX210></A>
<DIV>
<DIV class=3Dc><IMG class=3Dc style=3D"HEIGHT: 480px; WIDTH: 640px" =
border=3D0=20
alt=3D"Plot of HG least-squares means for dis*sex."=20
src=3D"file:///C:/Users/DEMSSIE/AppData/Local/Temp/SAS%20Temporary%20File=
s/_TD6404_DESKTOP-G6FE1C4_/MeanPlot19.png">=20
</DIV></DIV><BR><A name=3DIDX211></A>
<DIV>
<DIV class=3Dc><IMG class=3Dc style=3D"HEIGHT: 480px; WIDTH: 480px" =
border=3D0=20
alt=3D"Plot of all pairwise HG least-squares means differences for =
dis*sex with Tukey-Kramer adjustment at significance level 0.05."=20
src=3D"file:///C:/Users/DEMSSIE/AppData/Local/Temp/SAS%20Temporary%20File=
s/_TD6404_DESKTOP-G6FE1C4_/DiffPlot19.png">=20
</DIV></DIV><BR><A name=3DIDX212></A>
<DIV>
<DIV align=3Dcenter>
<TABLE class=3Dtable borderColor=3D#c1c1c1 cellSpacing=3D0 =
cellPadding=3D5 rules=3Dall=20
summary=3D"Procedure GLM: LSMeans" frame=3Dbox>
  <COLGROUP>
  <COL>
  <COL></COLGROUP>
  <COLGROUP>
  <COL>
  <COL>
  <COL>
  <COL></COLGROUP>
  <THEAD>
  <TR>
    <TH class=3D"l b header" scope=3Dcol>dis</TH>
    <TH class=3D"l b header" scope=3Dcol>sex</TH>
    <TH class=3D"r b header" scope=3Dcol>PW LSMEAN</TH>
    <TH class=3D"r b header" scope=3Dcol>Standard<BR>Error</TH>
    <TH class=3D"r b header" scope=3Dcol>Pr&nbsp;&gt;&nbsp;|t|</TH>
    <TH class=3D"r b header" scope=3Dcol>LSMEAN Number</TH></TR></THEAD>
  <TBODY>
  <TR>
    <TH class=3D"l rowheader" scope=3Drow>1</TH>
    <TH class=3D"l rowheader" scope=3Drow>1</TH>
    <TD class=3D"r data">32.8000000</TD>
    <TD class=3D"r data">0.2685128</TD>
    <TD class=3D"r data">&lt;.0001</TD>
    <TD class=3D"r data">1</TD></TR>
  <TR>
    <TH class=3D"l rowheader" scope=3Drow>1</TH>
    <TH class=3D"l rowheader" scope=3Drow>2</TH>
    <TD class=3D"r data">32.6666667</TD>
    <TD class=3D"r data">0.1898672</TD>
    <TD class=3D"r data">&lt;.0001</TD>
    <TD class=3D"r data">2</TD></TR>
  <TR>
    <TH class=3D"l rowheader" scope=3Drow>2</TH>
    <TH class=3D"l rowheader" scope=3Drow>1</TH>
    <TD class=3D"r data">31.8533333</TD>
    <TD class=3D"r data">0.2685128</TD>
    <TD class=3D"r data">&lt;.0001</TD>
    <TD class=3D"r data">3</TD></TR>
  <TR>
    <TH class=3D"l rowheader" scope=3Drow>2</TH>
    <TH class=3D"l rowheader" scope=3Drow>2</TH>
    <TD class=3D"r data">32.4333333</TD>
    <TD class=3D"r data">0.1898672</TD>
    <TD class=3D"r data">&lt;.0001</TD>
    <TD class=3D"r data">4</TD></TR>
  <TR>
    <TH class=3D"l rowheader" scope=3Drow>3</TH>
    <TH class=3D"l rowheader" scope=3Drow>1</TH>
    <TD class=3D"r data">31.5400000</TD>
    <TD class=3D"r data">0.3288596</TD>
    <TD class=3D"r data">&lt;.0001</TD>
    <TD class=3D"r data">5</TD></TR>
  <TR>
    <TH class=3D"l rowheader" scope=3Drow>3</TH>
    <TH class=3D"l rowheader" scope=3Drow>2</TH>
    <TD class=3D"r data">31.7100000</TD>
    <TD class=3D"r data">0.2325389</TD>
    <TD class=3D"r data">&lt;.0001</TD>
    <TD class=3D"r data">6</TD></TR>
  <TR>
    <TH class=3D"l rowheader" scope=3Drow>4</TH>
    <TH class=3D"l rowheader" scope=3Drow>1</TH>
    <TD class=3D"r data">33.0400000</TD>
    <TD class=3D"r data">0.3288596</TD>
    <TD class=3D"r data">&lt;.0001</TD>
    <TD class=3D"r data">7</TD></TR>
  <TR>
    <TH class=3D"l rowheader" scope=3Drow>4</TH>
    <TH class=3D"l rowheader" scope=3Drow>2</TH>
    <TD class=3D"r data">32.0000000</TD>
    <TD class=3D"r data">0.2325389</TD>
    <TD class=3D"r data">&lt;.0001</TD>
    <TD class=3D"r data">8</TD></TR>
  <TR>
    <TH class=3D"l rowheader" scope=3Drow>5</TH>
    <TH class=3D"l rowheader" scope=3Drow>1</TH>
    <TD class=3D"r data">30.6133333</TD>
    <TD class=3D"r data">0.2685128</TD>
    <TD class=3D"r data">&lt;.0001</TD>
    <TD class=3D"r data">9</TD></TR>
  <TR>
    <TH class=3D"l rowheader" scope=3Drow>5</TH>
    <TH class=3D"l rowheader" scope=3Drow>2</TH>
    <TD class=3D"r data">32.1200000</TD>
    <TD class=3D"r data">0.1898672</TD>
    <TD class=3D"r data">&lt;.0001</TD>
    <TD class=3D"r data">10</TD></TR>
  <TR>
    <TH class=3D"l rowheader" scope=3Drow>6</TH>
    <TH class=3D"l rowheader" scope=3Drow>1</TH>
    <TD class=3D"r data">34.5466667</TD>
    <TD class=3D"r data">0.2685128</TD>
    <TD class=3D"r data">&lt;.0001</TD>
    <TD class=3D"r data">11</TD></TR>
  <TR>
    <TH class=3D"l rowheader" scope=3Drow>6</TH>
    <TH class=3D"l rowheader" scope=3Drow>2</TH>
    <TD class=3D"r data">31.4666667</TD>
    <TD class=3D"r data">0.1898672</TD>
    <TD class=3D"r data">&lt;.0001</TD>
    <TD class=3D"r data">12</TD></TR></TBODY></TABLE></DIV></DIV><BR><A=20
name=3DIDX213></A>
<DIV>
<DIV align=3Dcenter>
<TABLE class=3Dtable borderColor=3D#c1c1c1 cellSpacing=3D0 =
cellPadding=3D5 rules=3Dall=20
summary=3D"Procedure GLM: Difference Matrix" frame=3Dbox>
  <COLGROUP>
  <COL></COLGROUP>
  <COLGROUP>
  <COL>
  <COL>
  <COL>
  <COL>
  <COL>
  <COL>
  <COL>
  <COL>
  <COL>
  <COL>
  <COL>
  <COL></COLGROUP>
  <THEAD>
  <TR>
    <TH class=3D"c b header" colSpan=3D13 scope=3Dcolgroup>Least Squares =
Means for=20
      effect dis*sex<BR>Pr &gt; |t| for H0: =
LSMean(i)=3DLSMean(j)<BR>Dependent=20
      Variable: PW</TH></TR>
  <TR>
    <TH class=3D"l b header" scope=3Dcol>i/j</TH>
    <TH class=3D"r b header" scope=3Dcol>1</TH>
    <TH class=3D"r b header" scope=3Dcol>2</TH>
    <TH class=3D"r b header" scope=3Dcol>3</TH>
    <TH class=3D"r b header" scope=3Dcol>4</TH>
    <TH class=3D"r b header" scope=3Dcol>5</TH>
    <TH class=3D"r b header" scope=3Dcol>6</TH>
    <TH class=3D"r b header" scope=3Dcol>7</TH>
    <TH class=3D"r b header" scope=3Dcol>8</TH>
    <TH class=3D"r b header" scope=3Dcol>9</TH>
    <TH class=3D"r b header" scope=3Dcol>10</TH>
    <TH class=3D"r b header" scope=3Dcol>11</TH>
    <TH class=3D"r b header" scope=3Dcol>12</TH></TR></THEAD>
  <TBODY>
  <TR>
    <TH class=3D"l rowheader" scope=3Drow>1</TH>
    <TD class=3D"r data">&nbsp;</TD>
    <TD class=3D"r data">1.0000</TD>
    <TD class=3D"r data">0.3453</TD>
    <TD class=3D"r data">0.9940</TD>
    <TD class=3D"r data">0.1194</TD>
    <TD class=3D"r data">0.0911</TD>
    <TD class=3D"r data">1.0000</TD>
    <TD class=3D"r data">0.5117</TD>
    <TD class=3D"r data">&lt;.0001</TD>
    <TD class=3D"r data">0.6461</TD>
    <TD class=3D"r data">0.0003</TD>
    <TD class=3D"r data">0.0031</TD></TR>
  <TR>
    <TH class=3D"l rowheader" scope=3Drow>2</TH>
    <TD class=3D"r data">1.0000</TD>
    <TD class=3D"r data">&nbsp;</TD>
    <TD class=3D"r data">0.3579</TD>
    <TD class=3D"r data">0.9994</TD>
    <TD class=3D"r data">0.1197</TD>
    <TD class=3D"r data">0.0651</TD>
    <TD class=3D"r data">0.9980</TD>
    <TD class=3D"r data">0.5348</TD>
    <TD class=3D"r data">&lt;.0001</TD>
    <TD class=3D"r data">0.6686</TD>
    <TD class=3D"r data">&lt;.0001</TD>
    <TD class=3D"r data">0.0005</TD></TR>
  <TR>
    <TH class=3D"l rowheader" scope=3Drow>3</TH>
    <TD class=3D"r data">0.3453</TD>
    <TD class=3D"r data">0.3579</TD>
    <TD class=3D"r data">&nbsp;</TD>
    <TD class=3D"r data">0.8374</TD>
    <TD class=3D"r data">0.9999</TD>
    <TD class=3D"r data">1.0000</TD>
    <TD class=3D"r data">0.1833</TD>
    <TD class=3D"r data">1.0000</TD>
    <TD class=3D"r data">0.0514</TD>
    <TD class=3D"r data">0.9997</TD>
    <TD class=3D"r data">&lt;.0001</TD>
    <TD class=3D"r data">0.9907</TD></TR>
  <TR>
    <TH class=3D"l rowheader" scope=3Drow>4</TH>
    <TD class=3D"r data">0.9940</TD>
    <TD class=3D"r data">0.9994</TD>
    <TD class=3D"r data">0.8374</TD>
    <TD class=3D"r data">&nbsp;</TD>
    <TD class=3D"r data">0.4397</TD>
    <TD class=3D"r data">0.4003</TD>
    <TD class=3D"r data">0.9101</TD>
    <TD class=3D"r data">0.9546</TD>
    <TD class=3D"r data">&lt;.0001</TD>
    <TD class=3D"r data">0.9913</TD>
    <TD class=3D"r data">&lt;.0001</TD>
    <TD class=3D"r data">0.0172</TD></TR>
  <TR>
    <TH class=3D"l rowheader" scope=3Drow>5</TH>
    <TD class=3D"r data">0.1194</TD>
    <TD class=3D"r data">0.1197</TD>
    <TD class=3D"r data">0.9999</TD>
    <TD class=3D"r data">0.4397</TD>
    <TD class=3D"r data">&nbsp;</TD>
    <TD class=3D"r data">1.0000</TD>
    <TD class=3D"r data">0.0580</TD>
    <TD class=3D"r data">0.9927</TD>
    <TD class=3D"r data">0.5626</TD>
    <TD class=3D"r data">0.9330</TD>
    <TD class=3D"r data">&lt;.0001</TD>
    <TD class=3D"r data">1.0000</TD></TR>
  <TR>
    <TH class=3D"l rowheader" scope=3Drow>6</TH>
    <TD class=3D"r data">0.0911</TD>
    <TD class=3D"r data">0.0651</TD>
    <TD class=3D"r data">1.0000</TD>
    <TD class=3D"r data">0.4003</TD>
    <TD class=3D"r data">1.0000</TD>
    <TD class=3D"r data">&nbsp;</TD>
    <TD class=3D"r data">0.0459</TD>
    <TD class=3D"r data">0.9993</TD>
    <TD class=3D"r data">0.0865</TD>
    <TD class=3D"r data">0.9697</TD>
    <TD class=3D"r data">&lt;.0001</TD>
    <TD class=3D"r data">0.9997</TD></TR>
  <TR>
    <TH class=3D"l rowheader" scope=3Drow>7</TH>
    <TD class=3D"r data">1.0000</TD>
    <TD class=3D"r data">0.9980</TD>
    <TD class=3D"r data">0.1833</TD>
    <TD class=3D"r data">0.9101</TD>
    <TD class=3D"r data">0.0580</TD>
    <TD class=3D"r data">0.0459</TD>
    <TD class=3D"r data">&nbsp;</TD>
    <TD class=3D"r data">0.2910</TD>
    <TD class=3D"r data">&lt;.0001</TD>
    <TD class=3D"r data">0.3913</TD>
    <TD class=3D"r data">0.0205</TD>
    <TD class=3D"r data">0.0022</TD></TR>
  <TR>
    <TH class=3D"l rowheader" scope=3Drow>8</TH>
    <TD class=3D"r data">0.5117</TD>
    <TD class=3D"r data">0.5348</TD>
    <TD class=3D"r data">1.0000</TD>
    <TD class=3D"r data">0.9546</TD>
    <TD class=3D"r data">0.9927</TD>
    <TD class=3D"r data">0.9993</TD>
    <TD class=3D"r data">0.2910</TD>
    <TD class=3D"r data">&nbsp;</TD>
    <TD class=3D"r data">0.0056</TD>
    <TD class=3D"r data">1.0000</TD>
    <TD class=3D"r data">&lt;.0001</TD>
    <TD class=3D"r data">0.8307</TD></TR>
  <TR>
    <TH class=3D"l rowheader" scope=3Drow>9</TH>
    <TD class=3D"r data">&lt;.0001</TD>
    <TD class=3D"r data">&lt;.0001</TD>
    <TD class=3D"r data">0.0514</TD>
    <TD class=3D"r data">&lt;.0001</TD>
    <TD class=3D"r data">0.5626</TD>
    <TD class=3D"r data">0.0865</TD>
    <TD class=3D"r data">&lt;.0001</TD>
    <TD class=3D"r data">0.0056</TD>
    <TD class=3D"r data">&nbsp;</TD>
    <TD class=3D"r data">0.0003</TD>
    <TD class=3D"r data">&lt;.0001</TD>
    <TD class=3D"r data">0.2837</TD></TR>
  <TR>
    <TH class=3D"l rowheader" scope=3Drow>10</TH>
    <TD class=3D"r data">0.6461</TD>
    <TD class=3D"r data">0.6686</TD>
    <TD class=3D"r data">0.9997</TD>
    <TD class=3D"r data">0.9913</TD>
    <TD class=3D"r data">0.9330</TD>
    <TD class=3D"r data">0.9697</TD>
    <TD class=3D"r data">0.3913</TD>
    <TD class=3D"r data">1.0000</TD>
    <TD class=3D"r data">0.0003</TD>
    <TD class=3D"r data">&nbsp;</TD>
    <TD class=3D"r data">&lt;.0001</TD>
    <TD class=3D"r data">0.3843</TD></TR>
  <TR>
    <TH class=3D"l rowheader" scope=3Drow>11</TH>
    <TD class=3D"r data">0.0003</TD>
    <TD class=3D"r data">&lt;.0001</TD>
    <TD class=3D"r data">&lt;.0001</TD>
    <TD class=3D"r data">&lt;.0001</TD>
    <TD class=3D"r data">&lt;.0001</TD>
    <TD class=3D"r data">&lt;.0001</TD>
    <TD class=3D"r data">0.0205</TD>
    <TD class=3D"r data">&lt;.0001</TD>
    <TD class=3D"r data">&lt;.0001</TD>
    <TD class=3D"r data">&lt;.0001</TD>
    <TD class=3D"r data">&nbsp;</TD>
    <TD class=3D"r data">&lt;.0001</TD></TR>
  <TR>
    <TH class=3D"l rowheader" scope=3Drow>12</TH>
    <TD class=3D"r data">0.0031</TD>
    <TD class=3D"r data">0.0005</TD>
    <TD class=3D"r data">0.9907</TD>
    <TD class=3D"r data">0.0172</TD>
    <TD class=3D"r data">1.0000</TD>
    <TD class=3D"r data">0.9997</TD>
    <TD class=3D"r data">0.0022</TD>
    <TD class=3D"r data">0.8307</TD>
    <TD class=3D"r data">0.2837</TD>
    <TD class=3D"r data">0.3843</TD>
    <TD class=3D"r data">&lt;.0001</TD>
    <TD class=3D"r =
data">&nbsp;</TD></TR></TBODY></TABLE></DIV></DIV><BR><A=20
name=3DIDX214></A>
<DIV>
<DIV class=3Dc><IMG class=3Dc style=3D"HEIGHT: 480px; WIDTH: 640px" =
border=3D0=20
alt=3D"Plot of PW least-squares means for dis*sex."=20
src=3D"file:///C:/Users/DEMSSIE/AppData/Local/Temp/SAS%20Temporary%20File=
s/_TD6404_DESKTOP-G6FE1C4_/MeanPlot20.png">=20
</DIV></DIV><BR><A name=3DIDX215></A>
<DIV>
<DIV class=3Dc><IMG class=3Dc style=3D"HEIGHT: 480px; WIDTH: 480px" =
border=3D0=20
alt=3D"Plot of all pairwise PW least-squares means differences for =
dis*sex with Tukey-Kramer adjustment at significance level 0.05."=20
src=3D"file:///C:/Users/DEMSSIE/AppData/Local/Temp/SAS%20Temporary%20File=
s/_TD6404_DESKTOP-G6FE1C4_/DiffPlot20.png">=20
</DIV></DIV><BR><A name=3DIDX216></A>
<DIV>
<DIV align=3Dcenter>
<TABLE class=3Dtable borderColor=3D#c1c1c1 cellSpacing=3D0 =
cellPadding=3D5 rules=3Dall=20
summary=3D"Procedure GLM: LSMeans" frame=3Dbox>
  <COLGROUP>
  <COL>
  <COL></COLGROUP>
  <COLGROUP>
  <COL>
  <COL>
  <COL>
  <COL></COLGROUP>
  <THEAD>
  <TR>
    <TH class=3D"l b header" scope=3Dcol>dis</TH>
    <TH class=3D"l b header" scope=3Dcol>sex</TH>
    <TH class=3D"r b header" scope=3Dcol>HW LSMEAN</TH>
    <TH class=3D"r b header" scope=3Dcol>Standard<BR>Error</TH>
    <TH class=3D"r b header" scope=3Dcol>Pr&nbsp;&gt;&nbsp;|t|</TH>
    <TH class=3D"r b header" scope=3Dcol>LSMEAN Number</TH></TR></THEAD>
  <TBODY>
  <TR>
    <TH class=3D"l rowheader" scope=3Drow>1</TH>
    <TH class=3D"l rowheader" scope=3Drow>1</TH>
    <TD class=3D"r data">117.413333</TD>
    <TD class=3D"r data">0.523166</TD>
    <TD class=3D"r data">&lt;.0001</TD>
    <TD class=3D"r data">1</TD></TR>
  <TR>
    <TH class=3D"l rowheader" scope=3Drow>1</TH>
    <TH class=3D"l rowheader" scope=3Drow>2</TH>
    <TD class=3D"r data">112.200000</TD>
    <TD class=3D"r data">0.369934</TD>
    <TD class=3D"r data">&lt;.0001</TD>
    <TD class=3D"r data">2</TD></TR>
  <TR>
    <TH class=3D"l rowheader" scope=3Drow>2</TH>
    <TH class=3D"l rowheader" scope=3Drow>1</TH>
    <TD class=3D"r data">109.760000</TD>
    <TD class=3D"r data">0.523166</TD>
    <TD class=3D"r data">&lt;.0001</TD>
    <TD class=3D"r data">3</TD></TR>
  <TR>
    <TH class=3D"l rowheader" scope=3Drow>2</TH>
    <TH class=3D"l rowheader" scope=3Drow>2</TH>
    <TD class=3D"r data">109.193333</TD>
    <TD class=3D"r data">0.369934</TD>
    <TD class=3D"r data">&lt;.0001</TD>
    <TD class=3D"r data">4</TD></TR>
  <TR>
    <TH class=3D"l rowheader" scope=3Drow>3</TH>
    <TH class=3D"l rowheader" scope=3Drow>1</TH>
    <TD class=3D"r data">113.820000</TD>
    <TD class=3D"r data">0.640745</TD>
    <TD class=3D"r data">&lt;.0001</TD>
    <TD class=3D"r data">5</TD></TR>
  <TR>
    <TH class=3D"l rowheader" scope=3Drow>3</TH>
    <TH class=3D"l rowheader" scope=3Drow>2</TH>
    <TD class=3D"r data">111.270000</TD>
    <TD class=3D"r data">0.453075</TD>
    <TD class=3D"r data">&lt;.0001</TD>
    <TD class=3D"r data">6</TD></TR>
  <TR>
    <TH class=3D"l rowheader" scope=3Drow>4</TH>
    <TH class=3D"l rowheader" scope=3Drow>1</TH>
    <TD class=3D"r data">116.120000</TD>
    <TD class=3D"r data">0.640745</TD>
    <TD class=3D"r data">&lt;.0001</TD>
    <TD class=3D"r data">7</TD></TR>
  <TR>
    <TH class=3D"l rowheader" scope=3Drow>4</TH>
    <TH class=3D"l rowheader" scope=3Drow>2</TH>
    <TD class=3D"r data">110.210000</TD>
    <TD class=3D"r data">0.453075</TD>
    <TD class=3D"r data">&lt;.0001</TD>
    <TD class=3D"r data">8</TD></TR>
  <TR>
    <TH class=3D"l rowheader" scope=3Drow>5</TH>
    <TH class=3D"l rowheader" scope=3Drow>1</TH>
    <TD class=3D"r data">112.466667</TD>
    <TD class=3D"r data">0.523166</TD>
    <TD class=3D"r data">&lt;.0001</TD>
    <TD class=3D"r data">9</TD></TR>
  <TR>
    <TH class=3D"l rowheader" scope=3Drow>5</TH>
    <TH class=3D"l rowheader" scope=3Drow>2</TH>
    <TD class=3D"r data">112.266667</TD>
    <TD class=3D"r data">0.369934</TD>
    <TD class=3D"r data">&lt;.0001</TD>
    <TD class=3D"r data">10</TD></TR>
  <TR>
    <TH class=3D"l rowheader" scope=3Drow>6</TH>
    <TH class=3D"l rowheader" scope=3Drow>1</TH>
    <TD class=3D"r data">111.853333</TD>
    <TD class=3D"r data">0.523166</TD>
    <TD class=3D"r data">&lt;.0001</TD>
    <TD class=3D"r data">11</TD></TR>
  <TR>
    <TH class=3D"l rowheader" scope=3Drow>6</TH>
    <TH class=3D"l rowheader" scope=3Drow>2</TH>
    <TD class=3D"r data">106.333333</TD>
    <TD class=3D"r data">0.369934</TD>
    <TD class=3D"r data">&lt;.0001</TD>
    <TD class=3D"r data">12</TD></TR></TBODY></TABLE></DIV></DIV><BR><A=20
name=3DIDX217></A>
<DIV>
<DIV align=3Dcenter>
<TABLE class=3Dtable borderColor=3D#c1c1c1 cellSpacing=3D0 =
cellPadding=3D5 rules=3Dall=20
summary=3D"Procedure GLM: Difference Matrix" frame=3Dbox>
  <COLGROUP>
  <COL></COLGROUP>
  <COLGROUP>
  <COL>
  <COL>
  <COL>
  <COL>
  <COL>
  <COL>
  <COL>
  <COL>
  <COL>
  <COL>
  <COL>
  <COL></COLGROUP>
  <THEAD>
  <TR>
    <TH class=3D"c b header" colSpan=3D13 scope=3Dcolgroup>Least Squares =
Means for=20
      effect dis*sex<BR>Pr &gt; |t| for H0: =
LSMean(i)=3DLSMean(j)<BR>Dependent=20
      Variable: HW</TH></TR>
  <TR>
    <TH class=3D"l b header" scope=3Dcol>i/j</TH>
    <TH class=3D"r b header" scope=3Dcol>1</TH>
    <TH class=3D"r b header" scope=3Dcol>2</TH>
    <TH class=3D"r b header" scope=3Dcol>3</TH>
    <TH class=3D"r b header" scope=3Dcol>4</TH>
    <TH class=3D"r b header" scope=3Dcol>5</TH>
    <TH class=3D"r b header" scope=3Dcol>6</TH>
    <TH class=3D"r b header" scope=3Dcol>7</TH>
    <TH class=3D"r b header" scope=3Dcol>8</TH>
    <TH class=3D"r b header" scope=3Dcol>9</TH>
    <TH class=3D"r b header" scope=3Dcol>10</TH>
    <TH class=3D"r b header" scope=3Dcol>11</TH>
    <TH class=3D"r b header" scope=3Dcol>12</TH></TR></THEAD>
  <TBODY>
  <TR>
    <TH class=3D"l rowheader" scope=3Drow>1</TH>
    <TD class=3D"r data">&nbsp;</TD>
    <TD class=3D"r data">&lt;.0001</TD>
    <TD class=3D"r data">&lt;.0001</TD>
    <TD class=3D"r data">&lt;.0001</TD>
    <TD class=3D"r data">0.0009</TD>
    <TD class=3D"r data">&lt;.0001</TD>
    <TD class=3D"r data">0.9217</TD>
    <TD class=3D"r data">&lt;.0001</TD>
    <TD class=3D"r data">&lt;.0001</TD>
    <TD class=3D"r data">&lt;.0001</TD>
    <TD class=3D"r data">&lt;.0001</TD>
    <TD class=3D"r data">&lt;.0001</TD></TR>
  <TR>
    <TH class=3D"l rowheader" scope=3Drow>2</TH>
    <TD class=3D"r data">&lt;.0001</TD>
    <TD class=3D"r data">&nbsp;</TD>
    <TD class=3D"r data">0.0081</TD>
    <TD class=3D"r data">&lt;.0001</TD>
    <TD class=3D"r data">0.5576</TD>
    <TD class=3D"r data">0.9128</TD>
    <TD class=3D"r data">&lt;.0001</TD>
    <TD class=3D"r data">0.0335</TD>
    <TD class=3D"r data">1.0000</TD>
    <TD class=3D"r data">1.0000</TD>
    <TD class=3D"r data">1.0000</TD>
    <TD class=3D"r data">&lt;.0001</TD></TR>
  <TR>
    <TH class=3D"l rowheader" scope=3Drow>3</TH>
    <TD class=3D"r data">&lt;.0001</TD>
    <TD class=3D"r data">0.0081</TD>
    <TD class=3D"r data">&nbsp;</TD>
    <TD class=3D"r data">0.9993</TD>
    <TD class=3D"r data">&lt;.0001</TD>
    <TD class=3D"r data">0.5633</TD>
    <TD class=3D"r data">&lt;.0001</TD>
    <TD class=3D"r data">1.0000</TD>
    <TD class=3D"r data">0.0140</TD>
    <TD class=3D"r data">0.0055</TD>
    <TD class=3D"r data">0.1690</TD>
    <TD class=3D"r data">&lt;.0001</TD></TR>
  <TR>
    <TH class=3D"l rowheader" scope=3Drow>4</TH>
    <TD class=3D"r data">&lt;.0001</TD>
    <TD class=3D"r data">&lt;.0001</TD>
    <TD class=3D"r data">0.9993</TD>
    <TD class=3D"r data">&nbsp;</TD>
    <TD class=3D"r data">&lt;.0001</TD>
    <TD class=3D"r data">0.0204</TD>
    <TD class=3D"r data">&lt;.0001</TD>
    <TD class=3D"r data">0.8502</TD>
    <TD class=3D"r data">&lt;.0001</TD>
    <TD class=3D"r data">&lt;.0001</TD>
    <TD class=3D"r data">0.0021</TD>
    <TD class=3D"r data">&lt;.0001</TD></TR>
  <TR>
    <TH class=3D"l rowheader" scope=3Drow>5</TH>
    <TD class=3D"r data">0.0009</TD>
    <TD class=3D"r data">0.5576</TD>
    <TD class=3D"r data">&lt;.0001</TD>
    <TD class=3D"r data">&lt;.0001</TD>
    <TD class=3D"r data">&nbsp;</TD>
    <TD class=3D"r data">0.0540</TD>
    <TD class=3D"r data">0.3171</TD>
    <TD class=3D"r data">0.0003</TD>
    <TD class=3D"r data">0.8956</TD>
    <TD class=3D"r data">0.6233</TD>
    <TD class=3D"r data">0.4222</TD>
    <TD class=3D"r data">&lt;.0001</TD></TR>
  <TR>
    <TH class=3D"l rowheader" scope=3Drow>6</TH>
    <TD class=3D"r data">&lt;.0001</TD>
    <TD class=3D"r data">0.9128</TD>
    <TD class=3D"r data">0.5633</TD>
    <TD class=3D"r data">0.0204</TD>
    <TD class=3D"r data">0.0540</TD>
    <TD class=3D"r data">&nbsp;</TD>
    <TD class=3D"r data">&lt;.0001</TD>
    <TD class=3D"r data">0.8882</TD>
    <TD class=3D"r data">0.8547</TD>
    <TD class=3D"r data">0.8665</TD>
    <TD class=3D"r data">0.9995</TD>
    <TD class=3D"r data">&lt;.0001</TD></TR>
  <TR>
    <TH class=3D"l rowheader" scope=3Drow>7</TH>
    <TD class=3D"r data">0.9217</TD>
    <TD class=3D"r data">&lt;.0001</TD>
    <TD class=3D"r data">&lt;.0001</TD>
    <TD class=3D"r data">&lt;.0001</TD>
    <TD class=3D"r data">0.3171</TD>
    <TD class=3D"r data">&lt;.0001</TD>
    <TD class=3D"r data">&nbsp;</TD>
    <TD class=3D"r data">&lt;.0001</TD>
    <TD class=3D"r data">0.0007</TD>
    <TD class=3D"r data">&lt;.0001</TD>
    <TD class=3D"r data">&lt;.0001</TD>
    <TD class=3D"r data">&lt;.0001</TD></TR>
  <TR>
    <TH class=3D"l rowheader" scope=3Drow>8</TH>
    <TD class=3D"r data">&lt;.0001</TD>
    <TD class=3D"r data">0.0335</TD>
    <TD class=3D"r data">1.0000</TD>
    <TD class=3D"r data">0.8502</TD>
    <TD class=3D"r data">0.0003</TD>
    <TD class=3D"r data">0.8882</TD>
    <TD class=3D"r data">&lt;.0001</TD>
    <TD class=3D"r data">&nbsp;</TD>
    <TD class=3D"r data">0.0522</TD>
    <TD class=3D"r data">0.0230</TD>
    <TD class=3D"r data">0.4243</TD>
    <TD class=3D"r data">&lt;.0001</TD></TR>
  <TR>
    <TH class=3D"l rowheader" scope=3Drow>9</TH>
    <TD class=3D"r data">&lt;.0001</TD>
    <TD class=3D"r data">1.0000</TD>
    <TD class=3D"r data">0.0140</TD>
    <TD class=3D"r data">&lt;.0001</TD>
    <TD class=3D"r data">0.8956</TD>
    <TD class=3D"r data">0.8547</TD>
    <TD class=3D"r data">0.0007</TD>
    <TD class=3D"r data">0.0522</TD>
    <TD class=3D"r data">&nbsp;</TD>
    <TD class=3D"r data">1.0000</TD>
    <TD class=3D"r data">0.9996</TD>
    <TD class=3D"r data">&lt;.0001</TD></TR>
  <TR>
    <TH class=3D"l rowheader" scope=3Drow>10</TH>
    <TD class=3D"r data">&lt;.0001</TD>
    <TD class=3D"r data">1.0000</TD>
    <TD class=3D"r data">0.0055</TD>
    <TD class=3D"r data">&lt;.0001</TD>
    <TD class=3D"r data">0.6233</TD>
    <TD class=3D"r data">0.8665</TD>
    <TD class=3D"r data">&lt;.0001</TD>
    <TD class=3D"r data">0.0230</TD>
    <TD class=3D"r data">1.0000</TD>
    <TD class=3D"r data">&nbsp;</TD>
    <TD class=3D"r data">1.0000</TD>
    <TD class=3D"r data">&lt;.0001</TD></TR>
  <TR>
    <TH class=3D"l rowheader" scope=3Drow>11</TH>
    <TD class=3D"r data">&lt;.0001</TD>
    <TD class=3D"r data">1.0000</TD>
    <TD class=3D"r data">0.1690</TD>
    <TD class=3D"r data">0.0021</TD>
    <TD class=3D"r data">0.4222</TD>
    <TD class=3D"r data">0.9995</TD>
    <TD class=3D"r data">&lt;.0001</TD>
    <TD class=3D"r data">0.4243</TD>
    <TD class=3D"r data">0.9996</TD>
    <TD class=3D"r data">1.0000</TD>
    <TD class=3D"r data">&nbsp;</TD>
    <TD class=3D"r data">&lt;.0001</TD></TR>
  <TR>
    <TH class=3D"l rowheader" scope=3Drow>12</TH>
    <TD class=3D"r data">&lt;.0001</TD>
    <TD class=3D"r data">&lt;.0001</TD>
    <TD class=3D"r data">&lt;.0001</TD>
    <TD class=3D"r data">&lt;.0001</TD>
    <TD class=3D"r data">&lt;.0001</TD>
    <TD class=3D"r data">&lt;.0001</TD>
    <TD class=3D"r data">&lt;.0001</TD>
    <TD class=3D"r data">&lt;.0001</TD>
    <TD class=3D"r data">&lt;.0001</TD>
    <TD class=3D"r data">&lt;.0001</TD>
    <TD class=3D"r data">&lt;.0001</TD>
    <TD class=3D"r =
data">&nbsp;</TD></TR></TBODY></TABLE></DIV></DIV><BR><A=20
name=3DIDX218></A>
<DIV>
<DIV class=3Dc><IMG class=3Dc style=3D"HEIGHT: 480px; WIDTH: 640px" =
border=3D0=20
alt=3D"Plot of HW least-squares means for dis*sex."=20
src=3D"file:///C:/Users/DEMSSIE/AppData/Local/Temp/SAS%20Temporary%20File=
s/_TD6404_DESKTOP-G6FE1C4_/MeanPlot21.png">=20
</DIV></DIV><BR><A name=3DIDX219></A>
<DIV>
<DIV class=3Dc><IMG class=3Dc style=3D"HEIGHT: 480px; WIDTH: 480px" =
border=3D0=20
alt=3D"Plot of all pairwise HW least-squares means differences for =
dis*sex with Tukey-Kramer adjustment at significance level 0.05."=20
src=3D"file:///C:/Users/DEMSSIE/AppData/Local/Temp/SAS%20Temporary%20File=
s/_TD6404_DESKTOP-G6FE1C4_/DiffPlot21.png">=20
</DIV></DIV><BR><A name=3DIDX220></A>
<DIV>
<DIV align=3Dcenter>
<TABLE class=3Dtable borderColor=3D#c1c1c1 cellSpacing=3D0 =
cellPadding=3D5 rules=3Dall=20
summary=3D"Procedure GLM: LSMeans" frame=3Dbox>
  <COLGROUP>
  <COL>
  <COL></COLGROUP>
  <COLGROUP>
  <COL>
  <COL>
  <COL>
  <COL></COLGROUP>
  <THEAD>
  <TR>
    <TH class=3D"l b header" scope=3Dcol>dis</TH>
    <TH class=3D"l b header" scope=3Dcol>sex</TH>
    <TH class=3D"r b header" scope=3Dcol>CBC LSMEAN</TH>
    <TH class=3D"r b header" scope=3Dcol>Standard<BR>Error</TH>
    <TH class=3D"r b header" scope=3Dcol>Pr&nbsp;&gt;&nbsp;|t|</TH>
    <TH class=3D"r b header" scope=3Dcol>LSMEAN Number</TH></TR></THEAD>
  <TBODY>
  <TR>
    <TH class=3D"l rowheader" scope=3Drow>1</TH>
    <TH class=3D"l rowheader" scope=3Drow>1</TH>
    <TD class=3D"r data">21.8133333</TD>
    <TD class=3D"r data">0.1595775</TD>
    <TD class=3D"r data">&lt;.0001</TD>
    <TD class=3D"r data">1</TD></TR>
  <TR>
    <TH class=3D"l rowheader" scope=3Drow>1</TH>
    <TH class=3D"l rowheader" scope=3Drow>2</TH>
    <TD class=3D"r data">19.6266667</TD>
    <TD class=3D"r data">0.1128383</TD>
    <TD class=3D"r data">&lt;.0001</TD>
    <TD class=3D"r data">2</TD></TR>
  <TR>
    <TH class=3D"l rowheader" scope=3Drow>2</TH>
    <TH class=3D"l rowheader" scope=3Drow>1</TH>
    <TD class=3D"r data">20.7333333</TD>
    <TD class=3D"r data">0.1595775</TD>
    <TD class=3D"r data">&lt;.0001</TD>
    <TD class=3D"r data">3</TD></TR>
  <TR>
    <TH class=3D"l rowheader" scope=3Drow>2</TH>
    <TH class=3D"l rowheader" scope=3Drow>2</TH>
    <TD class=3D"r data">18.9266667</TD>
    <TD class=3D"r data">0.1128383</TD>
    <TD class=3D"r data">&lt;.0001</TD>
    <TD class=3D"r data">4</TD></TR>
  <TR>
    <TH class=3D"l rowheader" scope=3Drow>3</TH>
    <TH class=3D"l rowheader" scope=3Drow>1</TH>
    <TD class=3D"r data">20.4400000</TD>
    <TD class=3D"r data">0.1954417</TD>
    <TD class=3D"r data">&lt;.0001</TD>
    <TD class=3D"r data">5</TD></TR>
  <TR>
    <TH class=3D"l rowheader" scope=3Drow>3</TH>
    <TH class=3D"l rowheader" scope=3Drow>2</TH>
    <TD class=3D"r data">19.2700000</TD>
    <TD class=3D"r data">0.1381982</TD>
    <TD class=3D"r data">&lt;.0001</TD>
    <TD class=3D"r data">6</TD></TR>
  <TR>
    <TH class=3D"l rowheader" scope=3Drow>4</TH>
    <TH class=3D"l rowheader" scope=3Drow>1</TH>
    <TD class=3D"r data">21.6400000</TD>
    <TD class=3D"r data">0.1954417</TD>
    <TD class=3D"r data">&lt;.0001</TD>
    <TD class=3D"r data">7</TD></TR>
  <TR>
    <TH class=3D"l rowheader" scope=3Drow>4</TH>
    <TH class=3D"l rowheader" scope=3Drow>2</TH>
    <TD class=3D"r data">19.5200000</TD>
    <TD class=3D"r data">0.1381982</TD>
    <TD class=3D"r data">&lt;.0001</TD>
    <TD class=3D"r data">8</TD></TR>
  <TR>
    <TH class=3D"l rowheader" scope=3Drow>5</TH>
    <TH class=3D"l rowheader" scope=3Drow>1</TH>
    <TD class=3D"r data">20.4000000</TD>
    <TD class=3D"r data">0.1595775</TD>
    <TD class=3D"r data">&lt;.0001</TD>
    <TD class=3D"r data">9</TD></TR>
  <TR>
    <TH class=3D"l rowheader" scope=3Drow>5</TH>
    <TH class=3D"l rowheader" scope=3Drow>2</TH>
    <TD class=3D"r data">19.1000000</TD>
    <TD class=3D"r data">0.1128383</TD>
    <TD class=3D"r data">&lt;.0001</TD>
    <TD class=3D"r data">10</TD></TR>
  <TR>
    <TH class=3D"l rowheader" scope=3Drow>6</TH>
    <TH class=3D"l rowheader" scope=3Drow>1</TH>
    <TD class=3D"r data">22.5866667</TD>
    <TD class=3D"r data">0.1595775</TD>
    <TD class=3D"r data">&lt;.0001</TD>
    <TD class=3D"r data">11</TD></TR>
  <TR>
    <TH class=3D"l rowheader" scope=3Drow>6</TH>
    <TH class=3D"l rowheader" scope=3Drow>2</TH>
    <TD class=3D"r data">19.4733333</TD>
    <TD class=3D"r data">0.1128383</TD>
    <TD class=3D"r data">&lt;.0001</TD>
    <TD class=3D"r data">12</TD></TR></TBODY></TABLE></DIV></DIV><BR><A=20
name=3DIDX221></A>
<DIV>
<DIV align=3Dcenter>
<TABLE class=3Dtable borderColor=3D#c1c1c1 cellSpacing=3D0 =
cellPadding=3D5 rules=3Dall=20
summary=3D"Procedure GLM: Difference Matrix" frame=3Dbox>
  <COLGROUP>
  <COL></COLGROUP>
  <COLGROUP>
  <COL>
  <COL>
  <COL>
  <COL>
  <COL>
  <COL>
  <COL>
  <COL>
  <COL>
  <COL>
  <COL>
  <COL></COLGROUP>
  <THEAD>
  <TR>
    <TH class=3D"c b header" colSpan=3D13 scope=3Dcolgroup>Least Squares =
Means for=20
      effect dis*sex<BR>Pr &gt; |t| for H0: =
LSMean(i)=3DLSMean(j)<BR>Dependent=20
      Variable: CBC</TH></TR>
  <TR>
    <TH class=3D"l b header" scope=3Dcol>i/j</TH>
    <TH class=3D"r b header" scope=3Dcol>1</TH>
    <TH class=3D"r b header" scope=3Dcol>2</TH>
    <TH class=3D"r b header" scope=3Dcol>3</TH>
    <TH class=3D"r b header" scope=3Dcol>4</TH>
    <TH class=3D"r b header" scope=3Dcol>5</TH>
    <TH class=3D"r b header" scope=3Dcol>6</TH>
    <TH class=3D"r b header" scope=3Dcol>7</TH>
    <TH class=3D"r b header" scope=3Dcol>8</TH>
    <TH class=3D"r b header" scope=3Dcol>9</TH>
    <TH class=3D"r b header" scope=3Dcol>10</TH>
    <TH class=3D"r b header" scope=3Dcol>11</TH>
    <TH class=3D"r b header" scope=3Dcol>12</TH></TR></THEAD>
  <TBODY>
  <TR>
    <TH class=3D"l rowheader" scope=3Drow>1</TH>
    <TD class=3D"r data">&nbsp;</TD>
    <TD class=3D"r data">&lt;.0001</TD>
    <TD class=3D"r data">0.0001</TD>
    <TD class=3D"r data">&lt;.0001</TD>
    <TD class=3D"r data">&lt;.0001</TD>
    <TD class=3D"r data">&lt;.0001</TD>
    <TD class=3D"r data">0.9999</TD>
    <TD class=3D"r data">&lt;.0001</TD>
    <TD class=3D"r data">&lt;.0001</TD>
    <TD class=3D"r data">&lt;.0001</TD>
    <TD class=3D"r data">0.0309</TD>
    <TD class=3D"r data">&lt;.0001</TD></TR>
  <TR>
    <TH class=3D"l rowheader" scope=3Drow>2</TH>
    <TD class=3D"r data">&lt;.0001</TD>
    <TD class=3D"r data">&nbsp;</TD>
    <TD class=3D"r data">&lt;.0001</TD>
    <TD class=3D"r data">0.0008</TD>
    <TD class=3D"r data">0.0170</TD>
    <TD class=3D"r data">0.6941</TD>
    <TD class=3D"r data">&lt;.0001</TD>
    <TD class=3D"r data">1.0000</TD>
    <TD class=3D"r data">0.0046</TD>
    <TD class=3D"r data">0.0462</TD>
    <TD class=3D"r data">&lt;.0001</TD>
    <TD class=3D"r data">0.9984</TD></TR>
  <TR>
    <TH class=3D"l rowheader" scope=3Drow>3</TH>
    <TD class=3D"r data">0.0001</TD>
    <TD class=3D"r data">&lt;.0001</TD>
    <TD class=3D"r data">&nbsp;</TD>
    <TD class=3D"r data">&lt;.0001</TD>
    <TD class=3D"r data">0.9915</TD>
    <TD class=3D"r data">&lt;.0001</TD>
    <TD class=3D"r data">0.0176</TD>
    <TD class=3D"r data">&lt;.0001</TD>
    <TD class=3D"r data">0.9467</TD>
    <TD class=3D"r data">&lt;.0001</TD>
    <TD class=3D"r data">&lt;.0001</TD>
    <TD class=3D"r data">&lt;.0001</TD></TR>
  <TR>
    <TH class=3D"l rowheader" scope=3Drow>4</TH>
    <TD class=3D"r data">&lt;.0001</TD>
    <TD class=3D"r data">0.0008</TD>
    <TD class=3D"r data">&lt;.0001</TD>
    <TD class=3D"r data">&nbsp;</TD>
    <TD class=3D"r data">&lt;.0001</TD>
    <TD class=3D"r data">0.7438</TD>
    <TD class=3D"r data">&lt;.0001</TD>
    <TD class=3D"r data">0.0427</TD>
    <TD class=3D"r data">&lt;.0001</TD>
    <TD class=3D"r data">0.9952</TD>
    <TD class=3D"r data">&lt;.0001</TD>
    <TD class=3D"r data">0.0310</TD></TR>
  <TR>
    <TH class=3D"l rowheader" scope=3Drow>5</TH>
    <TD class=3D"r data">&lt;.0001</TD>
    <TD class=3D"r data">0.0170</TD>
    <TD class=3D"r data">0.9915</TD>
    <TD class=3D"r data">&lt;.0001</TD>
    <TD class=3D"r data">&nbsp;</TD>
    <TD class=3D"r data">&lt;.0001</TD>
    <TD class=3D"r data">0.0009</TD>
    <TD class=3D"r data">0.0071</TD>
    <TD class=3D"r data">1.0000</TD>
    <TD class=3D"r data">&lt;.0001</TD>
    <TD class=3D"r data">&lt;.0001</TD>
    <TD class=3D"r data">0.0012</TD></TR>
  <TR>
    <TH class=3D"l rowheader" scope=3Drow>6</TH>
    <TD class=3D"r data">&lt;.0001</TD>
    <TD class=3D"r data">0.6941</TD>
    <TD class=3D"r data">&lt;.0001</TD>
    <TD class=3D"r data">0.7438</TD>
    <TD class=3D"r data">&lt;.0001</TD>
    <TD class=3D"r data">&nbsp;</TD>
    <TD class=3D"r data">&lt;.0001</TD>
    <TD class=3D"r data">0.9816</TD>
    <TD class=3D"r data">&lt;.0001</TD>
    <TD class=3D"r data">0.9985</TD>
    <TD class=3D"r data">&lt;.0001</TD>
    <TD class=3D"r data">0.9928</TD></TR>
  <TR>
    <TH class=3D"l rowheader" scope=3Drow>7</TH>
    <TD class=3D"r data">0.9999</TD>
    <TD class=3D"r data">&lt;.0001</TD>
    <TD class=3D"r data">0.0176</TD>
    <TD class=3D"r data">&lt;.0001</TD>
    <TD class=3D"r data">0.0009</TD>
    <TD class=3D"r data">&lt;.0001</TD>
    <TD class=3D"r data">&nbsp;</TD>
    <TD class=3D"r data">&lt;.0001</TD>
    <TD class=3D"r data">&lt;.0001</TD>
    <TD class=3D"r data">&lt;.0001</TD>
    <TD class=3D"r data">0.0100</TD>
    <TD class=3D"r data">&lt;.0001</TD></TR>
  <TR>
    <TH class=3D"l rowheader" scope=3Drow>8</TH>
    <TD class=3D"r data">&lt;.0001</TD>
    <TD class=3D"r data">1.0000</TD>
    <TD class=3D"r data">&lt;.0001</TD>
    <TD class=3D"r data">0.0427</TD>
    <TD class=3D"r data">0.0071</TD>
    <TD class=3D"r data">0.9816</TD>
    <TD class=3D"r data">&lt;.0001</TD>
    <TD class=3D"r data">&nbsp;</TD>
    <TD class=3D"r data">0.0019</TD>
    <TD class=3D"r data">0.4386</TD>
    <TD class=3D"r data">&lt;.0001</TD>
    <TD class=3D"r data">1.0000</TD></TR>
  <TR>
    <TH class=3D"l rowheader" scope=3Drow>9</TH>
    <TD class=3D"r data">&lt;.0001</TD>
    <TD class=3D"r data">0.0046</TD>
    <TD class=3D"r data">0.9467</TD>
    <TD class=3D"r data">&lt;.0001</TD>
    <TD class=3D"r data">1.0000</TD>
    <TD class=3D"r data">&lt;.0001</TD>
    <TD class=3D"r data">&lt;.0001</TD>
    <TD class=3D"r data">0.0019</TD>
    <TD class=3D"r data">&nbsp;</TD>
    <TD class=3D"r data">&lt;.0001</TD>
    <TD class=3D"r data">&lt;.0001</TD>
    <TD class=3D"r data">0.0002</TD></TR>
  <TR>
    <TH class=3D"l rowheader" scope=3Drow>10</TH>
    <TD class=3D"r data">&lt;.0001</TD>
    <TD class=3D"r data">0.0462</TD>
    <TD class=3D"r data">&lt;.0001</TD>
    <TD class=3D"r data">0.9952</TD>
    <TD class=3D"r data">&lt;.0001</TD>
    <TD class=3D"r data">0.9985</TD>
    <TD class=3D"r data">&lt;.0001</TD>
    <TD class=3D"r data">0.4386</TD>
    <TD class=3D"r data">&lt;.0001</TD>
    <TD class=3D"r data">&nbsp;</TD>
    <TD class=3D"r data">&lt;.0001</TD>
    <TD class=3D"r data">0.4489</TD></TR>
  <TR>
    <TH class=3D"l rowheader" scope=3Drow>11</TH>
    <TD class=3D"r data">0.0309</TD>
    <TD class=3D"r data">&lt;.0001</TD>
    <TD class=3D"r data">&lt;.0001</TD>
    <TD class=3D"r data">&lt;.0001</TD>
    <TD class=3D"r data">&lt;.0001</TD>
    <TD class=3D"r data">&lt;.0001</TD>
    <TD class=3D"r data">0.0100</TD>
    <TD class=3D"r data">&lt;.0001</TD>
    <TD class=3D"r data">&lt;.0001</TD>
    <TD class=3D"r data">&lt;.0001</TD>
    <TD class=3D"r data">&nbsp;</TD>
    <TD class=3D"r data">&lt;.0001</TD></TR>
  <TR>
    <TH class=3D"l rowheader" scope=3Drow>12</TH>
    <TD class=3D"r data">&lt;.0001</TD>
    <TD class=3D"r data">0.9984</TD>
    <TD class=3D"r data">&lt;.0001</TD>
    <TD class=3D"r data">0.0310</TD>
    <TD class=3D"r data">0.0012</TD>
    <TD class=3D"r data">0.9928</TD>
    <TD class=3D"r data">&lt;.0001</TD>
    <TD class=3D"r data">1.0000</TD>
    <TD class=3D"r data">0.0002</TD>
    <TD class=3D"r data">0.4489</TD>
    <TD class=3D"r data">&lt;.0001</TD>
    <TD class=3D"r =
data">&nbsp;</TD></TR></TBODY></TABLE></DIV></DIV><BR><A=20
name=3DIDX222></A>
<DIV>
<DIV class=3Dc><IMG class=3Dc style=3D"HEIGHT: 480px; WIDTH: 640px" =
border=3D0=20
alt=3D"Plot of CBC least-squares means for dis*sex."=20
src=3D"file:///C:/Users/DEMSSIE/AppData/Local/Temp/SAS%20Temporary%20File=
s/_TD6404_DESKTOP-G6FE1C4_/MeanPlot22.png">=20
</DIV></DIV><BR><A name=3DIDX223></A>
<DIV>
<DIV class=3Dc><IMG class=3Dc style=3D"HEIGHT: 480px; WIDTH: 480px" =
border=3D0=20
alt=3D"Plot of all pairwise CBC least-squares means differences for =
dis*sex with Tukey-Kramer adjustment at significance level 0.05."=20
src=3D"file:///C:/Users/DEMSSIE/AppData/Local/Temp/SAS%20Temporary%20File=
s/_TD6404_DESKTOP-G6FE1C4_/DiffPlot22.png">=20
</DIV></DIV><BR><A name=3DIDX224></A>
<DIV>
<DIV align=3Dcenter>
<TABLE class=3Dtable borderColor=3D#c1c1c1 cellSpacing=3D0 =
cellPadding=3D5 rules=3Dall=20
summary=3D"Procedure GLM: LSMeans" frame=3Dbox>
  <COLGROUP>
  <COL>
  <COL></COLGROUP>
  <COLGROUP>
  <COL>
  <COL>
  <COL>
  <COL></COLGROUP>
  <THEAD>
  <TR>
    <TH class=3D"l b header" scope=3Dcol>dis</TH>
    <TH class=3D"l b header" scope=3Dcol>sex</TH>
    <TH class=3D"r b header" scope=3Dcol>BW LSMEAN</TH>
    <TH class=3D"r b header" scope=3Dcol>Standard<BR>Error</TH>
    <TH class=3D"r b header" scope=3Dcol>Pr&nbsp;&gt;&nbsp;|t|</TH>
    <TH class=3D"r b header" scope=3Dcol>LSMEAN Number</TH></TR></THEAD>
  <TBODY>
  <TR>
    <TH class=3D"l rowheader" scope=3Drow>1</TH>
    <TH class=3D"l rowheader" scope=3Drow>1</TH>
    <TD class=3D"r data">266.341333</TD>
    <TD class=3D"r data">3.684686</TD>
    <TD class=3D"r data">&lt;.0001</TD>
    <TD class=3D"r data">1</TD></TR>
  <TR>
    <TH class=3D"l rowheader" scope=3Drow>1</TH>
    <TH class=3D"l rowheader" scope=3Drow>2</TH>
    <TD class=3D"r data">215.972000</TD>
    <TD class=3D"r data">2.605466</TD>
    <TD class=3D"r data">&lt;.0001</TD>
    <TD class=3D"r data">2</TD></TR>
  <TR>
    <TH class=3D"l rowheader" scope=3Drow>2</TH>
    <TH class=3D"l rowheader" scope=3Drow>1</TH>
    <TD class=3D"r data">200.594667</TD>
    <TD class=3D"r data">3.684686</TD>
    <TD class=3D"r data">&lt;.0001</TD>
    <TD class=3D"r data">3</TD></TR>
  <TR>
    <TH class=3D"l rowheader" scope=3Drow>2</TH>
    <TH class=3D"l rowheader" scope=3Drow>2</TH>
    <TD class=3D"r data">195.051333</TD>
    <TD class=3D"r data">2.605466</TD>
    <TD class=3D"r data">&lt;.0001</TD>
    <TD class=3D"r data">4</TD></TR>
  <TR>
    <TH class=3D"l rowheader" scope=3Drow>3</TH>
    <TH class=3D"l rowheader" scope=3Drow>1</TH>
    <TD class=3D"r data">218.896000</TD>
    <TD class=3D"r data">4.512800</TD>
    <TD class=3D"r data">&lt;.0001</TD>
    <TD class=3D"r data">5</TD></TR>
  <TR>
    <TH class=3D"l rowheader" scope=3Drow>3</TH>
    <TH class=3D"l rowheader" scope=3Drow>2</TH>
    <TD class=3D"r data">190.889000</TD>
    <TD class=3D"r data">3.191031</TD>
    <TD class=3D"r data">&lt;.0001</TD>
    <TD class=3D"r data">6</TD></TR>
  <TR>
    <TH class=3D"l rowheader" scope=3Drow>4</TH>
    <TH class=3D"l rowheader" scope=3Drow>1</TH>
    <TD class=3D"r data">251.452000</TD>
    <TD class=3D"r data">4.512800</TD>
    <TD class=3D"r data">&lt;.0001</TD>
    <TD class=3D"r data">7</TD></TR>
  <TR>
    <TH class=3D"l rowheader" scope=3Drow>4</TH>
    <TH class=3D"l rowheader" scope=3Drow>2</TH>
    <TD class=3D"r data">200.126000</TD>
    <TD class=3D"r data">3.191031</TD>
    <TD class=3D"r data">&lt;.0001</TD>
    <TD class=3D"r data">8</TD></TR>
  <TR>
    <TH class=3D"l rowheader" scope=3Drow>5</TH>
    <TH class=3D"l rowheader" scope=3Drow>1</TH>
    <TD class=3D"r data">197.940000</TD>
    <TD class=3D"r data">3.684686</TD>
    <TD class=3D"r data">&lt;.0001</TD>
    <TD class=3D"r data">9</TD></TR>
  <TR>
    <TH class=3D"l rowheader" scope=3Drow>5</TH>
    <TH class=3D"l rowheader" scope=3Drow>2</TH>
    <TD class=3D"r data">204.383333</TD>
    <TD class=3D"r data">2.605466</TD>
    <TD class=3D"r data">&lt;.0001</TD>
    <TD class=3D"r data">10</TD></TR>
  <TR>
    <TH class=3D"l rowheader" scope=3Drow>6</TH>
    <TH class=3D"l rowheader" scope=3Drow>1</TH>
    <TD class=3D"r data">247.445333</TD>
    <TD class=3D"r data">3.684686</TD>
    <TD class=3D"r data">&lt;.0001</TD>
    <TD class=3D"r data">11</TD></TR>
  <TR>
    <TH class=3D"l rowheader" scope=3Drow>6</TH>
    <TH class=3D"l rowheader" scope=3Drow>2</TH>
    <TD class=3D"r data">177.456000</TD>
    <TD class=3D"r data">2.605466</TD>
    <TD class=3D"r data">&lt;.0001</TD>
    <TD class=3D"r data">12</TD></TR></TBODY></TABLE></DIV></DIV><BR><A=20
name=3DIDX225></A>
<DIV>
<DIV align=3Dcenter>
<TABLE class=3Dtable borderColor=3D#c1c1c1 cellSpacing=3D0 =
cellPadding=3D5 rules=3Dall=20
summary=3D"Procedure GLM: Difference Matrix" frame=3Dbox>
  <COLGROUP>
  <COL></COLGROUP>
  <COLGROUP>
  <COL>
  <COL>
  <COL>
  <COL>
  <COL>
  <COL>
  <COL>
  <COL>
  <COL>
  <COL>
  <COL>
  <COL></COLGROUP>
  <THEAD>
  <TR>
    <TH class=3D"c b header" colSpan=3D13 scope=3Dcolgroup>Least Squares =
Means for=20
      effect dis*sex<BR>Pr &gt; |t| for H0: =
LSMean(i)=3DLSMean(j)<BR>Dependent=20
      Variable: BW</TH></TR>
  <TR>
    <TH class=3D"l b header" scope=3Dcol>i/j</TH>
    <TH class=3D"r b header" scope=3Dcol>1</TH>
    <TH class=3D"r b header" scope=3Dcol>2</TH>
    <TH class=3D"r b header" scope=3Dcol>3</TH>
    <TH class=3D"r b header" scope=3Dcol>4</TH>
    <TH class=3D"r b header" scope=3Dcol>5</TH>
    <TH class=3D"r b header" scope=3Dcol>6</TH>
    <TH class=3D"r b header" scope=3Dcol>7</TH>
    <TH class=3D"r b header" scope=3Dcol>8</TH>
    <TH class=3D"r b header" scope=3Dcol>9</TH>
    <TH class=3D"r b header" scope=3Dcol>10</TH>
    <TH class=3D"r b header" scope=3Dcol>11</TH>
    <TH class=3D"r b header" scope=3Dcol>12</TH></TR></THEAD>
  <TBODY>
  <TR>
    <TH class=3D"l rowheader" scope=3Drow>1</TH>
    <TD class=3D"r data">&nbsp;</TD>
    <TD class=3D"r data">&lt;.0001</TD>
    <TD class=3D"r data">&lt;.0001</TD>
    <TD class=3D"r data">&lt;.0001</TD>
    <TD class=3D"r data">&lt;.0001</TD>
    <TD class=3D"r data">&lt;.0001</TD>
    <TD class=3D"r data">0.3066</TD>
    <TD class=3D"r data">&lt;.0001</TD>
    <TD class=3D"r data">&lt;.0001</TD>
    <TD class=3D"r data">&lt;.0001</TD>
    <TD class=3D"r data">0.0157</TD>
    <TD class=3D"r data">&lt;.0001</TD></TR>
  <TR>
    <TH class=3D"l rowheader" scope=3Drow>2</TH>
    <TD class=3D"r data">&lt;.0001</TD>
    <TD class=3D"r data">&nbsp;</TD>
    <TD class=3D"r data">0.0329</TD>
    <TD class=3D"r data">&lt;.0001</TD>
    <TD class=3D"r data">1.0000</TD>
    <TD class=3D"r data">&lt;.0001</TD>
    <TD class=3D"r data">&lt;.0001</TD>
    <TD class=3D"r data">0.0070</TD>
    <TD class=3D"r data">0.0039</TD>
    <TD class=3D"r data">0.0734</TD>
    <TD class=3D"r data">&lt;.0001</TD>
    <TD class=3D"r data">&lt;.0001</TD></TR>
  <TR>
    <TH class=3D"l rowheader" scope=3Drow>3</TH>
    <TD class=3D"r data">&lt;.0001</TD>
    <TD class=3D"r data">0.0329</TD>
    <TD class=3D"r data">&nbsp;</TD>
    <TD class=3D"r data">0.9867</TD>
    <TD class=3D"r data">0.0742</TD>
    <TD class=3D"r data">0.6996</TD>
    <TD class=3D"r data">&lt;.0001</TD>
    <TD class=3D"r data">1.0000</TD>
    <TD class=3D"r data">1.0000</TD>
    <TD class=3D"r data">0.9995</TD>
    <TD class=3D"r data">&lt;.0001</TD>
    <TD class=3D"r data">&lt;.0001</TD></TR>
  <TR>
    <TH class=3D"l rowheader" scope=3Drow>4</TH>
    <TD class=3D"r data">&lt;.0001</TD>
    <TD class=3D"r data">&lt;.0001</TD>
    <TD class=3D"r data">0.9867</TD>
    <TD class=3D"r data">&nbsp;</TD>
    <TD class=3D"r data">0.0003</TD>
    <TD class=3D"r data">0.9975</TD>
    <TD class=3D"r data">&lt;.0001</TD>
    <TD class=3D"r data">0.9864</TD>
    <TD class=3D"r data">1.0000</TD>
    <TD class=3D"r data">0.3205</TD>
    <TD class=3D"r data">&lt;.0001</TD>
    <TD class=3D"r data">0.0001</TD></TR>
  <TR>
    <TH class=3D"l rowheader" scope=3Drow>5</TH>
    <TD class=3D"r data">&lt;.0001</TD>
    <TD class=3D"r data">1.0000</TD>
    <TD class=3D"r data">0.0742</TD>
    <TD class=3D"r data">0.0003</TD>
    <TD class=3D"r data">&nbsp;</TD>
    <TD class=3D"r data">&lt;.0001</TD>
    <TD class=3D"r data">&lt;.0001</TD>
    <TD class=3D"r data">0.0341</TD>
    <TD class=3D"r data">0.0174</TD>
    <TD class=3D"r data">0.1876</TD>
    <TD class=3D"r data">&lt;.0001</TD>
    <TD class=3D"r data">&lt;.0001</TD></TR>
  <TR>
    <TH class=3D"l rowheader" scope=3Drow>6</TH>
    <TD class=3D"r data">&lt;.0001</TD>
    <TD class=3D"r data">&lt;.0001</TD>
    <TD class=3D"r data">0.6996</TD>
    <TD class=3D"r data">0.9975</TD>
    <TD class=3D"r data">&lt;.0001</TD>
    <TD class=3D"r data">&nbsp;</TD>
    <TD class=3D"r data">&lt;.0001</TD>
    <TD class=3D"r data">0.6609</TD>
    <TD class=3D"r data">0.9539</TD>
    <TD class=3D"r data">0.0498</TD>
    <TD class=3D"r data">&lt;.0001</TD>
    <TD class=3D"r data">0.0522</TD></TR>
  <TR>
    <TH class=3D"l rowheader" scope=3Drow>7</TH>
    <TD class=3D"r data">0.3066</TD>
    <TD class=3D"r data">&lt;.0001</TD>
    <TD class=3D"r data">&lt;.0001</TD>
    <TD class=3D"r data">&lt;.0001</TD>
    <TD class=3D"r data">&lt;.0001</TD>
    <TD class=3D"r data">&lt;.0001</TD>
    <TD class=3D"r data">&nbsp;</TD>
    <TD class=3D"r data">&lt;.0001</TD>
    <TD class=3D"r data">&lt;.0001</TD>
    <TD class=3D"r data">&lt;.0001</TD>
    <TD class=3D"r data">0.9999</TD>
    <TD class=3D"r data">&lt;.0001</TD></TR>
  <TR>
    <TH class=3D"l rowheader" scope=3Drow>8</TH>
    <TD class=3D"r data">&lt;.0001</TD>
    <TD class=3D"r data">0.0070</TD>
    <TD class=3D"r data">1.0000</TD>
    <TD class=3D"r data">0.9864</TD>
    <TD class=3D"r data">0.0341</TD>
    <TD class=3D"r data">0.6609</TD>
    <TD class=3D"r data">&lt;.0001</TD>
    <TD class=3D"r data">&nbsp;</TD>
    <TD class=3D"r data">1.0000</TD>
    <TD class=3D"r data">0.9969</TD>
    <TD class=3D"r data">&lt;.0001</TD>
    <TD class=3D"r data">&lt;.0001</TD></TR>
  <TR>
    <TH class=3D"l rowheader" scope=3Drow>9</TH>
    <TD class=3D"r data">&lt;.0001</TD>
    <TD class=3D"r data">0.0039</TD>
    <TD class=3D"r data">1.0000</TD>
    <TD class=3D"r data">1.0000</TD>
    <TD class=3D"r data">0.0174</TD>
    <TD class=3D"r data">0.9539</TD>
    <TD class=3D"r data">&lt;.0001</TD>
    <TD class=3D"r data">1.0000</TD>
    <TD class=3D"r data">&nbsp;</TD>
    <TD class=3D"r data">0.9580</TD>
    <TD class=3D"r data">&lt;.0001</TD>
    <TD class=3D"r data">0.0004</TD></TR>
  <TR>
    <TH class=3D"l rowheader" scope=3Drow>10</TH>
    <TD class=3D"r data">&lt;.0001</TD>
    <TD class=3D"r data">0.0734</TD>
    <TD class=3D"r data">0.9995</TD>
    <TD class=3D"r data">0.3205</TD>
    <TD class=3D"r data">0.1876</TD>
    <TD class=3D"r data">0.0498</TD>
    <TD class=3D"r data">&lt;.0001</TD>
    <TD class=3D"r data">0.9969</TD>
    <TD class=3D"r data">0.9580</TD>
    <TD class=3D"r data">&nbsp;</TD>
    <TD class=3D"r data">&lt;.0001</TD>
    <TD class=3D"r data">&lt;.0001</TD></TR>
  <TR>
    <TH class=3D"l rowheader" scope=3Drow>11</TH>
    <TD class=3D"r data">0.0157</TD>
    <TD class=3D"r data">&lt;.0001</TD>
    <TD class=3D"r data">&lt;.0001</TD>
    <TD class=3D"r data">&lt;.0001</TD>
    <TD class=3D"r data">&lt;.0001</TD>
    <TD class=3D"r data">&lt;.0001</TD>
    <TD class=3D"r data">0.9999</TD>
    <TD class=3D"r data">&lt;.0001</TD>
    <TD class=3D"r data">&lt;.0001</TD>
    <TD class=3D"r data">&lt;.0001</TD>
    <TD class=3D"r data">&nbsp;</TD>
    <TD class=3D"r data">&lt;.0001</TD></TR>
  <TR>
    <TH class=3D"l rowheader" scope=3Drow>12</TH>
    <TD class=3D"r data">&lt;.0001</TD>
    <TD class=3D"r data">&lt;.0001</TD>
    <TD class=3D"r data">&lt;.0001</TD>
    <TD class=3D"r data">0.0001</TD>
    <TD class=3D"r data">&lt;.0001</TD>
    <TD class=3D"r data">0.0522</TD>
    <TD class=3D"r data">&lt;.0001</TD>
    <TD class=3D"r data">&lt;.0001</TD>
    <TD class=3D"r data">0.0004</TD>
    <TD class=3D"r data">&lt;.0001</TD>
    <TD class=3D"r data">&lt;.0001</TD>
    <TD class=3D"r =
data">&nbsp;</TD></TR></TBODY></TABLE></DIV></DIV><BR><A=20
name=3DIDX226></A>
<DIV>
<DIV class=3Dc><IMG class=3Dc style=3D"HEIGHT: 480px; WIDTH: 640px" =
border=3D0=20
alt=3D"Plot of BW least-squares means for dis*sex."=20
src=3D"file:///C:/Users/DEMSSIE/AppData/Local/Temp/SAS%20Temporary%20File=
s/_TD6404_DESKTOP-G6FE1C4_/MeanPlot23.png">=20
</DIV></DIV><BR><A name=3DIDX227></A>
<DIV>
<DIV class=3Dc><IMG class=3Dc style=3D"HEIGHT: 480px; WIDTH: 480px" =
border=3D0=20
alt=3D"Plot of all pairwise BW least-squares means differences for =
dis*sex with Tukey-Kramer adjustment at significance level 0.05."=20
src=3D"file:///C:/Users/DEMSSIE/AppData/Local/Temp/SAS%20Temporary%20File=
s/_TD6404_DESKTOP-G6FE1C4_/DiffPlot23.png">=20
</DIV></DIV><BR>
<P style=3D"PAGE-BREAK-AFTER: always"><BR></P>
<HR SIZE=3D3>
<A name=3DIDX228></A>
<TABLE class=3Dsystitleandfootercontainer cellSpacing=3D1 =
cellPadding=3D1 rules=3Dnone=20
width=3D"100%" summary=3D"Page Layout" border=3D0 frame=3Dvoid>
  <TBODY>
  <TR>
    <TD class=3D"c systemtitle">The SAS =
System</TD></TR></TBODY></TABLE><BR>
<DIV class=3D"c proctitle">The GLM Procedure</DIV>
<P>
<DIV>
<DIV class=3Dc><IMG class=3Dc style=3D"HEIGHT: 480px; WIDTH: 640px" =
border=3D0=20
alt=3D"Distribution of MC by dis"=20
src=3D"file:///C:/Users/DEMSSIE/AppData/Local/Temp/SAS%20Temporary%20File=
s/_TD6404_DESKTOP-G6FE1C4_/BoxPlot.png">=20
</DIV></DIV><BR>
<P style=3D"PAGE-BREAK-AFTER: always"><BR></P>
<HR SIZE=3D3>
<A name=3DIDX229></A>
<TABLE class=3Dsystitleandfootercontainer cellSpacing=3D1 =
cellPadding=3D1 rules=3Dnone=20
width=3D"100%" summary=3D"Page Layout" border=3D0 frame=3Dvoid>
  <TBODY>
  <TR>
    <TD class=3D"c systemtitle">The SAS =
System</TD></TR></TBODY></TABLE><BR>
<DIV class=3D"c proctitle">The GLM Procedure</DIV>
<DIV class=3D"c proctitle">&nbsp;</DIV>
<DIV class=3D"c proctitle">Student-Newman-Keuls Test for MC</DIV>
<P><BR>
<P>
<DIV align=3Dcenter>
<TABLE class=3Dnotecontent>
  <TBODY>
  <TR>
    <TD class=3D"c notebanner">Note:</TD>
    <TD class=3D"l notecontent">This test controls the Type I =
experimentwise=20
      error rate under the complete null hypothesis but not under =
partial null=20
      hypotheses.</TD></TR></TBODY></TABLE></DIV>
<P>
<DIV>
<DIV align=3Dcenter>
<TABLE class=3Dtable borderColor=3D#c1c1c1 cellSpacing=3D0 =
cellPadding=3D5 rules=3Dall=20
summary=3D"Procedure GLM: Information" frame=3Dbox>
  <COLGROUP>
  <COL>
  <COL></COLGROUP>
  <TBODY>
  <TR>
    <TH class=3D"l rowheader" scope=3Drow>Alpha</TH>
    <TD class=3D"r data">0.05</TD></TR>
  <TR>
    <TH class=3D"l rowheader" scope=3Drow>Error Degrees of Freedom</TH>
    <TD class=3D"r data">1188</TD></TR>
  <TR>
    <TH class=3D"l rowheader" scope=3Drow>Error Mean Square</TH>
    <TD class=3D"r data">4.916176</TD></TR>
  <TR>
    <TH class=3D"l rowheader" scope=3Drow>Harmonic Mean of Cell =
Sizes</TH>
    <TD class=3D"r =
data">192.8571</TD></TR></TBODY></TABLE></DIV></DIV><BR><BR>
<P>
<DIV align=3Dcenter>
<TABLE class=3Dnotecontent>
  <TBODY>
  <TR>
    <TD class=3D"c notebanner">Note:</TD>
    <TD class=3D"l notecontent">Cell sizes are not=20
equal.</TD></TR></TBODY></TABLE></DIV>
<P><A name=3DIDX230></A>
<DIV>
<DIV align=3Dcenter>
<TABLE class=3Dtable borderColor=3D#c1c1c1 cellSpacing=3D0 =
cellPadding=3D5 rules=3Dall=20
summary=3D"Procedure GLM: Critical Ranges" frame=3Dbox>
  <COLGROUP>
  <COL></COLGROUP>
  <COLGROUP>
  <COL>
  <COL>
  <COL>
  <COL>
  <COL></COLGROUP>
  <THEAD>
  <TR>
    <TH class=3D"l b header" scope=3Dcol>Number of Means</TH>
    <TH class=3D"r b header" scope=3Dcol>2</TH>
    <TH class=3D"r b header" scope=3Dcol>3</TH>
    <TH class=3D"r b header" scope=3Dcol>4</TH>
    <TH class=3D"r b header" scope=3Dcol>5</TH>
    <TH class=3D"r b header" scope=3Dcol>6</TH></TR></THEAD>
  <TBODY>
  <TR>
    <TH class=3D"l rowheader" scope=3Drow>Critical Range</TH>
    <TD class=3D"r data">0.4429979</TD>
    <TD class=3D"r data">0.5298571</TD>
    <TD class=3D"r data">0.5808833</TD>
    <TD class=3D"r data">0.6168605</TD>
    <TD class=3D"r =
data">0.6444978</TD></TR></TBODY></TABLE></DIV></DIV><BR><A=20
name=3DIDX231></A>
<DIV>
<DIV class=3Dc><IMG class=3Dc style=3D"HEIGHT: 352px; WIDTH: 375px" =
border=3D0=20
alt=3DLinesPlot.png=20
src=3D"file:///C:/Users/DEMSSIE/AppData/Local/Temp/SAS%20Temporary%20File=
s/_TD6404_DESKTOP-G6FE1C4_/LinesPlot.png">=20
</DIV></DIV><BR>
<P style=3D"PAGE-BREAK-AFTER: always"><BR></P>
<HR SIZE=3D3>
<A name=3DIDX232></A>
<TABLE class=3Dsystitleandfootercontainer cellSpacing=3D1 =
cellPadding=3D1 rules=3Dnone=20
width=3D"100%" summary=3D"Page Layout" border=3D0 frame=3Dvoid>
  <TBODY>
  <TR>
    <TD class=3D"c systemtitle">The SAS =
System</TD></TR></TBODY></TABLE><BR>
<DIV class=3D"c proctitle">The GLM Procedure</DIV>
<DIV class=3D"c proctitle">&nbsp;</DIV>
<DIV class=3D"c proctitle">Tukey's Studentized Range (HSD) Test for =
MC</DIV>
<P><BR>
<P>
<DIV align=3Dcenter>
<TABLE class=3Dnotecontent>
  <TBODY>
  <TR>
    <TD class=3D"c notebanner">Note:</TD>
    <TD class=3D"l notecontent">This test controls the Type I =
experimentwise=20
      error rate, but it generally has a higher Type II error rate than=20
  REGWQ.</TD></TR></TBODY></TABLE></DIV>
<P>
<DIV>
<DIV align=3Dcenter>
<TABLE class=3Dtable borderColor=3D#c1c1c1 cellSpacing=3D0 =
cellPadding=3D5 rules=3Dall=20
summary=3D"Procedure GLM: Information" frame=3Dbox>
  <COLGROUP>
  <COL>
  <COL></COLGROUP>
  <TBODY>
  <TR>
    <TH class=3D"l rowheader" scope=3Drow>Alpha</TH>
    <TD class=3D"r data">0.05</TD></TR>
  <TR>
    <TH class=3D"l rowheader" scope=3Drow>Error Degrees of Freedom</TH>
    <TD class=3D"r data">1188</TD></TR>
  <TR>
    <TH class=3D"l rowheader" scope=3Drow>Error Mean Square</TH>
    <TD class=3D"r data">4.916176</TD></TR>
  <TR>
    <TH class=3D"l rowheader" scope=3Drow>Critical Value of Studentized =
Range</TH>
    <TD class=3D"r data">4.03669</TD></TR>
  <TR>
    <TH class=3D"l rowheader" scope=3Drow>Minimum Significant =
Difference</TH>
    <TD class=3D"r data">0.6445</TD></TR>
  <TR>
    <TH class=3D"l rowheader" scope=3Drow>Harmonic Mean of Cell =
Sizes</TH>
    <TD class=3D"r =
data">192.8571</TD></TR></TBODY></TABLE></DIV></DIV><BR><BR>
<P>
<DIV align=3Dcenter>
<TABLE class=3Dnotecontent>
  <TBODY>
  <TR>
    <TD class=3D"c notebanner">Note:</TD>
    <TD class=3D"l notecontent">Cell sizes are not=20
equal.</TD></TR></TBODY></TABLE></DIV>
<P><A name=3DIDX233></A>
<DIV>
<DIV class=3Dc><IMG class=3Dc style=3D"HEIGHT: 352px; WIDTH: 400px" =
border=3D0=20
alt=3DLinesPlot1.png=20
src=3D"file:///C:/Users/DEMSSIE/AppData/Local/Temp/SAS%20Temporary%20File=
s/_TD6404_DESKTOP-G6FE1C4_/LinesPlot1.png">=20
</DIV></DIV><BR>
<P style=3D"PAGE-BREAK-AFTER: always"><BR></P>
<HR SIZE=3D3>
<A name=3DIDX234></A>
<TABLE class=3Dsystitleandfootercontainer cellSpacing=3D1 =
cellPadding=3D1 rules=3Dnone=20
width=3D"100%" summary=3D"Page Layout" border=3D0 frame=3Dvoid>
  <TBODY>
  <TR>
    <TD class=3D"c systemtitle">The SAS =
System</TD></TR></TBODY></TABLE><BR>
<DIV class=3D"c proctitle">The GLM Procedure</DIV>
<DIV class=3D"c proctitle">&nbsp;</DIV>
<P>
<DIV>
<DIV class=3Dc><IMG class=3Dc style=3D"HEIGHT: 480px; WIDTH: 640px" =
border=3D0=20
alt=3D"Distribution of HL by dis"=20
src=3D"file:///C:/Users/DEMSSIE/AppData/Local/Temp/SAS%20Temporary%20File=
s/_TD6404_DESKTOP-G6FE1C4_/BoxPlot1.png">=20
</DIV></DIV><BR>
<P style=3D"PAGE-BREAK-AFTER: always"><BR></P>
<HR SIZE=3D3>
<A name=3DIDX235></A>
<TABLE class=3Dsystitleandfootercontainer cellSpacing=3D1 =
cellPadding=3D1 rules=3Dnone=20
width=3D"100%" summary=3D"Page Layout" border=3D0 frame=3Dvoid>
  <TBODY>
  <TR>
    <TD class=3D"c systemtitle">The SAS =
System</TD></TR></TBODY></TABLE><BR>
<DIV class=3D"c proctitle">The GLM Procedure</DIV>
<DIV class=3D"c proctitle">&nbsp;</DIV>
<DIV class=3D"c proctitle">Student-Newman-Keuls Test for HL</DIV>
<P><BR>
<P>
<DIV align=3Dcenter>
<TABLE class=3Dnotecontent>
  <TBODY>
  <TR>
    <TD class=3D"c notebanner">Note:</TD>
    <TD class=3D"l notecontent">This test controls the Type I =
experimentwise=20
      error rate under the complete null hypothesis but not under =
partial null=20
      hypotheses.</TD></TR></TBODY></TABLE></DIV>
<P>
<DIV>
<DIV align=3Dcenter>
<TABLE class=3Dtable borderColor=3D#c1c1c1 cellSpacing=3D0 =
cellPadding=3D5 rules=3Dall=20
summary=3D"Procedure GLM: Information" frame=3Dbox>
  <COLGROUP>
  <COL>
  <COL></COLGROUP>
  <TBODY>
  <TR>
    <TH class=3D"l rowheader" scope=3Drow>Alpha</TH>
    <TD class=3D"r data">0.05</TD></TR>
  <TR>
    <TH class=3D"l rowheader" scope=3Drow>Error Degrees of Freedom</TH>
    <TD class=3D"r data">1188</TD></TR>
  <TR>
    <TH class=3D"l rowheader" scope=3Drow>Error Mean Square</TH>
    <TD class=3D"r data">18.29993</TD></TR>
  <TR>
    <TH class=3D"l rowheader" scope=3Drow>Harmonic Mean of Cell =
Sizes</TH>
    <TD class=3D"r =
data">192.8571</TD></TR></TBODY></TABLE></DIV></DIV><BR><BR>
<P>
<DIV align=3Dcenter>
<TABLE class=3Dnotecontent>
  <TBODY>
  <TR>
    <TD class=3D"c notebanner">Note:</TD>
    <TD class=3D"l notecontent">Cell sizes are not=20
equal.</TD></TR></TBODY></TABLE></DIV>
<P><A name=3DIDX236></A>
<DIV>
<DIV align=3Dcenter>
<TABLE class=3Dtable borderColor=3D#c1c1c1 cellSpacing=3D0 =
cellPadding=3D5 rules=3Dall=20
summary=3D"Procedure GLM: Critical Ranges" frame=3Dbox>
  <COLGROUP>
  <COL></COLGROUP>
  <COLGROUP>
  <COL>
  <COL>
  <COL>
  <COL>
  <COL></COLGROUP>
  <THEAD>
  <TR>
    <TH class=3D"l b header" scope=3Dcol>Number of Means</TH>
    <TH class=3D"r b header" scope=3Dcol>2</TH>
    <TH class=3D"r b header" scope=3Dcol>3</TH>
    <TH class=3D"r b header" scope=3Dcol>4</TH>
    <TH class=3D"r b header" scope=3Dcol>5</TH>
    <TH class=3D"r b header" scope=3Dcol>6</TH></TR></THEAD>
  <TBODY>
  <TR>
    <TH class=3D"l rowheader" scope=3Drow>Critical Range</TH>
    <TD class=3D"r data">0.854698</TD>
    <TD class=3D"r data">1.0222797</TD>
    <TD class=3D"r data">1.1207273</TD>
    <TD class=3D"r data">1.1901398</TD>
    <TD class=3D"r =
data">1.2434618</TD></TR></TBODY></TABLE></DIV></DIV><BR><A=20
name=3DIDX237></A>
<DIV>
<DIV class=3Dc><IMG class=3Dc style=3D"HEIGHT: 352px; WIDTH: 375px" =
border=3D0=20
alt=3DLinesPlot2.png=20
src=3D"file:///C:/Users/DEMSSIE/AppData/Local/Temp/SAS%20Temporary%20File=
s/_TD6404_DESKTOP-G6FE1C4_/LinesPlot2.png">=20
</DIV></DIV><BR>
<P style=3D"PAGE-BREAK-AFTER: always"><BR></P>
<HR SIZE=3D3>
<A name=3DIDX238></A>
<TABLE class=3Dsystitleandfootercontainer cellSpacing=3D1 =
cellPadding=3D1 rules=3Dnone=20
width=3D"100%" summary=3D"Page Layout" border=3D0 frame=3Dvoid>
  <TBODY>
  <TR>
    <TD class=3D"c systemtitle">The SAS =
System</TD></TR></TBODY></TABLE><BR>
<DIV class=3D"c proctitle">The GLM Procedure</DIV>
<DIV class=3D"c proctitle">&nbsp;</DIV>
<DIV class=3D"c proctitle">Tukey's Studentized Range (HSD) Test for =
HL</DIV>
<P><BR>
<P>
<DIV align=3Dcenter>
<TABLE class=3Dnotecontent>
  <TBODY>
  <TR>
    <TD class=3D"c notebanner">Note:</TD>
    <TD class=3D"l notecontent">This test controls the Type I =
experimentwise=20
      error rate, but it generally has a higher Type II error rate than=20
  REGWQ.</TD></TR></TBODY></TABLE></DIV>
<P>
<DIV>
<DIV align=3Dcenter>
<TABLE class=3Dtable borderColor=3D#c1c1c1 cellSpacing=3D0 =
cellPadding=3D5 rules=3Dall=20
summary=3D"Procedure GLM: Information" frame=3Dbox>
  <COLGROUP>
  <COL>
  <COL></COLGROUP>
  <TBODY>
  <TR>
    <TH class=3D"l rowheader" scope=3Drow>Alpha</TH>
    <TD class=3D"r data">0.05</TD></TR>
  <TR>
    <TH class=3D"l rowheader" scope=3Drow>Error Degrees of Freedom</TH>
    <TD class=3D"r data">1188</TD></TR>
  <TR>
    <TH class=3D"l rowheader" scope=3Drow>Error Mean Square</TH>
    <TD class=3D"r data">18.29993</TD></TR>
  <TR>
    <TH class=3D"l rowheader" scope=3Drow>Critical Value of Studentized =
Range</TH>
    <TD class=3D"r data">4.03669</TD></TR>
  <TR>
    <TH class=3D"l rowheader" scope=3Drow>Minimum Significant =
Difference</TH>
    <TD class=3D"r data">1.2435</TD></TR>
  <TR>
    <TH class=3D"l rowheader" scope=3Drow>Harmonic Mean of Cell =
Sizes</TH>
    <TD class=3D"r =
data">192.8571</TD></TR></TBODY></TABLE></DIV></DIV><BR><BR>
<P>
<DIV align=3Dcenter>
<TABLE class=3Dnotecontent>
  <TBODY>
  <TR>
    <TD class=3D"c notebanner">Note:</TD>
    <TD class=3D"l notecontent">Cell sizes are not=20
equal.</TD></TR></TBODY></TABLE></DIV>
<P><A name=3DIDX239></A>
<DIV>
<DIV class=3Dc><IMG class=3Dc style=3D"HEIGHT: 352px; WIDTH: 400px" =
border=3D0=20
alt=3DLinesPlot3.png=20
src=3D"file:///C:/Users/DEMSSIE/AppData/Local/Temp/SAS%20Temporary%20File=
s/_TD6404_DESKTOP-G6FE1C4_/LinesPlot3.png">=20
</DIV></DIV><BR>
<P style=3D"PAGE-BREAK-AFTER: always"><BR></P>
<HR SIZE=3D3>
<A name=3DIDX240></A>
<TABLE class=3Dsystitleandfootercontainer cellSpacing=3D1 =
cellPadding=3D1 rules=3Dnone=20
width=3D"100%" summary=3D"Page Layout" border=3D0 frame=3Dvoid>
  <TBODY>
  <TR>
    <TD class=3D"c systemtitle">The SAS =
System</TD></TR></TBODY></TABLE><BR>
<DIV class=3D"c proctitle">The GLM Procedure</DIV>
<DIV class=3D"c proctitle">&nbsp;</DIV>
<P>
<DIV>
<DIV class=3Dc><IMG class=3Dc style=3D"HEIGHT: 480px; WIDTH: 640px" =
border=3D0=20
alt=3D"Distribution of BL by dis"=20
src=3D"file:///C:/Users/DEMSSIE/AppData/Local/Temp/SAS%20Temporary%20File=
s/_TD6404_DESKTOP-G6FE1C4_/BoxPlot2.png">=20
</DIV></DIV><BR>
<P style=3D"PAGE-BREAK-AFTER: always"><BR></P>
<HR SIZE=3D3>
<A name=3DIDX241></A>
<TABLE class=3Dsystitleandfootercontainer cellSpacing=3D1 =
cellPadding=3D1 rules=3Dnone=20
width=3D"100%" summary=3D"Page Layout" border=3D0 frame=3Dvoid>
  <TBODY>
  <TR>
    <TD class=3D"c systemtitle">The SAS =
System</TD></TR></TBODY></TABLE><BR>
<DIV class=3D"c proctitle">The GLM Procedure</DIV>
<DIV class=3D"c proctitle">&nbsp;</DIV>
<DIV class=3D"c proctitle">Student-Newman-Keuls Test for BL</DIV>
<P><BR>
<P>
<DIV align=3Dcenter>
<TABLE class=3Dnotecontent>
  <TBODY>
  <TR>
    <TD class=3D"c notebanner">Note:</TD>
    <TD class=3D"l notecontent">This test controls the Type I =
experimentwise=20
      error rate under the complete null hypothesis but not under =
partial null=20
      hypotheses.</TD></TR></TBODY></TABLE></DIV>
<P>
<DIV>
<DIV align=3Dcenter>
<TABLE class=3Dtable borderColor=3D#c1c1c1 cellSpacing=3D0 =
cellPadding=3D5 rules=3Dall=20
summary=3D"Procedure GLM: Information" frame=3Dbox>
  <COLGROUP>
  <COL>
  <COL></COLGROUP>
  <TBODY>
  <TR>
    <TH class=3D"l rowheader" scope=3Drow>Alpha</TH>
    <TD class=3D"r data">0.05</TD></TR>
  <TR>
    <TH class=3D"l rowheader" scope=3Drow>Error Degrees of Freedom</TH>
    <TD class=3D"r data">1188</TD></TR>
  <TR>
    <TH class=3D"l rowheader" scope=3Drow>Error Mean Square</TH>
    <TD class=3D"r data">36.61453</TD></TR>
  <TR>
    <TH class=3D"l rowheader" scope=3Drow>Harmonic Mean of Cell =
Sizes</TH>
    <TD class=3D"r =
data">192.8571</TD></TR></TBODY></TABLE></DIV></DIV><BR><BR>
<P>
<DIV align=3Dcenter>
<TABLE class=3Dnotecontent>
  <TBODY>
  <TR>
    <TD class=3D"c notebanner">Note:</TD>
    <TD class=3D"l notecontent">Cell sizes are not=20
equal.</TD></TR></TBODY></TABLE></DIV>
<P><A name=3DIDX242></A>
<DIV>
<DIV align=3Dcenter>
<TABLE class=3Dtable borderColor=3D#c1c1c1 cellSpacing=3D0 =
cellPadding=3D5 rules=3Dall=20
summary=3D"Procedure GLM: Critical Ranges" frame=3Dbox>
  <COLGROUP>
  <COL></COLGROUP>
  <COLGROUP>
  <COL>
  <COL>
  <COL>
  <COL>
  <COL></COLGROUP>
  <THEAD>
  <TR>
    <TH class=3D"l b header" scope=3Dcol>Number of Means</TH>
    <TH class=3D"r b header" scope=3Dcol>2</TH>
    <TH class=3D"r b header" scope=3Dcol>3</TH>
    <TH class=3D"r b header" scope=3Dcol>4</TH>
    <TH class=3D"r b header" scope=3Dcol>5</TH>
    <TH class=3D"r b header" scope=3Dcol>6</TH></TR></THEAD>
  <TBODY>
  <TR>
    <TH class=3D"l rowheader" scope=3Drow>Critical Range</TH>
    <TD class=3D"r data">1.2089677</TD>
    <TD class=3D"r data">1.4460116</TD>
    <TD class=3D"r data">1.5852653</TD>
    <TD class=3D"r data">1.6834492</TD>
    <TD class=3D"r =
data">1.7588729</TD></TR></TBODY></TABLE></DIV></DIV><BR><A=20
name=3DIDX243></A>
<DIV>
<DIV class=3Dc><IMG class=3Dc style=3D"HEIGHT: 352px; WIDTH: 400px" =
border=3D0=20
alt=3DLinesPlot4.png=20
src=3D"file:///C:/Users/DEMSSIE/AppData/Local/Temp/SAS%20Temporary%20File=
s/_TD6404_DESKTOP-G6FE1C4_/LinesPlot4.png">=20
</DIV></DIV><BR>
<P style=3D"PAGE-BREAK-AFTER: always"><BR></P>
<HR SIZE=3D3>
<A name=3DIDX244></A>
<TABLE class=3Dsystitleandfootercontainer cellSpacing=3D1 =
cellPadding=3D1 rules=3Dnone=20
width=3D"100%" summary=3D"Page Layout" border=3D0 frame=3Dvoid>
  <TBODY>
  <TR>
    <TD class=3D"c systemtitle">The SAS =
System</TD></TR></TBODY></TABLE><BR>
<DIV class=3D"c proctitle">The GLM Procedure</DIV>
<DIV class=3D"c proctitle">&nbsp;</DIV>
<DIV class=3D"c proctitle">Tukey's Studentized Range (HSD) Test for =
BL</DIV>
<P><BR>
<P>
<DIV align=3Dcenter>
<TABLE class=3Dnotecontent>
  <TBODY>
  <TR>
    <TD class=3D"c notebanner">Note:</TD>
    <TD class=3D"l notecontent">This test controls the Type I =
experimentwise=20
      error rate, but it generally has a higher Type II error rate than=20
  REGWQ.</TD></TR></TBODY></TABLE></DIV>
<P>
<DIV>
<DIV align=3Dcenter>
<TABLE class=3Dtable borderColor=3D#c1c1c1 cellSpacing=3D0 =
cellPadding=3D5 rules=3Dall=20
summary=3D"Procedure GLM: Information" frame=3Dbox>
  <COLGROUP>
  <COL>
  <COL></COLGROUP>
  <TBODY>
  <TR>
    <TH class=3D"l rowheader" scope=3Drow>Alpha</TH>
    <TD class=3D"r data">0.05</TD></TR>
  <TR>
    <TH class=3D"l rowheader" scope=3Drow>Error Degrees of Freedom</TH>
    <TD class=3D"r data">1188</TD></TR>
  <TR>
    <TH class=3D"l rowheader" scope=3Drow>Error Mean Square</TH>
    <TD class=3D"r data">36.61453</TD></TR>
  <TR>
    <TH class=3D"l rowheader" scope=3Drow>Critical Value of Studentized =
Range</TH>
    <TD class=3D"r data">4.03669</TD></TR>
  <TR>
    <TH class=3D"l rowheader" scope=3Drow>Minimum Significant =
Difference</TH>
    <TD class=3D"r data">1.7589</TD></TR>
  <TR>
    <TH class=3D"l rowheader" scope=3Drow>Harmonic Mean of Cell =
Sizes</TH>
    <TD class=3D"r =
data">192.8571</TD></TR></TBODY></TABLE></DIV></DIV><BR><BR>
<P>
<DIV align=3Dcenter>
<TABLE class=3Dnotecontent>
  <TBODY>
  <TR>
    <TD class=3D"c notebanner">Note:</TD>
    <TD class=3D"l notecontent">Cell sizes are not=20
equal.</TD></TR></TBODY></TABLE></DIV>
<P><A name=3DIDX245></A>
<DIV>
<DIV class=3Dc><IMG class=3Dc style=3D"HEIGHT: 352px; WIDTH: 425px" =
border=3D0=20
alt=3DLinesPlot5.png=20
src=3D"file:///C:/Users/DEMSSIE/AppData/Local/Temp/SAS%20Temporary%20File=
s/_TD6404_DESKTOP-G6FE1C4_/LinesPlot5.png">=20
</DIV></DIV><BR>
<P style=3D"PAGE-BREAK-AFTER: always"><BR></P>
<HR SIZE=3D3>
<A name=3DIDX246></A>
<TABLE class=3Dsystitleandfootercontainer cellSpacing=3D1 =
cellPadding=3D1 rules=3Dnone=20
width=3D"100%" summary=3D"Page Layout" border=3D0 frame=3Dvoid>
  <TBODY>
  <TR>
    <TD class=3D"c systemtitle">The SAS =
System</TD></TR></TBODY></TABLE><BR>
<DIV class=3D"c proctitle">The GLM Procedure</DIV>
<DIV class=3D"c proctitle">&nbsp;</DIV>
<P>
<DIV>
<DIV class=3Dc><IMG class=3Dc style=3D"HEIGHT: 480px; WIDTH: 640px" =
border=3D0=20
alt=3D"Distribution of HG by dis"=20
src=3D"file:///C:/Users/DEMSSIE/AppData/Local/Temp/SAS%20Temporary%20File=
s/_TD6404_DESKTOP-G6FE1C4_/BoxPlot3.png">=20
</DIV></DIV><BR>
<P style=3D"PAGE-BREAK-AFTER: always"><BR></P>
<HR SIZE=3D3>
<A name=3DIDX247></A>
<TABLE class=3Dsystitleandfootercontainer cellSpacing=3D1 =
cellPadding=3D1 rules=3Dnone=20
width=3D"100%" summary=3D"Page Layout" border=3D0 frame=3Dvoid>
  <TBODY>
  <TR>
    <TD class=3D"c systemtitle">The SAS =
System</TD></TR></TBODY></TABLE><BR>
<DIV class=3D"c proctitle">The GLM Procedure</DIV>
<DIV class=3D"c proctitle">&nbsp;</DIV>
<DIV class=3D"c proctitle">Student-Newman-Keuls Test for HG</DIV>
<P><BR>
<P>
<DIV align=3Dcenter>
<TABLE class=3Dnotecontent>
  <TBODY>
  <TR>
    <TD class=3D"c notebanner">Note:</TD>
    <TD class=3D"l notecontent">This test controls the Type I =
experimentwise=20
      error rate under the complete null hypothesis but not under =
partial null=20
      hypotheses.</TD></TR></TBODY></TABLE></DIV>
<P>
<DIV>
<DIV align=3Dcenter>
<TABLE class=3Dtable borderColor=3D#c1c1c1 cellSpacing=3D0 =
cellPadding=3D5 rules=3Dall=20
summary=3D"Procedure GLM: Information" frame=3Dbox>
  <COLGROUP>
  <COL>
  <COL></COLGROUP>
  <TBODY>
  <TR>
    <TH class=3D"l rowheader" scope=3Drow>Alpha</TH>
    <TD class=3D"r data">0.05</TD></TR>
  <TR>
    <TH class=3D"l rowheader" scope=3Drow>Error Degrees of Freedom</TH>
    <TD class=3D"r data">1188</TD></TR>
  <TR>
    <TH class=3D"l rowheader" scope=3Drow>Error Mean Square</TH>
    <TD class=3D"r data">54.08142</TD></TR>
  <TR>
    <TH class=3D"l rowheader" scope=3Drow>Harmonic Mean of Cell =
Sizes</TH>
    <TD class=3D"r =
data">192.8571</TD></TR></TBODY></TABLE></DIV></DIV><BR><BR>
<P>
<DIV align=3Dcenter>
<TABLE class=3Dnotecontent>
  <TBODY>
  <TR>
    <TD class=3D"c notebanner">Note:</TD>
    <TD class=3D"l notecontent">Cell sizes are not=20
equal.</TD></TR></TBODY></TABLE></DIV>
<P><A name=3DIDX248></A>
<DIV>
<DIV align=3Dcenter>
<TABLE class=3Dtable borderColor=3D#c1c1c1 cellSpacing=3D0 =
cellPadding=3D5 rules=3Dall=20
summary=3D"Procedure GLM: Critical Ranges" frame=3Dbox>
  <COLGROUP>
  <COL></COLGROUP>
  <COLGROUP>
  <COL>
  <COL>
  <COL>
  <COL>
  <COL></COLGROUP>
  <THEAD>
  <TR>
    <TH class=3D"l b header" scope=3Dcol>Number of Means</TH>
    <TH class=3D"r b header" scope=3Dcol>2</TH>
    <TH class=3D"r b header" scope=3Dcol>3</TH>
    <TH class=3D"r b header" scope=3Dcol>4</TH>
    <TH class=3D"r b header" scope=3Dcol>5</TH>
    <TH class=3D"r b header" scope=3Dcol>6</TH></TR></THEAD>
  <TBODY>
  <TR>
    <TH class=3D"l rowheader" scope=3Drow>Critical Range</TH>
    <TD class=3D"r data">1.4693052</TD>
    <TD class=3D"r data">1.7573938</TD>
    <TD class=3D"r data">1.9266343</TD>
    <TD class=3D"r data">2.0459609</TD>
    <TD class=3D"r =
data">2.1376263</TD></TR></TBODY></TABLE></DIV></DIV><BR><A=20
name=3DIDX249></A>
<DIV>
<DIV class=3Dc><IMG class=3Dc style=3D"HEIGHT: 352px; WIDTH: 375px" =
border=3D0=20
alt=3DLinesPlot6.png=20
src=3D"file:///C:/Users/DEMSSIE/AppData/Local/Temp/SAS%20Temporary%20File=
s/_TD6404_DESKTOP-G6FE1C4_/LinesPlot6.png">=20
</DIV></DIV><BR>
<P style=3D"PAGE-BREAK-AFTER: always"><BR></P>
<HR SIZE=3D3>
<A name=3DIDX250></A>
<TABLE class=3Dsystitleandfootercontainer cellSpacing=3D1 =
cellPadding=3D1 rules=3Dnone=20
width=3D"100%" summary=3D"Page Layout" border=3D0 frame=3Dvoid>
  <TBODY>
  <TR>
    <TD class=3D"c systemtitle">The SAS =
System</TD></TR></TBODY></TABLE><BR>
<DIV class=3D"c proctitle">The GLM Procedure</DIV>
<DIV class=3D"c proctitle">&nbsp;</DIV>
<DIV class=3D"c proctitle">Tukey's Studentized Range (HSD) Test for =
HG</DIV>
<P><BR>
<P>
<DIV align=3Dcenter>
<TABLE class=3Dnotecontent>
  <TBODY>
  <TR>
    <TD class=3D"c notebanner">Note:</TD>
    <TD class=3D"l notecontent">This test controls the Type I =
experimentwise=20
      error rate, but it generally has a higher Type II error rate than=20
  REGWQ.</TD></TR></TBODY></TABLE></DIV>
<P>
<DIV>
<DIV align=3Dcenter>
<TABLE class=3Dtable borderColor=3D#c1c1c1 cellSpacing=3D0 =
cellPadding=3D5 rules=3Dall=20
summary=3D"Procedure GLM: Information" frame=3Dbox>
  <COLGROUP>
  <COL>
  <COL></COLGROUP>
  <TBODY>
  <TR>
    <TH class=3D"l rowheader" scope=3Drow>Alpha</TH>
    <TD class=3D"r data">0.05</TD></TR>
  <TR>
    <TH class=3D"l rowheader" scope=3Drow>Error Degrees of Freedom</TH>
    <TD class=3D"r data">1188</TD></TR>
  <TR>
    <TH class=3D"l rowheader" scope=3Drow>Error Mean Square</TH>
    <TD class=3D"r data">54.08142</TD></TR>
  <TR>
    <TH class=3D"l rowheader" scope=3Drow>Critical Value of Studentized =
Range</TH>
    <TD class=3D"r data">4.03669</TD></TR>
  <TR>
    <TH class=3D"l rowheader" scope=3Drow>Minimum Significant =
Difference</TH>
    <TD class=3D"r data">2.1376</TD></TR>
  <TR>
    <TH class=3D"l rowheader" scope=3Drow>Harmonic Mean of Cell =
Sizes</TH>
    <TD class=3D"r =
data">192.8571</TD></TR></TBODY></TABLE></DIV></DIV><BR><BR>
<P>
<DIV align=3Dcenter>
<TABLE class=3Dnotecontent>
  <TBODY>
  <TR>
    <TD class=3D"c notebanner">Note:</TD>
    <TD class=3D"l notecontent">Cell sizes are not=20
equal.</TD></TR></TBODY></TABLE></DIV>
<P><A name=3DIDX251></A>
<DIV>
<DIV class=3Dc><IMG class=3Dc style=3D"HEIGHT: 352px; WIDTH: 375px" =
border=3D0=20
alt=3DLinesPlot7.png=20
src=3D"file:///C:/Users/DEMSSIE/AppData/Local/Temp/SAS%20Temporary%20File=
s/_TD6404_DESKTOP-G6FE1C4_/LinesPlot7.png">=20
</DIV></DIV><BR>
<P style=3D"PAGE-BREAK-AFTER: always"><BR></P>
<HR SIZE=3D3>
<A name=3DIDX252></A>
<TABLE class=3Dsystitleandfootercontainer cellSpacing=3D1 =
cellPadding=3D1 rules=3Dnone=20
width=3D"100%" summary=3D"Page Layout" border=3D0 frame=3Dvoid>
  <TBODY>
  <TR>
    <TD class=3D"c systemtitle">The SAS =
System</TD></TR></TBODY></TABLE><BR>
<DIV class=3D"c proctitle">The GLM Procedure</DIV>
<DIV class=3D"c proctitle">&nbsp;</DIV>
<P>
<DIV>
<DIV class=3Dc><IMG class=3Dc style=3D"HEIGHT: 480px; WIDTH: 640px" =
border=3D0=20
alt=3D"Distribution of PW by dis"=20
src=3D"file:///C:/Users/DEMSSIE/AppData/Local/Temp/SAS%20Temporary%20File=
s/_TD6404_DESKTOP-G6FE1C4_/BoxPlot4.png">=20
</DIV></DIV><BR>
<P style=3D"PAGE-BREAK-AFTER: always"><BR></P>
<HR SIZE=3D3>
<A name=3DIDX253></A>
<TABLE class=3Dsystitleandfootercontainer cellSpacing=3D1 =
cellPadding=3D1 rules=3Dnone=20
width=3D"100%" summary=3D"Page Layout" border=3D0 frame=3Dvoid>
  <TBODY>
  <TR>
    <TD class=3D"c systemtitle">The SAS =
System</TD></TR></TBODY></TABLE><BR>
<DIV class=3D"c proctitle">The GLM Procedure</DIV>
<DIV class=3D"c proctitle">&nbsp;</DIV>
<DIV class=3D"c proctitle">Student-Newman-Keuls Test for PW</DIV>
<P><BR>
<P>
<DIV align=3Dcenter>
<TABLE class=3Dnotecontent>
  <TBODY>
  <TR>
    <TD class=3D"c notebanner">Note:</TD>
    <TD class=3D"l notecontent">This test controls the Type I =
experimentwise=20
      error rate under the complete null hypothesis but not under =
partial null=20
      hypotheses.</TD></TR></TBODY></TABLE></DIV>
<P>
<DIV>
<DIV align=3Dcenter>
<TABLE class=3Dtable borderColor=3D#c1c1c1 cellSpacing=3D0 =
cellPadding=3D5 rules=3Dall=20
summary=3D"Procedure GLM: Information" frame=3Dbox>
  <COLGROUP>
  <COL>
  <COL></COLGROUP>
  <TBODY>
  <TR>
    <TH class=3D"l rowheader" scope=3Drow>Alpha</TH>
    <TD class=3D"r data">0.05</TD></TR>
  <TR>
    <TH class=3D"l rowheader" scope=3Drow>Error Degrees of Freedom</TH>
    <TD class=3D"r data">1188</TD></TR>
  <TR>
    <TH class=3D"l rowheader" scope=3Drow>Error Mean Square</TH>
    <TD class=3D"r data">5.407433</TD></TR>
  <TR>
    <TH class=3D"l rowheader" scope=3Drow>Harmonic Mean of Cell =
Sizes</TH>
    <TD class=3D"r =
data">192.8571</TD></TR></TBODY></TABLE></DIV></DIV><BR><BR>
<P>
<DIV align=3Dcenter>
<TABLE class=3Dnotecontent>
  <TBODY>
  <TR>
    <TD class=3D"c notebanner">Note:</TD>
    <TD class=3D"l notecontent">Cell sizes are not=20
equal.</TD></TR></TBODY></TABLE></DIV>
<P><A name=3DIDX254></A>
<DIV>
<DIV align=3Dcenter>
<TABLE class=3Dtable borderColor=3D#c1c1c1 cellSpacing=3D0 =
cellPadding=3D5 rules=3Dall=20
summary=3D"Procedure GLM: Critical Ranges" frame=3Dbox>
  <COLGROUP>
  <COL></COLGROUP>
  <COLGROUP>
  <COL>
  <COL>
  <COL>
  <COL>
  <COL></COLGROUP>
  <THEAD>
  <TR>
    <TH class=3D"l b header" scope=3Dcol>Number of Means</TH>
    <TH class=3D"r b header" scope=3Dcol>2</TH>
    <TH class=3D"r b header" scope=3Dcol>3</TH>
    <TH class=3D"r b header" scope=3Dcol>4</TH>
    <TH class=3D"r b header" scope=3Dcol>5</TH>
    <TH class=3D"r b header" scope=3Dcol>6</TH></TR></THEAD>
  <TBODY>
  <TR>
    <TH class=3D"l rowheader" scope=3Drow>Critical Range</TH>
    <TD class=3D"r data">0.4646046</TD>
    <TD class=3D"r data">0.5557002</TD>
    <TD class=3D"r data">0.6092153</TD>
    <TD class=3D"r data">0.6469472</TD>
    <TD class=3D"r =
data">0.6759324</TD></TR></TBODY></TABLE></DIV></DIV><BR><A=20
name=3DIDX255></A>
<DIV>
<DIV class=3Dc><IMG class=3Dc style=3D"HEIGHT: 352px; WIDTH: 375px" =
border=3D0=20
alt=3DLinesPlot8.png=20
src=3D"file:///C:/Users/DEMSSIE/AppData/Local/Temp/SAS%20Temporary%20File=
s/_TD6404_DESKTOP-G6FE1C4_/LinesPlot8.png">=20
</DIV></DIV><BR>
<P style=3D"PAGE-BREAK-AFTER: always"><BR></P>
<HR SIZE=3D3>
<A name=3DIDX256></A>
<TABLE class=3Dsystitleandfootercontainer cellSpacing=3D1 =
cellPadding=3D1 rules=3Dnone=20
width=3D"100%" summary=3D"Page Layout" border=3D0 frame=3Dvoid>
  <TBODY>
  <TR>
    <TD class=3D"c systemtitle">The SAS =
System</TD></TR></TBODY></TABLE><BR>
<DIV class=3D"c proctitle">The GLM Procedure</DIV>
<DIV class=3D"c proctitle">&nbsp;</DIV>
<DIV class=3D"c proctitle">Tukey's Studentized Range (HSD) Test for =
PW</DIV>
<P><BR>
<P>
<DIV align=3Dcenter>
<TABLE class=3Dnotecontent>
  <TBODY>
  <TR>
    <TD class=3D"c notebanner">Note:</TD>
    <TD class=3D"l notecontent">This test controls the Type I =
experimentwise=20
      error rate, but it generally has a higher Type II error rate than=20
  REGWQ.</TD></TR></TBODY></TABLE></DIV>
<P>
<DIV>
<DIV align=3Dcenter>
<TABLE class=3Dtable borderColor=3D#c1c1c1 cellSpacing=3D0 =
cellPadding=3D5 rules=3Dall=20
summary=3D"Procedure GLM: Information" frame=3Dbox>
  <COLGROUP>
  <COL>
  <COL></COLGROUP>
  <TBODY>
  <TR>
    <TH class=3D"l rowheader" scope=3Drow>Alpha</TH>
    <TD class=3D"r data">0.05</TD></TR>
  <TR>
    <TH class=3D"l rowheader" scope=3Drow>Error Degrees of Freedom</TH>
    <TD class=3D"r data">1188</TD></TR>
  <TR>
    <TH class=3D"l rowheader" scope=3Drow>Error Mean Square</TH>
    <TD class=3D"r data">5.407433</TD></TR>
  <TR>
    <TH class=3D"l rowheader" scope=3Drow>Critical Value of Studentized =
Range</TH>
    <TD class=3D"r data">4.03669</TD></TR>
  <TR>
    <TH class=3D"l rowheader" scope=3Drow>Minimum Significant =
Difference</TH>
    <TD class=3D"r data">0.6759</TD></TR>
  <TR>
    <TH class=3D"l rowheader" scope=3Drow>Harmonic Mean of Cell =
Sizes</TH>
    <TD class=3D"r =
data">192.8571</TD></TR></TBODY></TABLE></DIV></DIV><BR><BR>
<P>
<DIV align=3Dcenter>
<TABLE class=3Dnotecontent>
  <TBODY>
  <TR>
    <TD class=3D"c notebanner">Note:</TD>
    <TD class=3D"l notecontent">Cell sizes are not=20
equal.</TD></TR></TBODY></TABLE></DIV>
<P><A name=3DIDX257></A>
<DIV>
<DIV class=3Dc><IMG class=3Dc style=3D"HEIGHT: 352px; WIDTH: 400px" =
border=3D0=20
alt=3DLinesPlot9.png=20
src=3D"file:///C:/Users/DEMSSIE/AppData/Local/Temp/SAS%20Temporary%20File=
s/_TD6404_DESKTOP-G6FE1C4_/LinesPlot9.png">=20
</DIV></DIV><BR>
<P style=3D"PAGE-BREAK-AFTER: always"><BR></P>
<HR SIZE=3D3>
<A name=3DIDX258></A>
<TABLE class=3Dsystitleandfootercontainer cellSpacing=3D1 =
cellPadding=3D1 rules=3Dnone=20
width=3D"100%" summary=3D"Page Layout" border=3D0 frame=3Dvoid>
  <TBODY>
  <TR>
    <TD class=3D"c systemtitle">The SAS =
System</TD></TR></TBODY></TABLE><BR>
<DIV class=3D"c proctitle">The GLM Procedure</DIV>
<DIV class=3D"c proctitle">&nbsp;</DIV>
<P>
<DIV>
<DIV class=3Dc><IMG class=3Dc style=3D"HEIGHT: 480px; WIDTH: 640px" =
border=3D0=20
alt=3D"Distribution of HW by dis"=20
src=3D"file:///C:/Users/DEMSSIE/AppData/Local/Temp/SAS%20Temporary%20File=
s/_TD6404_DESKTOP-G6FE1C4_/BoxPlot5.png">=20
</DIV></DIV><BR>
<P style=3D"PAGE-BREAK-AFTER: always"><BR></P>
<HR SIZE=3D3>
<A name=3DIDX259></A>
<TABLE class=3Dsystitleandfootercontainer cellSpacing=3D1 =
cellPadding=3D1 rules=3Dnone=20
width=3D"100%" summary=3D"Page Layout" border=3D0 frame=3Dvoid>
  <TBODY>
  <TR>
    <TD class=3D"c systemtitle">The SAS =
System</TD></TR></TBODY></TABLE><BR>
<DIV class=3D"c proctitle">The GLM Procedure</DIV>
<DIV class=3D"c proctitle">&nbsp;</DIV>
<DIV class=3D"c proctitle">Student-Newman-Keuls Test for HW</DIV>
<P><BR>
<P>
<DIV align=3Dcenter>
<TABLE class=3Dnotecontent>
  <TBODY>
  <TR>
    <TD class=3D"c notebanner">Note:</TD>
    <TD class=3D"l notecontent">This test controls the Type I =
experimentwise=20
      error rate under the complete null hypothesis but not under =
partial null=20
      hypotheses.</TD></TR></TBODY></TABLE></DIV>
<P>
<DIV>
<DIV align=3Dcenter>
<TABLE class=3Dtable borderColor=3D#c1c1c1 cellSpacing=3D0 =
cellPadding=3D5 rules=3Dall=20
summary=3D"Procedure GLM: Information" frame=3Dbox>
  <COLGROUP>
  <COL>
  <COL></COLGROUP>
  <TBODY>
  <TR>
    <TH class=3D"l rowheader" scope=3Drow>Alpha</TH>
    <TD class=3D"r data">0.05</TD></TR>
  <TR>
    <TH class=3D"l rowheader" scope=3Drow>Error Degrees of Freedom</TH>
    <TD class=3D"r data">1188</TD></TR>
  <TR>
    <TH class=3D"l rowheader" scope=3Drow>Error Mean Square</TH>
    <TD class=3D"r data">20.52773</TD></TR>
  <TR>
    <TH class=3D"l rowheader" scope=3Drow>Harmonic Mean of Cell =
Sizes</TH>
    <TD class=3D"r =
data">192.8571</TD></TR></TBODY></TABLE></DIV></DIV><BR><BR>
<P>
<DIV align=3Dcenter>
<TABLE class=3Dnotecontent>
  <TBODY>
  <TR>
    <TD class=3D"c notebanner">Note:</TD>
    <TD class=3D"l notecontent">Cell sizes are not=20
equal.</TD></TR></TBODY></TABLE></DIV>
<P><A name=3DIDX260></A>
<DIV>
<DIV align=3Dcenter>
<TABLE class=3Dtable borderColor=3D#c1c1c1 cellSpacing=3D0 =
cellPadding=3D5 rules=3Dall=20
summary=3D"Procedure GLM: Critical Ranges" frame=3Dbox>
  <COLGROUP>
  <COL></COLGROUP>
  <COLGROUP>
  <COL>
  <COL>
  <COL>
  <COL>
  <COL></COLGROUP>
  <THEAD>
  <TR>
    <TH class=3D"l b header" scope=3Dcol>Number of Means</TH>
    <TH class=3D"r b header" scope=3Dcol>2</TH>
    <TH class=3D"r b header" scope=3Dcol>3</TH>
    <TH class=3D"r b header" scope=3Dcol>4</TH>
    <TH class=3D"r b header" scope=3Dcol>5</TH>
    <TH class=3D"r b header" scope=3Dcol>6</TH></TR></THEAD>
  <TBODY>
  <TR>
    <TH class=3D"l rowheader" scope=3Drow>Critical Range</TH>
    <TD class=3D"r data">0.9052289</TD>
    <TD class=3D"r data">1.0827183</TD>
    <TD class=3D"r data">1.1869862</TD>
    <TD class=3D"r data">1.2605025</TD>
    <TD class=3D"r =
data">1.3169769</TD></TR></TBODY></TABLE></DIV></DIV><BR><A=20
name=3DIDX261></A>
<DIV>
<DIV class=3Dc><IMG class=3Dc style=3D"HEIGHT: 352px; WIDTH: 375px" =
border=3D0=20
alt=3DLinesPlot10.png=20
src=3D"file:///C:/Users/DEMSSIE/AppData/Local/Temp/SAS%20Temporary%20File=
s/_TD6404_DESKTOP-G6FE1C4_/LinesPlot10.png">=20
</DIV></DIV><BR>
<P style=3D"PAGE-BREAK-AFTER: always"><BR></P>
<HR SIZE=3D3>
<A name=3DIDX262></A>
<TABLE class=3Dsystitleandfootercontainer cellSpacing=3D1 =
cellPadding=3D1 rules=3Dnone=20
width=3D"100%" summary=3D"Page Layout" border=3D0 frame=3Dvoid>
  <TBODY>
  <TR>
    <TD class=3D"c systemtitle">The SAS =
System</TD></TR></TBODY></TABLE><BR>
<DIV class=3D"c proctitle">The GLM Procedure</DIV>
<DIV class=3D"c proctitle">&nbsp;</DIV>
<DIV class=3D"c proctitle">Tukey's Studentized Range (HSD) Test for =
HW</DIV>
<P><BR>
<P>
<DIV align=3Dcenter>
<TABLE class=3Dnotecontent>
  <TBODY>
  <TR>
    <TD class=3D"c notebanner">Note:</TD>
    <TD class=3D"l notecontent">This test controls the Type I =
experimentwise=20
      error rate, but it generally has a higher Type II error rate than=20
  REGWQ.</TD></TR></TBODY></TABLE></DIV>
<P>
<DIV>
<DIV align=3Dcenter>
<TABLE class=3Dtable borderColor=3D#c1c1c1 cellSpacing=3D0 =
cellPadding=3D5 rules=3Dall=20
summary=3D"Procedure GLM: Information" frame=3Dbox>
  <COLGROUP>
  <COL>
  <COL></COLGROUP>
  <TBODY>
  <TR>
    <TH class=3D"l rowheader" scope=3Drow>Alpha</TH>
    <TD class=3D"r data">0.05</TD></TR>
  <TR>
    <TH class=3D"l rowheader" scope=3Drow>Error Degrees of Freedom</TH>
    <TD class=3D"r data">1188</TD></TR>
  <TR>
    <TH class=3D"l rowheader" scope=3Drow>Error Mean Square</TH>
    <TD class=3D"r data">20.52773</TD></TR>
  <TR>
    <TH class=3D"l rowheader" scope=3Drow>Critical Value of Studentized =
Range</TH>
    <TD class=3D"r data">4.03669</TD></TR>
  <TR>
    <TH class=3D"l rowheader" scope=3Drow>Minimum Significant =
Difference</TH>
    <TD class=3D"r data">1.317</TD></TR>
  <TR>
    <TH class=3D"l rowheader" scope=3Drow>Harmonic Mean of Cell =
Sizes</TH>
    <TD class=3D"r =
data">192.8571</TD></TR></TBODY></TABLE></DIV></DIV><BR><BR>
<P>
<DIV align=3Dcenter>
<TABLE class=3Dnotecontent>
  <TBODY>
  <TR>
    <TD class=3D"c notebanner">Note:</TD>
    <TD class=3D"l notecontent">Cell sizes are not=20
equal.</TD></TR></TBODY></TABLE></DIV>
<P><A name=3DIDX263></A>
<DIV>
<DIV class=3Dc><IMG class=3Dc style=3D"HEIGHT: 352px; WIDTH: 375px" =
border=3D0=20
alt=3DLinesPlot11.png=20
src=3D"file:///C:/Users/DEMSSIE/AppData/Local/Temp/SAS%20Temporary%20File=
s/_TD6404_DESKTOP-G6FE1C4_/LinesPlot11.png">=20
</DIV></DIV><BR>
<P style=3D"PAGE-BREAK-AFTER: always"><BR></P>
<HR SIZE=3D3>
<A name=3DIDX264></A>
<TABLE class=3Dsystitleandfootercontainer cellSpacing=3D1 =
cellPadding=3D1 rules=3Dnone=20
width=3D"100%" summary=3D"Page Layout" border=3D0 frame=3Dvoid>
  <TBODY>
  <TR>
    <TD class=3D"c systemtitle">The SAS =
System</TD></TR></TBODY></TABLE><BR>
<DIV class=3D"c proctitle">The GLM Procedure</DIV>
<DIV class=3D"c proctitle">&nbsp;</DIV>
<P>
<DIV>
<DIV class=3Dc><IMG class=3Dc style=3D"HEIGHT: 480px; WIDTH: 640px" =
border=3D0=20
alt=3D"Distribution of CBC by dis"=20
src=3D"file:///C:/Users/DEMSSIE/AppData/Local/Temp/SAS%20Temporary%20File=
s/_TD6404_DESKTOP-G6FE1C4_/BoxPlot6.png">=20
</DIV></DIV><BR>
<P style=3D"PAGE-BREAK-AFTER: always"><BR></P>
<HR SIZE=3D3>
<A name=3DIDX265></A>
<TABLE class=3Dsystitleandfootercontainer cellSpacing=3D1 =
cellPadding=3D1 rules=3Dnone=20
width=3D"100%" summary=3D"Page Layout" border=3D0 frame=3Dvoid>
  <TBODY>
  <TR>
    <TD class=3D"c systemtitle">The SAS =
System</TD></TR></TBODY></TABLE><BR>
<DIV class=3D"c proctitle">The GLM Procedure</DIV>
<DIV class=3D"c proctitle">&nbsp;</DIV>
<DIV class=3D"c proctitle">Student-Newman-Keuls Test for CBC</DIV>
<P><BR>
<P>
<DIV align=3Dcenter>
<TABLE class=3Dnotecontent>
  <TBODY>
  <TR>
    <TD class=3D"c notebanner">Note:</TD>
    <TD class=3D"l notecontent">This test controls the Type I =
experimentwise=20
      error rate under the complete null hypothesis but not under =
partial null=20
      hypotheses.</TD></TR></TBODY></TABLE></DIV>
<P>
<DIV>
<DIV align=3Dcenter>
<TABLE class=3Dtable borderColor=3D#c1c1c1 cellSpacing=3D0 =
cellPadding=3D5 rules=3Dall=20
summary=3D"Procedure GLM: Information" frame=3Dbox>
  <COLGROUP>
  <COL>
  <COL></COLGROUP>
  <TBODY>
  <TR>
    <TH class=3D"l rowheader" scope=3Drow>Alpha</TH>
    <TD class=3D"r data">0.05</TD></TR>
  <TR>
    <TH class=3D"l rowheader" scope=3Drow>Error Degrees of Freedom</TH>
    <TD class=3D"r data">1188</TD></TR>
  <TR>
    <TH class=3D"l rowheader" scope=3Drow>Error Mean Square</TH>
    <TD class=3D"r data">1.909874</TD></TR>
  <TR>
    <TH class=3D"l rowheader" scope=3Drow>Harmonic Mean of Cell =
Sizes</TH>
    <TD class=3D"r =
data">192.8571</TD></TR></TBODY></TABLE></DIV></DIV><BR><BR>
<P>
<DIV align=3Dcenter>
<TABLE class=3Dnotecontent>
  <TBODY>
  <TR>
    <TD class=3D"c notebanner">Note:</TD>
    <TD class=3D"l notecontent">Cell sizes are not=20
equal.</TD></TR></TBODY></TABLE></DIV>
<P><A name=3DIDX266></A>
<DIV>
<DIV align=3Dcenter>
<TABLE class=3Dtable borderColor=3D#c1c1c1 cellSpacing=3D0 =
cellPadding=3D5 rules=3Dall=20
summary=3D"Procedure GLM: Critical Ranges" frame=3Dbox>
  <COLGROUP>
  <COL></COLGROUP>
  <COLGROUP>
  <COL>
  <COL>
  <COL>
  <COL>
  <COL></COLGROUP>
  <THEAD>
  <TR>
    <TH class=3D"l b header" scope=3Dcol>Number of Means</TH>
    <TH class=3D"r b header" scope=3Dcol>2</TH>
    <TH class=3D"r b header" scope=3Dcol>3</TH>
    <TH class=3D"r b header" scope=3Dcol>4</TH>
    <TH class=3D"r b header" scope=3Dcol>5</TH>
    <TH class=3D"r b header" scope=3Dcol>6</TH></TR></THEAD>
  <TBODY>
  <TR>
    <TH class=3D"l rowheader" scope=3Drow>Critical Range</TH>
    <TD class=3D"r data">0.2761152</TD>
    <TD class=3D"r data">0.3302534</TD>
    <TD class=3D"r data">0.3620575</TD>
    <TD class=3D"r data">0.3844816</TD>
    <TD class=3D"r =
data">0.4017076</TD></TR></TBODY></TABLE></DIV></DIV><BR><A=20
name=3DIDX267></A>
<DIV>
<DIV class=3Dc><IMG class=3Dc style=3D"HEIGHT: 352px; WIDTH: 375px" =
border=3D0=20
alt=3DLinesPlot12.png=20
src=3D"file:///C:/Users/DEMSSIE/AppData/Local/Temp/SAS%20Temporary%20File=
s/_TD6404_DESKTOP-G6FE1C4_/LinesPlot12.png">=20
</DIV></DIV><BR>
<P style=3D"PAGE-BREAK-AFTER: always"><BR></P>
<HR SIZE=3D3>
[truncated: 14,492,400 more chars]
