# Supplementary material for: Quantifying morphometric and adaptive characteristics of indigenous cattle genetic resources in northwest Ethiopia
Source: PLoS One. 2023 Mar 20;18(3):e0280640. doi: 10.1371/journal.pone.0280640 (PMC10027228; doi:10.1371/journal.pone.0280640)
Supplement: S3 File — (MHT) [file pone.0280640.s003.mht]

From: "Saved by Internet Explorer 11"
Subject: SAS Output
Date: Fri, 9 Dec 2022 17:19:59 -0800
MIME-Version: 1.0
Content-Type: multipart/related;
	type="text/html";
	boundary="----=_NextPart_000_08C9_01D90BF2.778EF8F0"
X-MimeOLE: Produced By Microsoft MimeOLE

This is a multi-part message in MIME format.

------=_NextPart_000_08C9_01D90BF2.778EF8F0
Content-Type: text/html;
	charset="Windows-1252"
Content-Transfer-Encoding: quoted-printable
Content-Location: file://C:\Users\DEMSSIE\AppData\Local\Temp\SAS Temporary Files\_TD6404_DESKTOP-G6FE1C4_\sashtml2.htm

<!DOCTYPE HTML PUBLIC "-//W3C//DTD HTML 4.0 Transitional//EN">
<HTML><HEAD><META content=3D"IE=3D5.0000" =
http-equiv=3D"X-UA-Compatible">
<TITLE>SAS Output</TITLE>
<META name=3DGENERATOR content=3D"MSHTML 11.00.10570.1001">
<META content=3D"text/html; charset=3Dwindows-1252" =
http-equiv=3DContent-type>
<STYLE type=3Dtext/css>.activelink {
	COLOR: #800080
}
.aftercaption {
	FONT-SIZE: x-small; FONT-FAMILY: Arial, 'Albany AMT', Helvetica, Helv; =
FONT-WEIGHT: bold; COLOR: #112277; FONT-STYLE: normal; PADDING-TOP: 4pt; =
BORDER-SPACING: 0px; BACKGROUND-COLOR: #fafbfe
}
.batch {
	FONT-SIZE: x-small; BORDER-TOP: #c1c1c1 1px solid; FONT-FAMILY: 'SAS =
Monospace', 'Courier New', Courier, monospace; BORDER-RIGHT: #c1c1c1 1px =
solid; BORDER-COLLAPSE: separate; BORDER-BOTTOM: #c1c1c1 1px solid; =
FONT-WEIGHT: normal; COLOR: #000000; PADDING-BOTTOM: 7px; FONT-STYLE: =
normal; PADDING-TOP: 7px; PADDING-LEFT: 7px; BORDER-SPACING: 1px; =
BORDER-LEFT: #c1c1c1 1px solid; PADDING-RIGHT: 7px; BACKGROUND-COLOR: =
#fafbfe
}
.beforecaption {
	FONT-SIZE: x-small; FONT-FAMILY: Arial, 'Albany AMT', Helvetica, Helv; =
FONT-WEIGHT: bold; COLOR: #112277; FONT-STYLE: normal; BORDER-SPACING: =
0px; BACKGROUND-COLOR: #fafbfe
}
.body {
	FONT-SIZE: x-small; FONT-FAMILY: Arial, 'Albany AMT', Helvetica, Helv; =
FONT-WEIGHT: normal; COLOR: #000000; FONT-STYLE: normal; MARGIN-LEFT: =
8px; BACKGROUND-COLOR: #fafbfe; MARGIN-RIGHT: 8px
}
.bodydate {
	FONT-SIZE: x-small; FONT-FAMILY: Arial, 'Albany AMT', Helvetica, Helv; =
WIDTH: 100%; VERTICAL-ALIGN: top; FONT-WEIGHT: normal; COLOR: #000000; =
FONT-STYLE: normal; TEXT-ALIGN: right; BORDER-SPACING: 0px; =
BACKGROUND-COLOR: #fafbfe
}
.bycontentfolder {
	LIST-STYLE-TYPE: none; FONT-SIZE: x-small; FONT-FAMILY: Arial, 'Albany =
AMT', Helvetica, Helv; FONT-WEIGHT: normal; COLOR: #000000; FONT-STYLE: =
normal; MARGIN-LEFT: 6pt
}
.byline {
	FONT-SIZE: x-small; FONT-FAMILY: Arial, 'Albany AMT', Helvetica, Helv; =
FONT-WEIGHT: bold; COLOR: #112277; FONT-STYLE: normal; BORDER-SPACING: =
0px; BACKGROUND-COLOR: #fafbfe
}
.bylinecontainer {
	FONT-SIZE: x-small; BORDER-TOP: #000000 0px solid; FONT-FAMILY: Arial, =
'Albany AMT', Helvetica, Helv; BORDER-RIGHT: #000000 0px solid; WIDTH: =
100%; BORDER-BOTTOM: #000000 0px solid; FONT-WEIGHT: normal; COLOR: =
#000000; FONT-STYLE: normal; BORDER-SPACING: 1px; BORDER-LEFT: #000000 =
0px solid; BACKGROUND-COLOR: #fafbfe
}
.caption {
	FONT-SIZE: x-small; FONT-FAMILY: Arial, 'Albany AMT', Helvetica, Helv; =
FONT-WEIGHT: bold; COLOR: #112277; FONT-STYLE: normal; BORDER-SPACING: =
0px; BACKGROUND-COLOR: #fafbfe
}
.cell {
	FONT-SIZE: x-small; FONT-FAMILY: Arial, 'Albany AMT', Helvetica, Helv; =
FONT-WEIGHT: normal; COLOR: #000000; FONT-STYLE: normal; =
BACKGROUND-COLOR: #fafbfe
}
.container {
	FONT-SIZE: x-small; FONT-FAMILY: Arial, 'Albany AMT', Helvetica, Helv; =
FONT-WEIGHT: normal; COLOR: #000000; FONT-STYLE: normal; =
BACKGROUND-COLOR: #fafbfe
}
.contentfolder {
	LIST-STYLE-TYPE: none; FONT-SIZE: x-small; FONT-FAMILY: Arial, 'Albany =
AMT', Helvetica, Helv; FONT-WEIGHT: normal; COLOR: #000000; FONT-STYLE: =
normal; MARGIN-LEFT: 6pt
}
.contentitem {
	LIST-STYLE-TYPE: none; FONT-SIZE: x-small; FONT-FAMILY: Arial, 'Albany =
AMT', Helvetica, Helv; FONT-WEIGHT: normal; COLOR: #000000; FONT-STYLE: =
normal; MARGIN-LEFT: 6pt
}
.contentproclabel {
	FONT-SIZE: x-small; FONT-FAMILY: Arial, 'Albany AMT', Helvetica, Helv; =
FONT-WEIGHT: bold; COLOR: #112277; FONT-STYLE: normal; BACKGROUND-COLOR: =
#fafbfe
}
.contentprocname {
	FONT-SIZE: x-small; FONT-FAMILY: Arial, 'Albany AMT', Helvetica, Helv; =
FONT-WEIGHT: bold; COLOR: #112277; FONT-STYLE: normal; BACKGROUND-COLOR: =
#fafbfe
}
.contents {
	LIST-STYLE-TYPE: decimal; FONT-SIZE: x-small; FONT-FAMILY: Arial, =
'Albany AMT', Helvetica, Helv; FONT-WEIGHT: normal; COLOR: #000000; =
FONT-STYLE: normal; MARGIN-LEFT: 8px; BACKGROUND-COLOR: #fafbfe; =
MARGIN-RIGHT: 8px
}
.contentsdate {
	FONT-SIZE: x-small; FONT-FAMILY: Arial, 'Albany AMT', Helvetica, Helv; =
WIDTH: 100%; FONT-WEIGHT: normal; COLOR: #000000; FONT-STYLE: normal; =
BACKGROUND-COLOR: #fafbfe
}
.contenttitle {
	FONT-SIZE: x-small; FONT-FAMILY: Arial, 'Albany AMT', Helvetica, Helv; =
FONT-WEIGHT: bold; COLOR: #112277; FONT-STYLE: italic; BACKGROUND-COLOR: =
#fafbfe
}
.continued {
	FONT-SIZE: x-small; FONT-FAMILY: Arial, 'Albany AMT', Helvetica, Helv; =
WIDTH: 100%; FONT-WEIGHT: bold; COLOR: #112277; FONT-STYLE: normal; =
BORDER-SPACING: 0px; BACKGROUND-COLOR: #fafbfe
}
.data {
	FONT-SIZE: x-small; BORDER-TOP: #c1c1c1 0px solid; FONT-FAMILY: Arial, =
'Albany AMT', Helvetica, Helv; BORDER-RIGHT: #c1c1c1 1px solid; =
BORDER-BOTTOM: #c1c1c1 1px solid; FONT-WEIGHT: normal; FONT-STYLE: =
normal; BORDER-LEFT: #c1c1c1 0px solid; BACKGROUND-COLOR: #ffffff
}
.dataemphasis {
	FONT-SIZE: x-small; BORDER-TOP: #c1c1c1 0px solid; FONT-FAMILY: Arial, =
'Albany AMT', Helvetica, Helv; BORDER-RIGHT: #c1c1c1 1px solid; =
BORDER-BOTTOM: #c1c1c1 1px solid; FONT-WEIGHT: normal; FONT-STYLE: =
normal; BORDER-LEFT: #c1c1c1 0px solid; BACKGROUND-COLOR: #ffffff
}
.dataemphasisfixed {
	FONT-SIZE: x-small; BORDER-TOP: #c1c1c1 0px solid; FONT-FAMILY: =
'Courier New', Courier, monospace; BORDER-RIGHT: #c1c1c1 1px solid; =
BORDER-BOTTOM: #c1c1c1 1px solid; FONT-WEIGHT: normal; FONT-STYLE: =
italic; BORDER-LEFT: #c1c1c1 0px solid; BACKGROUND-COLOR: #ffffff
}
.dataempty {
	FONT-SIZE: x-small; BORDER-TOP: #c1c1c1 0px solid; FONT-FAMILY: Arial, =
'Albany AMT', Helvetica, Helv; BORDER-RIGHT: #c1c1c1 1px solid; =
BORDER-BOTTOM: #c1c1c1 1px solid; FONT-WEIGHT: normal; FONT-STYLE: =
normal; BORDER-LEFT: #c1c1c1 0px solid; BACKGROUND-COLOR: #ffffff
}
.datafixed {
	FONT-SIZE: x-small; BORDER-TOP: #c1c1c1 0px solid; FONT-FAMILY: =
'Courier New', Courier; BORDER-RIGHT: #c1c1c1 1px solid; BORDER-BOTTOM: =
#c1c1c1 1px solid; FONT-WEIGHT: normal; FONT-STYLE: normal; BORDER-LEFT: =
#c1c1c1 0px solid; BACKGROUND-COLOR: #ffffff
}
.datastrong {
	FONT-SIZE: x-small; BORDER-TOP: #c1c1c1 0px solid; FONT-FAMILY: Arial, =
'Albany AMT', Helvetica, Helv; BORDER-RIGHT: #c1c1c1 1px solid; =
BORDER-BOTTOM: #c1c1c1 1px solid; FONT-WEIGHT: bold; COLOR: #000000; =
FONT-STYLE: normal; BORDER-LEFT: #c1c1c1 0px solid; BACKGROUND-COLOR: =
#ffffff
}
.datastrongfixed {
	FONT-SIZE: x-small; BORDER-TOP: #c1c1c1 0px solid; FONT-FAMILY: =
'Courier New', Courier, monospace; BORDER-RIGHT: #c1c1c1 1px solid; =
BORDER-BOTTOM: #c1c1c1 1px solid; FONT-WEIGHT: bold; COLOR: #000000; =
FONT-STYLE: normal; BORDER-LEFT: #c1c1c1 0px solid; BACKGROUND-COLOR: =
#ffffff
}
.date {
	FONT-SIZE: x-small; FONT-FAMILY: Arial, 'Albany AMT', Helvetica, Helv; =
WIDTH: 100%; FONT-WEIGHT: normal; COLOR: #000000; FONT-STYLE: normal; =
BACKGROUND-COLOR: #fafbfe
}
.document {
	FONT-SIZE: x-small; FONT-FAMILY: Arial, 'Albany AMT', Helvetica, Helv; =
FONT-WEIGHT: normal; COLOR: #000000; FONT-STYLE: normal; =
BACKGROUND-COLOR: #fafbfe
}
A:link {
	COLOR: #0000ff
}
A:visited {
	COLOR: #800080
}
A:active {
	COLOR: #800080
}
.errorbanner {
	FONT-SIZE: x-small; FONT-FAMILY: Arial, 'Albany AMT', Helvetica, Helv; =
FONT-WEIGHT: bold; COLOR: #112277; FONT-STYLE: normal; BACKGROUND-COLOR: =
#fafbfe
}
.errorcontent {
	FONT-SIZE: x-small; FONT-FAMILY: Arial, 'Albany AMT', Helvetica, Helv; =
FONT-WEIGHT: normal; COLOR: #112277; FONT-STYLE: normal; =
BACKGROUND-COLOR: #fafbfe
}
.errorcontentfixed {
	FONT-SIZE: x-small; FONT-FAMILY: 'Courier New', Courier; FONT-WEIGHT: =
normal; COLOR: #112277; FONT-STYLE: normal; BACKGROUND-COLOR: #fafbfe
}
.extendedpage {
	FONT-SIZE: x-small; BORDER-TOP: #000000 1pt solid; FONT-FAMILY: Arial, =
'Albany AMT', Helvetica, Helv; BORDER-RIGHT: #000000 1pt solid; =
BORDER-BOTTOM: #000000 1pt solid; FONT-WEIGHT: normal; COLOR: #112277; =
FONT-STYLE: italic; TEXT-ALIGN: center; BORDER-LEFT: #000000 1pt solid; =
BACKGROUND-COLOR: #fafbfe
}
.fatalbanner {
	FONT-SIZE: x-small; FONT-FAMILY: Arial, 'Albany AMT', Helvetica, Helv; =
FONT-WEIGHT: bold; COLOR: #112277; FONT-STYLE: normal; BACKGROUND-COLOR: =
#fafbfe
}
.fatalcontent {
	FONT-SIZE: x-small; FONT-FAMILY: Arial, 'Albany AMT', Helvetica, Helv; =
FONT-WEIGHT: normal; COLOR: #112277; FONT-STYLE: normal; =
BACKGROUND-COLOR: #fafbfe
}
.fatalcontentfixed {
	FONT-SIZE: x-small; FONT-FAMILY: 'Courier New', Courier; FONT-WEIGHT: =
normal; COLOR: #112277; FONT-STYLE: normal; BACKGROUND-COLOR: #fafbfe
}
.folderaction {
	LIST-STYLE-TYPE: none; FONT-SIZE: x-small; FONT-FAMILY: Arial, 'Albany =
AMT', Helvetica, Helv; FONT-WEIGHT: normal; COLOR: #000000; FONT-STYLE: =
normal; MARGIN-LEFT: 6pt
}
.footer {
	FONT-SIZE: x-small; BORDER-TOP: #b0b7bb 0px solid; FONT-FAMILY: Arial, =
'Albany AMT', Helvetica, Helv; BORDER-RIGHT: #b0b7bb 1px solid; =
BORDER-BOTTOM: #b0b7bb 1px solid; FONT-WEIGHT: bold; COLOR: #112277; =
FONT-STYLE: normal; BORDER-LEFT: #b0b7bb 0px solid; BACKGROUND-COLOR: =
#edf2f9
}
.footeremphasis {
	FONT-SIZE: x-small; BORDER-TOP: #b0b7bb 0px solid; FONT-FAMILY: Arial, =
'Albany AMT', Helvetica, Helv; BORDER-RIGHT: #b0b7bb 1px solid; =
BORDER-BOTTOM: #b0b7bb 1px solid; FONT-WEIGHT: normal; COLOR: #112277; =
FONT-STYLE: italic; BORDER-LEFT: #b0b7bb 0px solid; BACKGROUND-COLOR: =
#edf2f9
}
.footeremphasisfixed {
	FONT-SIZE: x-small; BORDER-TOP: #b0b7bb 0px solid; FONT-FAMILY: =
'Courier New', Courier, monospace; BORDER-RIGHT: #b0b7bb 1px solid; =
BORDER-BOTTOM: #b0b7bb 1px solid; FONT-WEIGHT: normal; COLOR: #112277; =
FONT-STYLE: italic; BORDER-LEFT: #b0b7bb 0px solid; BACKGROUND-COLOR: =
#edf2f9
}
.footerempty {
	FONT-SIZE: x-small; BORDER-TOP: #b0b7bb 0px solid; FONT-FAMILY: Arial, =
'Albany AMT', Helvetica, Helv; BORDER-RIGHT: #b0b7bb 1px solid; =
BORDER-BOTTOM: #b0b7bb 1px solid; FONT-WEIGHT: bold; COLOR: #112277; =
FONT-STYLE: normal; BORDER-LEFT: #b0b7bb 0px solid; BACKGROUND-COLOR: =
#edf2f9
}
.footerfixed {
	FONT-SIZE: x-small; BORDER-TOP: #b0b7bb 0px solid; FONT-FAMILY: =
'Courier New', Courier; BORDER-RIGHT: #b0b7bb 1px solid; BORDER-BOTTOM: =
#b0b7bb 1px solid; FONT-WEIGHT: normal; COLOR: #112277; FONT-STYLE: =
normal; BORDER-LEFT: #b0b7bb 0px solid; BACKGROUND-COLOR: #edf2f9
}
.footerstrong {
	FONT-SIZE: x-small; BORDER-TOP: #b0b7bb 0px solid; FONT-FAMILY: Arial, =
'Albany AMT', Helvetica, Helv; BORDER-RIGHT: #b0b7bb 1px solid; =
BORDER-BOTTOM: #b0b7bb 1px solid; FONT-WEIGHT: bold; COLOR: #112277; =
FONT-STYLE: normal; BORDER-LEFT: #b0b7bb 0px solid; BACKGROUND-COLOR: =
#edf2f9
}
.footerstrongfixed {
	FONT-SIZE: x-small; BORDER-TOP: #b0b7bb 0px solid; FONT-FAMILY: =
'Courier New', Courier, monospace; BORDER-RIGHT: #b0b7bb 1px solid; =
BORDER-BOTTOM: #b0b7bb 1px solid; FONT-WEIGHT: bold; COLOR: #112277; =
FONT-STYLE: normal; BORDER-LEFT: #b0b7bb 0px solid; BACKGROUND-COLOR: =
#edf2f9
}
.frame {
	FONT-SIZE: x-small; FONT-FAMILY: Arial, 'Albany AMT', Helvetica, Helv; =
FONT-WEIGHT: normal; COLOR: #000000; FONT-STYLE: normal; =
BACKGROUND-COLOR: #fafbfe
}
.graph {
	FONT-SIZE: x-small; BORDER-TOP: #c1c1c1 1px solid; FONT-FAMILY: Arial, =
'Albany AMT', Helvetica, Helv; BORDER-RIGHT: #c1c1c1 1px solid; =
BORDER-COLLAPSE: separate; BORDER-BOTTOM: #c1c1c1 1px solid; =
FONT-WEIGHT: normal; COLOR: #000000; FONT-STYLE: normal; BORDER-SPACING: =
1px; BORDER-LEFT: #c1c1c1 1px solid; BACKGROUND-COLOR: #fafbfe
}
.header {
	FONT-SIZE: x-small; BORDER-TOP: #b0b7bb 0px solid; FONT-FAMILY: Arial, =
'Albany AMT', Helvetica, Helv; BORDER-RIGHT: #b0b7bb 1px solid; =
BORDER-BOTTOM: #b0b7bb 1px solid; FONT-WEIGHT: bold; COLOR: #112277; =
FONT-STYLE: normal; BORDER-LEFT: #b0b7bb 0px solid; BACKGROUND-COLOR: =
#edf2f9
}
.headeremphasis {
	FONT-SIZE: x-small; BORDER-TOP: #b0b7bb 0px solid; FONT-FAMILY: Arial, =
'Albany AMT', Helvetica, Helv; BORDER-RIGHT: #b0b7bb 1px solid; =
BORDER-BOTTOM: #b0b7bb 1px solid; FONT-WEIGHT: normal; COLOR: #000000; =
FONT-STYLE: italic; BORDER-LEFT: #b0b7bb 0px solid; BACKGROUND-COLOR: =
#d8dbd3
}
.headeremphasisfixed {
	FONT-SIZE: x-small; BORDER-TOP: #b0b7bb 0px solid; FONT-FAMILY: =
'Courier New', Courier, monospace; BORDER-RIGHT: #b0b7bb 1px solid; =
BORDER-BOTTOM: #b0b7bb 1px solid; FONT-WEIGHT: normal; COLOR: #000000; =
FONT-STYLE: italic; BORDER-LEFT: #b0b7bb 0px solid; BACKGROUND-COLOR: =
#d8dbd3
}
.headerempty {
	FONT-SIZE: x-small; BORDER-TOP: #b0b7bb 0px solid; FONT-FAMILY: Arial, =
'Albany AMT', Helvetica, Helv; BORDER-RIGHT: #b0b7bb 1px solid; =
BORDER-BOTTOM: #b0b7bb 1px solid; FONT-WEIGHT: bold; COLOR: #112277; =
FONT-STYLE: normal; BORDER-LEFT: #b0b7bb 0px solid; BACKGROUND-COLOR: =
#edf2f9
}
.headerfixed {
	FONT-SIZE: x-small; BORDER-TOP: #b0b7bb 0px solid; FONT-FAMILY: =
'Courier New', Courier; BORDER-RIGHT: #b0b7bb 1px solid; BORDER-BOTTOM: =
#b0b7bb 1px solid; FONT-WEIGHT: normal; COLOR: #112277; FONT-STYLE: =
normal; BORDER-LEFT: #b0b7bb 0px solid; BACKGROUND-COLOR: #edf2f9
}
.headersandfooters {
	FONT-SIZE: x-small; FONT-FAMILY: Arial, 'Albany AMT', Helvetica, Helv; =
FONT-WEIGHT: bold; COLOR: #000000; FONT-STYLE: normal; BACKGROUND-COLOR: =
#edf2f9
}
.headerstrong {
	FONT-SIZE: x-small; BORDER-TOP: #b0b7bb 0px solid; FONT-FAMILY: Arial, =
'Albany AMT', Helvetica, Helv; BORDER-RIGHT: #b0b7bb 1px solid; =
BORDER-BOTTOM: #b0b7bb 1px solid; FONT-WEIGHT: bold; COLOR: #000000; =
FONT-STYLE: normal; BORDER-LEFT: #b0b7bb 0px solid; BACKGROUND-COLOR: =
#d8dbd3
}
.headerstrongfixed {
	FONT-SIZE: x-small; BORDER-TOP: #b0b7bb 0px solid; FONT-FAMILY: =
'Courier New', Courier, monospace; BORDER-RIGHT: #b0b7bb 1px solid; =
BORDER-BOTTOM: #b0b7bb 1px solid; FONT-WEIGHT: bold; COLOR: #000000; =
FONT-STYLE: normal; BORDER-LEFT: #b0b7bb 0px solid; BACKGROUND-COLOR: =
#d8dbd3
}
.heading1 {
	FONT-FAMILY: Arial, Helvetica, sans-serif
}
.heading2 {
	FONT-FAMILY: Arial, Helvetica, sans-serif
}
.heading3 {
	FONT-FAMILY: Arial, Helvetica, sans-serif
}
.heading4 {
	FONT-FAMILY: Arial, Helvetica, sans-serif
}
.heading5 {
	FONT-FAMILY: Arial, Helvetica, sans-serif
}
.heading6 {
	FONT-FAMILY: Arial, Helvetica, sans-serif
}
.index {
	FONT-SIZE: x-small; FONT-FAMILY: Arial, 'Albany AMT', Helvetica, Helv; =
FONT-WEIGHT: normal; COLOR: #000000; FONT-STYLE: normal; =
BACKGROUND-COLOR: #fafbfe
}
.indexaction {
	LIST-STYLE-TYPE: none; FONT-SIZE: x-small; FONT-FAMILY: Arial, 'Albany =
AMT', Helvetica, Helv; FONT-WEIGHT: normal; COLOR: #000000; FONT-STYLE: =
normal; MARGIN-LEFT: 6pt
}
.indexitem {
	LIST-STYLE-TYPE: none; FONT-SIZE: x-small; FONT-FAMILY: Arial, 'Albany =
AMT', Helvetica, Helv; FONT-WEIGHT: normal; COLOR: #000000; FONT-STYLE: =
normal; MARGIN-LEFT: 6pt
}
.indexprocname {
	FONT-SIZE: x-small; FONT-FAMILY: Arial, 'Albany AMT', Helvetica, Helv; =
FONT-WEIGHT: bold; COLOR: #112277; FONT-STYLE: normal; BACKGROUND-COLOR: =
#fafbfe
}
.indextitle {
	FONT-SIZE: x-small; FONT-FAMILY: Arial, 'Albany AMT', Helvetica, Helv; =
FONT-WEIGHT: bold; COLOR: #112277; FONT-STYLE: italic; BACKGROUND-COLOR: =
#fafbfe
}
.layoutcontainer {
	BORDER-TOP: #000000 0px solid; BORDER-RIGHT: #000000 0px solid; =
BORDER-BOTTOM: #000000 0px solid; BORDER-SPACING: 30px; BORDER-LEFT: =
#000000 0px solid
}
.layoutregion {
	BORDER-TOP: #000000 0px solid; BORDER-RIGHT: #000000 0px solid; =
BORDER-BOTTOM: #000000 0px solid; BORDER-SPACING: 30px; BORDER-LEFT: =
#000000 0px solid
}
.linecontent {
	FONT-SIZE: x-small; BORDER-TOP: #c1c1c1 0px solid; FONT-FAMILY: Arial, =
'Albany AMT', Helvetica, Helv; BORDER-RIGHT: #c1c1c1 1px solid; =
BORDER-BOTTOM: #c1c1c1 1px solid; FONT-WEIGHT: normal; COLOR: #112277; =
FONT-STYLE: normal; BORDER-LEFT: #c1c1c1 0px solid; BACKGROUND-COLOR: =
#fafbfe
}
.link {
	COLOR: #0000ff
}
.list {
	LIST-STYLE-TYPE: disc; FONT-SIZE: x-small; FONT-FAMILY: Arial, 'Albany =
AMT', Helvetica, Helv; FONT-WEIGHT: normal; COLOR: #000000; FONT-STYLE: =
normal; BACKGROUND-COLOR: #fafbfe
}
.list10 {
	LIST-STYLE-TYPE: square; FONT-SIZE: x-small; FONT-FAMILY: Arial, =
'Albany AMT', Helvetica, Helv; FONT-WEIGHT: normal; COLOR: #000000; =
FONT-STYLE: normal; BACKGROUND-COLOR: #fafbfe
}
.list2 {
	LIST-STYLE-TYPE: circle; FONT-SIZE: x-small; FONT-FAMILY: Arial, =
'Albany AMT', Helvetica, Helv; FONT-WEIGHT: normal; COLOR: #000000; =
FONT-STYLE: normal; BACKGROUND-COLOR: #fafbfe
}
.list3 {
	LIST-STYLE-TYPE: square; FONT-SIZE: x-small; FONT-FAMILY: Arial, =
'Albany AMT', Helvetica, Helv; FONT-WEIGHT: normal; COLOR: #000000; =
FONT-STYLE: normal; BACKGROUND-COLOR: #fafbfe
}
.list4 {
	LIST-STYLE-TYPE: square; FONT-SIZE: x-small; FONT-FAMILY: Arial, =
'Albany AMT', Helvetica, Helv; FONT-WEIGHT: normal; COLOR: #000000; =
FONT-STYLE: normal; BACKGROUND-COLOR: #fafbfe
}
.list5 {
	LIST-STYLE-TYPE: square; FONT-SIZE: x-small; FONT-FAMILY: Arial, =
'Albany AMT', Helvetica, Helv; FONT-WEIGHT: normal; COLOR: #000000; =
FONT-STYLE: normal; BACKGROUND-COLOR: #fafbfe
}
.list6 {
	LIST-STYLE-TYPE: square; FONT-SIZE: x-small; FONT-FAMILY: Arial, =
'Albany AMT', Helvetica, Helv; FONT-WEIGHT: normal; COLOR: #000000; =
FONT-STYLE: normal; BACKGROUND-COLOR: #fafbfe
}
.list7 {
	LIST-STYLE-TYPE: square; FONT-SIZE: x-small; FONT-FAMILY: Arial, =
'Albany AMT', Helvetica, Helv; FONT-WEIGHT: normal; COLOR: #000000; =
FONT-STYLE: normal; BACKGROUND-COLOR: #fafbfe
}
.list8 {
	LIST-STYLE-TYPE: square; FONT-SIZE: x-small; FONT-FAMILY: Arial, =
'Albany AMT', Helvetica, Helv; FONT-WEIGHT: normal; COLOR: #000000; =
FONT-STYLE: normal; BACKGROUND-COLOR: #fafbfe
}
.list9 {
	LIST-STYLE-TYPE: square; FONT-SIZE: x-small; FONT-FAMILY: Arial, =
'Albany AMT', Helvetica, Helv; FONT-WEIGHT: normal; COLOR: #000000; =
FONT-STYLE: normal; BACKGROUND-COLOR: #fafbfe
}
.listitem {
	LIST-STYLE-TYPE: disc; FONT-SIZE: x-small; FONT-FAMILY: Arial, 'Albany =
AMT', Helvetica, Helv; FONT-WEIGHT: normal; COLOR: #000000; FONT-STYLE: =
normal; BACKGROUND-COLOR: #fafbfe
}
.listitem10 {
	LIST-STYLE-TYPE: square; FONT-SIZE: x-small; FONT-FAMILY: Arial, =
'Albany AMT', Helvetica, Helv; FONT-WEIGHT: normal; COLOR: #000000; =
FONT-STYLE: normal; BACKGROUND-COLOR: #fafbfe
}
.listitem2 {
	LIST-STYLE-TYPE: circle; FONT-SIZE: x-small; FONT-FAMILY: Arial, =
'Albany AMT', Helvetica, Helv; FONT-WEIGHT: normal; COLOR: #000000; =
FONT-STYLE: normal; BACKGROUND-COLOR: #fafbfe
}
.listitem3 {
	LIST-STYLE-TYPE: square; FONT-SIZE: x-small; FONT-FAMILY: Arial, =
'Albany AMT', Helvetica, Helv; FONT-WEIGHT: normal; COLOR: #000000; =
FONT-STYLE: normal; BACKGROUND-COLOR: #fafbfe
}
.listitem4 {
	LIST-STYLE-TYPE: square; FONT-SIZE: x-small; FONT-FAMILY: Arial, =
'Albany AMT', Helvetica, Helv; FONT-WEIGHT: normal; COLOR: #000000; =
FONT-STYLE: normal; BACKGROUND-COLOR: #fafbfe
}
.listitem5 {
	LIST-STYLE-TYPE: square; FONT-SIZE: x-small; FONT-FAMILY: Arial, =
'Albany AMT', Helvetica, Helv; FONT-WEIGHT: normal; COLOR: #000000; =
FONT-STYLE: normal; BACKGROUND-COLOR: #fafbfe
}
.listitem6 {
	LIST-STYLE-TYPE: square; FONT-SIZE: x-small; FONT-FAMILY: Arial, =
'Albany AMT', Helvetica, Helv; FONT-WEIGHT: normal; COLOR: #000000; =
FONT-STYLE: normal; BACKGROUND-COLOR: #fafbfe
}
.listitem7 {
	LIST-STYLE-TYPE: square; FONT-SIZE: x-small; FONT-FAMILY: Arial, =
'Albany AMT', Helvetica, Helv; FONT-WEIGHT: normal; COLOR: #000000; =
FONT-STYLE: normal; BACKGROUND-COLOR: #fafbfe
}
.listitem8 {
	LIST-STYLE-TYPE: square; FONT-SIZE: x-small; FONT-FAMILY: Arial, =
'Albany AMT', Helvetica, Helv; FONT-WEIGHT: normal; COLOR: #000000; =
FONT-STYLE: normal; BACKGROUND-COLOR: #fafbfe
}
.listitem9 {
	LIST-STYLE-TYPE: square; FONT-SIZE: x-small; FONT-FAMILY: Arial, =
'Albany AMT', Helvetica, Helv; FONT-WEIGHT: normal; COLOR: #000000; =
FONT-STYLE: normal; BACKGROUND-COLOR: #fafbfe
}
.note {
	FONT-SIZE: x-small; FONT-FAMILY: Arial, 'Albany AMT', Helvetica, Helv; =
FONT-WEIGHT: normal; COLOR: #112277; FONT-STYLE: normal; =
BACKGROUND-COLOR: #fafbfe
}
.notebanner {
	FONT-SIZE: x-small; FONT-FAMILY: Arial, 'Albany AMT', Helvetica, Helv; =
FONT-WEIGHT: bold; COLOR: #112277; FONT-STYLE: normal; BACKGROUND-COLOR: =
#fafbfe
}
.notecontent {
	FONT-SIZE: x-small; FONT-FAMILY: Arial, 'Albany AMT', Helvetica, Helv; =
FONT-WEIGHT: normal; COLOR: #112277; FONT-STYLE: normal; =
BACKGROUND-COLOR: #fafbfe
}
.notecontentfixed {
	FONT-SIZE: x-small; FONT-FAMILY: 'Courier New', Courier; FONT-WEIGHT: =
normal; COLOR: #112277; FONT-STYLE: normal; BACKGROUND-COLOR: #fafbfe
}
.output {
	FONT-SIZE: x-small; BORDER-TOP: #c1c1c1 1px solid; FONT-FAMILY: Arial, =
'Albany AMT', Helvetica, Helv; BORDER-RIGHT: #c1c1c1 1px solid; =
BORDER-COLLAPSE: separate; BORDER-BOTTOM: #c1c1c1 1px solid; =
FONT-WEIGHT: normal; COLOR: #000000; FONT-STYLE: normal; BORDER-SPACING: =
1px; BORDER-LEFT: #c1c1c1 1px solid; BACKGROUND-COLOR: #fafbfe
}
.pageno {
	FONT-SIZE: x-small; FONT-FAMILY: Arial, 'Albany AMT', Helvetica, Helv; =
VERTICAL-ALIGN: top; FONT-WEIGHT: bold; COLOR: #112277; FONT-STYLE: =
normal; TEXT-ALIGN: right; BORDER-SPACING: 0px; BACKGROUND-COLOR: =
#fafbfe
}
.pages {
	LIST-STYLE-TYPE: decimal; FONT-SIZE: x-small; FONT-FAMILY: Arial, =
'Albany AMT', Helvetica, Helv; FONT-WEIGHT: normal; COLOR: #000000; =
FONT-STYLE: normal; MARGIN-LEFT: 8px; BACKGROUND-COLOR: #fafbfe; =
MARGIN-RIGHT: 8px
}
.pagesdate {
	FONT-SIZE: x-small; FONT-FAMILY: Arial, 'Albany AMT', Helvetica, Helv; =
WIDTH: 100%; FONT-WEIGHT: normal; COLOR: #000000; FONT-STYLE: normal; =
BACKGROUND-COLOR: #fafbfe
}
.pagesitem {
	LIST-STYLE-TYPE: none; FONT-SIZE: x-small; FONT-FAMILY: Arial, 'Albany =
AMT', Helvetica, Helv; FONT-WEIGHT: normal; COLOR: #000000; FONT-STYLE: =
normal; MARGIN-LEFT: 6pt
}
.pagesproclabel {
	FONT-SIZE: x-small; FONT-FAMILY: Arial, 'Albany AMT', Helvetica, Helv; =
FONT-WEIGHT: bold; COLOR: #112277; FONT-STYLE: normal; BACKGROUND-COLOR: =
#fafbfe
}
.pagesprocname {
	FONT-SIZE: x-small; FONT-FAMILY: Arial, 'Albany AMT', Helvetica, Helv; =
FONT-WEIGHT: bold; COLOR: #112277; FONT-STYLE: normal; BACKGROUND-COLOR: =
#fafbfe
}
.pagestitle {
	FONT-SIZE: x-small; FONT-FAMILY: Arial, 'Albany AMT', Helvetica, Helv; =
FONT-WEIGHT: bold; COLOR: #112277; FONT-STYLE: italic; BACKGROUND-COLOR: =
#fafbfe
}
.paragraph {
	FONT-SIZE: x-small; FONT-FAMILY: Arial, 'Albany AMT', Helvetica, Helv; =
FONT-WEIGHT: normal; COLOR: #000000; FONT-STYLE: normal; =
BACKGROUND-COLOR: #fafbfe
}
.parskip {
	FONT-SIZE: x-small; BORDER-TOP: #000000 0px solid; FONT-FAMILY: Arial, =
'Albany AMT', Helvetica, Helv; BORDER-RIGHT: #000000 0px solid; =
BORDER-BOTTOM: #000000 0px solid; FONT-WEIGHT: bold; FONT-STYLE: normal; =
BORDER-SPACING: 0px; BORDER-LEFT: #000000 0px solid
}
.prepage {
	FONT-SIZE: x-small; FONT-FAMILY: Arial, 'Albany AMT', Helvetica, Helv; =
FONT-WEIGHT: normal; COLOR: #112277; FONT-STYLE: normal; TEXT-ALIGN: =
left; BACKGROUND-COLOR: #fafbfe
}
.proctitle {
	FONT-SIZE: x-small; FONT-FAMILY: Arial, 'Albany AMT', Helvetica, Helv; =
FONT-WEIGHT: bold; COLOR: #112277; FONT-STYLE: normal; BACKGROUND-COLOR: =
#fafbfe
}
.proctitlefixed {
	FONT-SIZE: x-small; FONT-FAMILY: 'Courier New', Courier, monospace; =
FONT-WEIGHT: bold; COLOR: #112277; FONT-STYLE: normal; BACKGROUND-COLOR: =
#fafbfe
}
.rowfooter {
	FONT-SIZE: x-small; BORDER-TOP: #b0b7bb 0px solid; FONT-FAMILY: Arial, =
'Albany AMT', Helvetica, Helv; BORDER-RIGHT: #b0b7bb 1px solid; =
BORDER-BOTTOM: #b0b7bb 1px solid; FONT-WEIGHT: bold; COLOR: #112277; =
FONT-STYLE: normal; BORDER-LEFT: #b0b7bb 0px solid; BACKGROUND-COLOR: =
#edf2f9
}
.rowfooteremphasis {
	FONT-SIZE: x-small; BORDER-TOP: #b0b7bb 0px solid; FONT-FAMILY: Arial, =
'Albany AMT', Helvetica, Helv; BORDER-RIGHT: #b0b7bb 1px solid; =
BORDER-BOTTOM: #b0b7bb 1px solid; FONT-WEIGHT: normal; COLOR: #112277; =
FONT-STYLE: italic; BORDER-LEFT: #b0b7bb 0px solid; BACKGROUND-COLOR: =
#edf2f9
}
.rowfooteremphasisfixed {
	FONT-SIZE: x-small; BORDER-TOP: #b0b7bb 0px solid; FONT-FAMILY: =
'Courier New', Courier, monospace; BORDER-RIGHT: #b0b7bb 1px solid; =
BORDER-BOTTOM: #b0b7bb 1px solid; FONT-WEIGHT: normal; COLOR: #112277; =
FONT-STYLE: italic; BORDER-LEFT: #b0b7bb 0px solid; BACKGROUND-COLOR: =
#edf2f9
}
.rowfooterempty {
	FONT-SIZE: x-small; BORDER-TOP: #b0b7bb 0px solid; FONT-FAMILY: Arial, =
'Albany AMT', Helvetica, Helv; BORDER-RIGHT: #b0b7bb 1px solid; =
BORDER-BOTTOM: #b0b7bb 1px solid; FONT-WEIGHT: bold; COLOR: #112277; =
FONT-STYLE: normal; BORDER-LEFT: #b0b7bb 0px solid; BACKGROUND-COLOR: =
#edf2f9
}
.rowfooterfixed {
	FONT-SIZE: x-small; BORDER-TOP: #b0b7bb 0px solid; FONT-FAMILY: =
'Courier New', Courier; BORDER-RIGHT: #b0b7bb 1px solid; BORDER-BOTTOM: =
#b0b7bb 1px solid; FONT-WEIGHT: normal; COLOR: #112277; FONT-STYLE: =
normal; BORDER-LEFT: #b0b7bb 0px solid; BACKGROUND-COLOR: #edf2f9
}
.rowfooterstrong {
	FONT-SIZE: x-small; BORDER-TOP: #b0b7bb 0px solid; FONT-FAMILY: Arial, =
'Albany AMT', Helvetica, Helv; BORDER-RIGHT: #b0b7bb 1px solid; =
BORDER-BOTTOM: #b0b7bb 1px solid; FONT-WEIGHT: bold; COLOR: #112277; =
FONT-STYLE: normal; BORDER-LEFT: #b0b7bb 0px solid; BACKGROUND-COLOR: =
#edf2f9
}
.rowfooterstrongfixed {
	FONT-SIZE: x-small; BORDER-TOP: #b0b7bb 0px solid; FONT-FAMILY: =
'Courier New', Courier, monospace; BORDER-RIGHT: #b0b7bb 1px solid; =
BORDER-BOTTOM: #b0b7bb 1px solid; FONT-WEIGHT: bold; COLOR: #112277; =
FONT-STYLE: normal; BORDER-LEFT: #b0b7bb 0px solid; BACKGROUND-COLOR: =
#edf2f9
}
.rowheader {
	FONT-SIZE: x-small; BORDER-TOP: #b0b7bb 0px solid; FONT-FAMILY: Arial, =
'Albany AMT', Helvetica, Helv; BORDER-RIGHT: #b0b7bb 1px solid; =
BORDER-BOTTOM: #b0b7bb 1px solid; FONT-WEIGHT: bold; COLOR: #112277; =
FONT-STYLE: normal; BORDER-LEFT: #b0b7bb 0px solid; BACKGROUND-COLOR: =
#edf2f9
}
.rowheaderemphasis {
	FONT-SIZE: x-small; BORDER-TOP: #b0b7bb 0px solid; FONT-FAMILY: Arial, =
'Albany AMT', Helvetica, Helv; BORDER-RIGHT: #b0b7bb 1px solid; =
BORDER-BOTTOM: #b0b7bb 1px solid; FONT-WEIGHT: normal; COLOR: #112277; =
FONT-STYLE: italic; BORDER-LEFT: #b0b7bb 0px solid; BACKGROUND-COLOR: =
#edf2f9
}
.rowheaderemphasisfixed {
	FONT-SIZE: x-small; BORDER-TOP: #b0b7bb 0px solid; FONT-FAMILY: =
'Courier New', Courier, monospace; BORDER-RIGHT: #b0b7bb 1px solid; =
BORDER-BOTTOM: #b0b7bb 1px solid; FONT-WEIGHT: normal; COLOR: #112277; =
FONT-STYLE: italic; BORDER-LEFT: #b0b7bb 0px solid; BACKGROUND-COLOR: =
#edf2f9
}
.rowheaderempty {
	FONT-SIZE: x-small; BORDER-TOP: #b0b7bb 0px solid; FONT-FAMILY: Arial, =
'Albany AMT', Helvetica, Helv; BORDER-RIGHT: #b0b7bb 1px solid; =
BORDER-BOTTOM: #b0b7bb 1px solid; FONT-WEIGHT: bold; COLOR: #112277; =
FONT-STYLE: normal; BORDER-LEFT: #b0b7bb 0px solid; BACKGROUND-COLOR: =
#edf2f9
}
.rowheaderfixed {
	FONT-SIZE: x-small; BORDER-TOP: #b0b7bb 0px solid; FONT-FAMILY: =
'Courier New', Courier; BORDER-RIGHT: #b0b7bb 1px solid; BORDER-BOTTOM: =
#b0b7bb 1px solid; FONT-WEIGHT: normal; COLOR: #112277; FONT-STYLE: =
normal; BORDER-LEFT: #b0b7bb 0px solid; BACKGROUND-COLOR: #edf2f9
}
.rowheaderstrong {
	FONT-SIZE: x-small; BORDER-TOP: #b0b7bb 0px solid; FONT-FAMILY: Arial, =
'Albany AMT', Helvetica, Helv; BORDER-RIGHT: #b0b7bb 1px solid; =
BORDER-BOTTOM: #b0b7bb 1px solid; FONT-WEIGHT: bold; COLOR: #112277; =
FONT-STYLE: normal; BORDER-LEFT: #b0b7bb 0px solid; BACKGROUND-COLOR: =
#edf2f9
}
.rowheaderstrongfixed {
	FONT-SIZE: x-small; BORDER-TOP: #b0b7bb 0px solid; FONT-FAMILY: =
'Courier New', Courier, monospace; BORDER-RIGHT: #b0b7bb 1px solid; =
BORDER-BOTTOM: #b0b7bb 1px solid; FONT-WEIGHT: bold; COLOR: #112277; =
FONT-STYLE: normal; BORDER-LEFT: #b0b7bb 0px solid; BACKGROUND-COLOR: =
#edf2f9
}
.systemfooter {
	FONT-SIZE: x-small; FONT-FAMILY: Arial, 'Albany AMT', Helvetica, Helv; =
FONT-WEIGHT: normal; COLOR: #112277; FONT-STYLE: normal; =
BACKGROUND-COLOR: #fafbfe
}
.systemfooter10 {
	FONT-SIZE: x-small; FONT-FAMILY: Arial, 'Albany AMT', Helvetica, Helv; =
FONT-WEIGHT: normal; COLOR: #112277; FONT-STYLE: normal; =
BACKGROUND-COLOR: #fafbfe
}
.systemfooter2 {
	FONT-SIZE: x-small; FONT-FAMILY: Arial, 'Albany AMT', Helvetica, Helv; =
FONT-WEIGHT: normal; COLOR: #112277; FONT-STYLE: normal; =
BACKGROUND-COLOR: #fafbfe
}
.systemfooter3 {
	FONT-SIZE: x-small; FONT-FAMILY: Arial, 'Albany AMT', Helvetica, Helv; =
FONT-WEIGHT: normal; COLOR: #112277; FONT-STYLE: normal; =
BACKGROUND-COLOR: #fafbfe
}
.systemfooter4 {
	FONT-SIZE: x-small; FONT-FAMILY: Arial, 'Albany AMT', Helvetica, Helv; =
FONT-WEIGHT: normal; COLOR: #112277; FONT-STYLE: normal; =
BACKGROUND-COLOR: #fafbfe
}
.systemfooter5 {
	FONT-SIZE: x-small; FONT-FAMILY: Arial, 'Albany AMT', Helvetica, Helv; =
FONT-WEIGHT: normal; COLOR: #112277; FONT-STYLE: normal; =
BACKGROUND-COLOR: #fafbfe
}
.systemfooter6 {
	FONT-SIZE: x-small; FONT-FAMILY: Arial, 'Albany AMT', Helvetica, Helv; =
FONT-WEIGHT: normal; COLOR: #112277; FONT-STYLE: normal; =
BACKGROUND-COLOR: #fafbfe
}
.systemfooter7 {
	FONT-SIZE: x-small; FONT-FAMILY: Arial, 'Albany AMT', Helvetica, Helv; =
FONT-WEIGHT: normal; COLOR: #112277; FONT-STYLE: normal; =
BACKGROUND-COLOR: #fafbfe
}
.systemfooter8 {
	FONT-SIZE: x-small; FONT-FAMILY: Arial, 'Albany AMT', Helvetica, Helv; =
FONT-WEIGHT: normal; COLOR: #112277; FONT-STYLE: normal; =
BACKGROUND-COLOR: #fafbfe
}
.systemfooter9 {
	FONT-SIZE: x-small; FONT-FAMILY: Arial, 'Albany AMT', Helvetica, Helv; =
FONT-WEIGHT: normal; COLOR: #112277; FONT-STYLE: normal; =
BACKGROUND-COLOR: #fafbfe
}
.systemtitle {
	FONT-SIZE: small; FONT-FAMILY: Arial, 'Albany AMT', Helvetica, Helv; =
FONT-WEIGHT: bold; COLOR: #112277; FONT-STYLE: normal; BACKGROUND-COLOR: =
#fafbfe
}
.systemtitle10 {
	FONT-SIZE: small; FONT-FAMILY: Arial, 'Albany AMT', Helvetica, Helv; =
FONT-WEIGHT: bold; COLOR: #112277; FONT-STYLE: normal; BACKGROUND-COLOR: =
#fafbfe
}
.systemtitle2 {
	FONT-SIZE: small; FONT-FAMILY: Arial, 'Albany AMT', Helvetica, Helv; =
FONT-WEIGHT: bold; COLOR: #112277; FONT-STYLE: normal; BACKGROUND-COLOR: =
#fafbfe
}
.systemtitle3 {
	FONT-SIZE: small; FONT-FAMILY: Arial, 'Albany AMT', Helvetica, Helv; =
FONT-WEIGHT: bold; COLOR: #112277; FONT-STYLE: normal; BACKGROUND-COLOR: =
#fafbfe
}
.systemtitle4 {
	FONT-SIZE: small; FONT-FAMILY: Arial, 'Albany AMT', Helvetica, Helv; =
FONT-WEIGHT: bold; COLOR: #112277; FONT-STYLE: normal; BACKGROUND-COLOR: =
#fafbfe
}
.systemtitle5 {
	FONT-SIZE: small; FONT-FAMILY: Arial, 'Albany AMT', Helvetica, Helv; =
FONT-WEIGHT: bold; COLOR: #112277; FONT-STYLE: normal; BACKGROUND-COLOR: =
#fafbfe
}
.systemtitle6 {
	FONT-SIZE: small; FONT-FAMILY: Arial, 'Albany AMT', Helvetica, Helv; =
FONT-WEIGHT: bold; COLOR: #112277; FONT-STYLE: normal; BACKGROUND-COLOR: =
#fafbfe
}
.systemtitle7 {
	FONT-SIZE: small; FONT-FAMILY: Arial, 'Albany AMT', Helvetica, Helv; =
FONT-WEIGHT: bold; COLOR: #112277; FONT-STYLE: normal; BACKGROUND-COLOR: =
#fafbfe
}
.systemtitle8 {
	FONT-SIZE: small; FONT-FAMILY: Arial, 'Albany AMT', Helvetica, Helv; =
FONT-WEIGHT: bold; COLOR: #112277; FONT-STYLE: normal; BACKGROUND-COLOR: =
#fafbfe
}
.systemtitle9 {
	FONT-SIZE: small; FONT-FAMILY: Arial, 'Albany AMT', Helvetica, Helv; =
FONT-WEIGHT: bold; COLOR: #112277; FONT-STYLE: normal; BACKGROUND-COLOR: =
#fafbfe
}
.systitleandfootercontainer {
	FONT-SIZE: x-small; BORDER-TOP: #000000 0px solid; FONT-FAMILY: Arial, =
'Albany AMT', Helvetica, Helv; BORDER-RIGHT: #000000 0px solid; WIDTH: =
100%; BORDER-BOTTOM: #000000 0px solid; FONT-WEIGHT: normal; COLOR: =
#000000; FONT-STYLE: normal; BORDER-SPACING: 1px; BORDER-LEFT: #000000 =
0px solid; BACKGROUND-COLOR: #fafbfe
}
.table {
	BORDER-TOP: #c1c1c1 1px solid; BORDER-RIGHT: #c1c1c1 0px solid; =
BORDER-COLLAPSE: collapse; BORDER-BOTTOM: #c1c1c1 0px solid; =
BORDER-SPACING: 0px; BORDER-LEFT: #c1c1c1 1px solid
}
.top_stacked_value {
	BORDER-TOP: 0px; BORDER-RIGHT: 0px; BORDER-BOTTOM: 0px; PADDING-BOTTOM: =
1px; BORDER-LEFT: 0px
}
.middle_stacked_value {
	BORDER-TOP: 0px; BORDER-RIGHT: 0px; BORDER-BOTTOM: 0px; PADDING-BOTTOM: =
1px; PADDING-TOP: 1px; BORDER-LEFT: 0px
}
.bottom_stacked_value {
	BORDER-TOP: 0px; BORDER-RIGHT: 0px; BORDER-BOTTOM: 0px; PADDING-TOP: =
1px; BORDER-LEFT: 0px
}
.titleandnotecontainer {
	FONT-SIZE: x-small; BORDER-TOP: #000000 0px solid; FONT-FAMILY: Arial, =
'Albany AMT', Helvetica, Helv; BORDER-RIGHT: #000000 0px solid; WIDTH: =
100%; BORDER-BOTTOM: #000000 0px solid; FONT-WEIGHT: normal; COLOR: =
#000000; FONT-STYLE: normal; BORDER-SPACING: 1px; BORDER-LEFT: #000000 =
0px solid; BACKGROUND-COLOR: #fafbfe
}
.titlesandfooters {
	FONT-SIZE: x-small; FONT-FAMILY: Arial, 'Albany AMT', Helvetica, Helv; =
FONT-WEIGHT: bold; COLOR: #112277; FONT-STYLE: normal; BACKGROUND-COLOR: =
#fafbfe
}
.usertext {
	FONT-SIZE: x-small; FONT-FAMILY: Arial, 'Albany AMT', Helvetica, Helv; =
FONT-WEIGHT: normal; COLOR: #112277; FONT-STYLE: normal; =
BACKGROUND-COLOR: #fafbfe
}
.visitedlink {
	COLOR: #800080
}
.warnbanner {
	FONT-SIZE: x-small; FONT-FAMILY: Arial, 'Albany AMT', Helvetica, Helv; =
FONT-WEIGHT: bold; COLOR: #112277; FONT-STYLE: normal; BACKGROUND-COLOR: =
#fafbfe
}
.warncontent {
	FONT-SIZE: x-small; FONT-FAMILY: Arial, 'Albany AMT', Helvetica, Helv; =
FONT-WEIGHT: normal; COLOR: #112277; FONT-STYLE: normal; =
BACKGROUND-COLOR: #fafbfe
}
.warncontentfixed {
	FONT-SIZE: x-small; FONT-FAMILY: 'Courier New', Courier; FONT-WEIGHT: =
normal; COLOR: #112277; FONT-STYLE: normal; BACKGROUND-COLOR: #fafbfe
}
.l {
	TEXT-ALIGN: left
}
.c {
	TEXT-ALIGN: center
}
.r {
	TEXT-ALIGN: right
}
.d {
	TEXT-ALIGN: right
}
.j {
	TEXT-ALIGN: justify
}
.t {
	VERTICAL-ALIGN: top
}
.m {
	VERTICAL-ALIGN: middle
}
.b {
	VERTICAL-ALIGN: bottom
}
TD {
	VERTICAL-ALIGN: top
}
TH {
	VERTICAL-ALIGN: top
}
.stacked_cell {
	PADDING-BOTTOM: 0px; PADDING-TOP: 0px; PADDING-LEFT: 0px; =
PADDING-RIGHT: 0px
}
</STYLE>

<SCRIPT language=3Djavascript type=3Dtext/javascript>
<!--=20
function startup(){

}
function shutdown(){

}

//-->
</SCRIPT>
</HEAD>
<BODY class=3Dbody onload=3Dstartup() onunload=3Dshutdown()>
<SCRIPT language=3Djavascript type=3Dtext/javascript>
<!--=20
var _info =3D navigator.userAgent
var _ie =3D (_info.indexOf("MSIE") > 0
          && _info.indexOf("Win") > 0
          && _info.indexOf("Windows 3.1") < 0);
var _ie64 =3D _info.indexOf("x64") > 0

//-->
</SCRIPT>

<DIV class=3Dbranch></DIV>
<DIV class=3Dbranch><A name=3DIDX></A>
<TABLE class=3Dsystitleandfootercontainer cellSpacing=3D1 =
cellPadding=3D1 rules=3Dnone=20
width=3D"100%" summary=3D"Page Layout" border=3D0 frame=3Dvoid>
  <TBODY>
  <TR>
    <TD class=3D"c systemtitle">The SAS =
System</TD></TR></TBODY></TABLE><BR>
<DIV class=3D"c proctitle">The GLM Procedure</DIV>
<P>
<DIV>
<DIV align=3Dcenter>
<TABLE class=3Dtable borderColor=3D#c1c1c1 cellSpacing=3D0 =
cellPadding=3D5 rules=3Dall=20
summary=3D"Procedure GLM: Class Levels" frame=3Dbox>
  <COLGROUP>
  <COL></COLGROUP>
  <COLGROUP>
  <COL>
  <COL></COLGROUP>
  <THEAD>
  <TR>
    <TH class=3D"c b header" colSpan=3D3 scope=3Dcolgroup>Class Level=20
  Information</TH></TR>
  <TR>
    <TH class=3D"l b header" scope=3Dcol>Class</TH>
    <TH class=3D"r b header" scope=3Dcol>Levels</TH>
    <TH class=3D"l b header" scope=3Dcol>Values</TH></TR></THEAD>
  <TBODY>
  <TR>
    <TH class=3D"l rowheader" scope=3Drow>sex</TH>
    <TD class=3D"r data">2</TD>
    <TD class=3D"l data">1 2</TD></TR>
  <TR>
    <TH class=3D"l rowheader" scope=3Drow>agro</TH>
    <TD class=3D"r data">3</TD>
    <TD class=3D"l data">1 2 =
3</TD></TR></TBODY></TABLE></DIV></DIV><BR><A=20
name=3DIDX1></A>
<DIV>
<DIV align=3Dcenter>
<TABLE class=3Dtable borderColor=3D#c1c1c1 cellSpacing=3D0 =
cellPadding=3D5 rules=3Dall=20
summary=3D"Procedure GLM: Number of Observations" frame=3Dbox>
  <COLGROUP>
  <COL>
  <COL></COLGROUP>
  <TBODY>
  <TR>
    <TH class=3D"l rowheader" scope=3Drow>Number of Observations =
Read</TH>
    <TD class=3D"r data">1200</TD></TR>
  <TR>
    <TH class=3D"l rowheader" scope=3Drow>Number of Observations =
Used</TH>
    <TD class=3D"r data">1200</TD></TR></TBODY></TABLE></DIV></DIV><BR>
<P style=3D"PAGE-BREAK-AFTER: always"><BR></P>
<HR SIZE=3D3>
<A name=3DIDX2></A>
<TABLE class=3Dsystitleandfootercontainer cellSpacing=3D1 =
cellPadding=3D1 rules=3Dnone=20
width=3D"100%" summary=3D"Page Layout" border=3D0 frame=3Dvoid>
  <TBODY>
  <TR>
    <TD class=3D"c systemtitle">The SAS =
System</TD></TR></TBODY></TABLE><BR>
<DIV class=3D"c proctitle">The GLM Procedure</DIV>
<DIV class=3D"c proctitle">&nbsp;</DIV>
<DIV class=3D"c proctitle">Dependent Variable: MC </DIV>
<P>
<DIV>
<DIV align=3Dcenter>
<TABLE class=3Dtable borderColor=3D#c1c1c1 cellSpacing=3D0 =
cellPadding=3D5 rules=3Dall=20
summary=3D"Procedure GLM: Overall ANOVA" frame=3Dbox>
  <COLGROUP>
  <COL></COLGROUP>
  <COLGROUP>
  <COL>
  <COL>
  <COL>
  <COL>
  <COL></COLGROUP>
  <THEAD>
  <TR>
    <TH class=3D"l b header" scope=3Dcol>Source</TH>
    <TH class=3D"r b header" scope=3Dcol>DF</TH>
    <TH class=3D"r b header" scope=3Dcol>Sum of Squares</TH>
    <TH class=3D"r b header" scope=3Dcol>Mean Square</TH>
    <TH class=3D"r b header" scope=3Dcol>F Value</TH>
    <TH class=3D"r b header" =
scope=3Dcol>Pr&nbsp;&gt;&nbsp;F</TH></TR></THEAD>
  <TBODY>
  <TR>
    <TH class=3D"l rowheader" scope=3Drow>Model</TH>
    <TD class=3D"r data">5</TD>
    <TD class=3D"r data">2382.158333</TD>
    <TD class=3D"r data">476.431667</TD>
    <TD class=3D"r data">78.00</TD>
    <TD class=3D"r data">&lt;.0001</TD></TR>
  <TR>
    <TH class=3D"l rowheader" scope=3Drow>Error</TH>
    <TD class=3D"r data">1194</TD>
    <TD class=3D"r data">7292.841667</TD>
    <TD class=3D"r data">6.107908</TD>
    <TD class=3D"r data">&nbsp;</TD>
    <TD class=3D"r data">&nbsp;</TD></TR>
  <TR>
    <TH class=3D"l rowheader" scope=3Drow>Corrected Total</TH>
    <TD class=3D"r data">1199</TD>
    <TD class=3D"r data">9675.000000</TD>
    <TD class=3D"r data">&nbsp;</TD>
    <TD class=3D"r data">&nbsp;</TD>
    <TD class=3D"r =
data">&nbsp;</TD></TR></TBODY></TABLE></DIV></DIV><BR><A=20
name=3DIDX3></A>
<DIV>
<DIV align=3Dcenter>
<TABLE class=3Dtable borderColor=3D#c1c1c1 cellSpacing=3D0 =
cellPadding=3D5 rules=3Dall=20
summary=3D"Procedure GLM: Fit Statistics" frame=3Dbox>
  <COLGROUP>
  <COL>
  <COL>
  <COL>
  <COL></COLGROUP>
  <THEAD>
  <TR>
    <TH class=3D"r b header" scope=3Dcol>R-Square</TH>
    <TH class=3D"r b header" scope=3Dcol>Coeff Var</TH>
    <TH class=3D"r b header" scope=3Dcol>Root MSE</TH>
    <TH class=3D"r b header" scope=3Dcol>MC&nbsp;Mean</TH></TR></THEAD>
  <TBODY>
  <TR>
    <TD class=3D"r data">0.246218</TD>
    <TD class=3D"r data">6.798949</TD>
    <TD class=3D"r data">2.471418</TD>
    <TD class=3D"r =
data">36.35000</TD></TR></TBODY></TABLE></DIV></DIV><BR><A=20
name=3DIDX4></A>
<DIV>
<DIV align=3Dcenter>
<TABLE class=3Dtable borderColor=3D#c1c1c1 cellSpacing=3D0 =
cellPadding=3D5 rules=3Dall=20
summary=3D"Procedure GLM: Type I Model ANOVA" frame=3Dbox>
  <COLGROUP>
  <COL></COLGROUP>
  <COLGROUP>
  <COL>
  <COL>
  <COL>
  <COL>
  <COL></COLGROUP>
  <THEAD>
  <TR>
    <TH class=3D"l b header" scope=3Dcol>Source</TH>
    <TH class=3D"r b header" scope=3Dcol>DF</TH>
    <TH class=3D"r b header" scope=3Dcol>Type I SS</TH>
    <TH class=3D"r b header" scope=3Dcol>Mean Square</TH>
    <TH class=3D"r b header" scope=3Dcol>F Value</TH>
    <TH class=3D"r b header" =
scope=3Dcol>Pr&nbsp;&gt;&nbsp;F</TH></TR></THEAD>
  <TBODY>
  <TR>
    <TH class=3D"l rowheader" scope=3Drow>sex</TH>
    <TD class=3D"r data">1</TD>
    <TD class=3D"r data">2252.343750</TD>
    <TD class=3D"r data">2252.343750</TD>
    <TD class=3D"r data">368.76</TD>
    <TD class=3D"r data">&lt;.0001</TD></TR>
  <TR>
    <TH class=3D"l rowheader" scope=3Drow>agro</TH>
    <TD class=3D"r data">2</TD>
    <TD class=3D"r data">117.067778</TD>
    <TD class=3D"r data">58.533889</TD>
    <TD class=3D"r data">9.58</TD>
    <TD class=3D"r data">&lt;.0001</TD></TR>
  <TR>
    <TH class=3D"l rowheader" scope=3Drow>sex*agro</TH>
    <TD class=3D"r data">2</TD>
    <TD class=3D"r data">12.746806</TD>
    <TD class=3D"r data">6.373403</TD>
    <TD class=3D"r data">1.04</TD>
    <TD class=3D"r =
data">0.3526</TD></TR></TBODY></TABLE></DIV></DIV><BR><A=20
name=3DIDX5></A>
<DIV>
<DIV align=3Dcenter>
<TABLE class=3Dtable borderColor=3D#c1c1c1 cellSpacing=3D0 =
cellPadding=3D5 rules=3Dall=20
summary=3D"Procedure GLM: Type III Model ANOVA" frame=3Dbox>
  <COLGROUP>
  <COL></COLGROUP>
  <COLGROUP>
  <COL>
  <COL>
  <COL>
  <COL>
  <COL></COLGROUP>
  <THEAD>
  <TR>
    <TH class=3D"l b header" scope=3Dcol>Source</TH>
    <TH class=3D"r b header" scope=3Dcol>DF</TH>
    <TH class=3D"r b header" scope=3Dcol>Type III SS</TH>
    <TH class=3D"r b header" scope=3Dcol>Mean Square</TH>
    <TH class=3D"r b header" scope=3Dcol>F Value</TH>
    <TH class=3D"r b header" =
scope=3Dcol>Pr&nbsp;&gt;&nbsp;F</TH></TR></THEAD>
  <TBODY>
  <TR>
    <TH class=3D"l rowheader" scope=3Drow>sex</TH>
    <TD class=3D"r data">1</TD>
    <TD class=3D"r data">2220.120714</TD>
    <TD class=3D"r data">2220.120714</TD>
    <TD class=3D"r data">363.48</TD>
    <TD class=3D"r data">&lt;.0001</TD></TR>
  <TR>
    <TH class=3D"l rowheader" scope=3Drow>agro</TH>
    <TD class=3D"r data">2</TD>
    <TD class=3D"r data">124.336806</TD>
    <TD class=3D"r data">62.168403</TD>
    <TD class=3D"r data">10.18</TD>
    <TD class=3D"r data">&lt;.0001</TD></TR>
  <TR>
    <TH class=3D"l rowheader" scope=3Drow>sex*agro</TH>
    <TD class=3D"r data">2</TD>
    <TD class=3D"r data">12.746806</TD>
    <TD class=3D"r data">6.373403</TD>
    <TD class=3D"r data">1.04</TD>
    <TD class=3D"r =
data">0.3526</TD></TR></TBODY></TABLE></DIV></DIV><BR><A=20
name=3DIDX6></A>
<DIV>
<DIV class=3Dc><IMG class=3Dc style=3D"HEIGHT: 480px; WIDTH: 640px" =
border=3D0=20
alt=3D"Interaction Plot for MC by sex"=20
src=3D"file:///C:/Users/DEMSSIE/AppData/Local/Temp/SAS%20Temporary%20File=
s/_TD6404_DESKTOP-G6FE1C4_/IntPlot56.png">=20
</DIV></DIV><BR>
<P style=3D"PAGE-BREAK-AFTER: always"><BR></P>
<HR SIZE=3D3>
<A name=3DIDX7></A>
<TABLE class=3Dsystitleandfootercontainer cellSpacing=3D1 =
cellPadding=3D1 rules=3Dnone=20
width=3D"100%" summary=3D"Page Layout" border=3D0 frame=3Dvoid>
  <TBODY>
  <TR>
    <TD class=3D"c systemtitle">The SAS =
System</TD></TR></TBODY></TABLE><BR>
<DIV class=3D"c proctitle">The GLM Procedure</DIV>
<DIV class=3D"c proctitle">&nbsp;</DIV>
<DIV class=3D"c proctitle">Dependent Variable: HL </DIV>
<P>
<DIV>
<DIV align=3Dcenter>
<TABLE class=3Dtable borderColor=3D#c1c1c1 cellSpacing=3D0 =
cellPadding=3D5 rules=3Dall=20
summary=3D"Procedure GLM: Overall ANOVA" frame=3Dbox>
  <COLGROUP>
  <COL></COLGROUP>
  <COLGROUP>
  <COL>
  <COL>
  <COL>
  <COL>
  <COL></COLGROUP>
  <THEAD>
  <TR>
    <TH class=3D"l b header" scope=3Dcol>Source</TH>
    <TH class=3D"r b header" scope=3Dcol>DF</TH>
    <TH class=3D"r b header" scope=3Dcol>Sum of Squares</TH>
    <TH class=3D"r b header" scope=3Dcol>Mean Square</TH>
    <TH class=3D"r b header" scope=3Dcol>F Value</TH>
    <TH class=3D"r b header" =
scope=3Dcol>Pr&nbsp;&gt;&nbsp;F</TH></TR></THEAD>
  <TBODY>
  <TR>
    <TH class=3D"l rowheader" scope=3Drow>Model</TH>
    <TD class=3D"r data">5</TD>
    <TD class=3D"r data">2721.48833</TD>
    <TD class=3D"r data">544.29767</TD>
    <TD class=3D"r data">27.18</TD>
    <TD class=3D"r data">&lt;.0001</TD></TR>
  <TR>
    <TH class=3D"l rowheader" scope=3Drow>Error</TH>
    <TD class=3D"r data">1194</TD>
    <TD class=3D"r data">23906.51167</TD>
    <TD class=3D"r data">20.02220</TD>
    <TD class=3D"r data">&nbsp;</TD>
    <TD class=3D"r data">&nbsp;</TD></TR>
  <TR>
    <TH class=3D"l rowheader" scope=3Drow>Corrected Total</TH>
    <TD class=3D"r data">1199</TD>
    <TD class=3D"r data">26628.00000</TD>
    <TD class=3D"r data">&nbsp;</TD>
    <TD class=3D"r data">&nbsp;</TD>
    <TD class=3D"r =
data">&nbsp;</TD></TR></TBODY></TABLE></DIV></DIV><BR><A=20
name=3DIDX8></A>
<DIV>
<DIV align=3Dcenter>
<TABLE class=3Dtable borderColor=3D#c1c1c1 cellSpacing=3D0 =
cellPadding=3D5 rules=3Dall=20
summary=3D"Procedure GLM: Fit Statistics" frame=3Dbox>
  <COLGROUP>
  <COL>
  <COL>
  <COL>
  <COL></COLGROUP>
  <THEAD>
  <TR>
    <TH class=3D"r b header" scope=3Dcol>R-Square</TH>
    <TH class=3D"r b header" scope=3Dcol>Coeff Var</TH>
    <TH class=3D"r b header" scope=3Dcol>Root MSE</TH>
    <TH class=3D"r b header" scope=3Dcol>HL&nbsp;Mean</TH></TR></THEAD>
  <TBODY>
  <TR>
    <TD class=3D"r data">0.102204</TD>
    <TD class=3D"r data">21.61651</TD>
    <TD class=3D"r data">4.474618</TD>
    <TD class=3D"r =
data">20.70000</TD></TR></TBODY></TABLE></DIV></DIV><BR><A=20
name=3DIDX9></A>
<DIV>
<DIV align=3Dcenter>
<TABLE class=3Dtable borderColor=3D#c1c1c1 cellSpacing=3D0 =
cellPadding=3D5 rules=3Dall=20
summary=3D"Procedure GLM: Type I Model ANOVA" frame=3Dbox>
  <COLGROUP>
  <COL></COLGROUP>
  <COLGROUP>
  <COL>
  <COL>
  <COL>
  <COL>
  <COL></COLGROUP>
  <THEAD>
  <TR>
    <TH class=3D"l b header" scope=3Dcol>Source</TH>
    <TH class=3D"r b header" scope=3Dcol>DF</TH>
    <TH class=3D"r b header" scope=3Dcol>Type I SS</TH>
    <TH class=3D"r b header" scope=3Dcol>Mean Square</TH>
    <TH class=3D"r b header" scope=3Dcol>F Value</TH>
    <TH class=3D"r b header" =
scope=3Dcol>Pr&nbsp;&gt;&nbsp;F</TH></TR></THEAD>
  <TBODY>
  <TR>
    <TH class=3D"l rowheader" scope=3Drow>sex</TH>
    <TD class=3D"r data">1</TD>
    <TD class=3D"r data">219.615000</TD>
    <TD class=3D"r data">219.615000</TD>
    <TD class=3D"r data">10.97</TD>
    <TD class=3D"r data">0.0010</TD></TR>
  <TR>
    <TH class=3D"l rowheader" scope=3Drow>agro</TH>
    <TD class=3D"r data">2</TD>
    <TD class=3D"r data">2166.965556</TD>
    <TD class=3D"r data">1083.482778</TD>
    <TD class=3D"r data">54.11</TD>
    <TD class=3D"r data">&lt;.0001</TD></TR>
  <TR>
    <TH class=3D"l rowheader" scope=3Drow>sex*agro</TH>
    <TD class=3D"r data">2</TD>
    <TD class=3D"r data">334.907778</TD>
    <TD class=3D"r data">167.453889</TD>
    <TD class=3D"r data">8.36</TD>
    <TD class=3D"r =
data">0.0002</TD></TR></TBODY></TABLE></DIV></DIV><BR><A=20
name=3DIDX10></A>
<DIV>
<DIV align=3Dcenter>
<TABLE class=3Dtable borderColor=3D#c1c1c1 cellSpacing=3D0 =
cellPadding=3D5 rules=3Dall=20
summary=3D"Procedure GLM: Type III Model ANOVA" frame=3Dbox>
  <COLGROUP>
  <COL></COLGROUP>
  <COLGROUP>
  <COL>
  <COL>
  <COL>
  <COL>
  <COL></COLGROUP>
  <THEAD>
  <TR>
    <TH class=3D"l b header" scope=3Dcol>Source</TH>
    <TH class=3D"r b header" scope=3Dcol>DF</TH>
    <TH class=3D"r b header" scope=3Dcol>Type III SS</TH>
    <TH class=3D"r b header" scope=3Dcol>Mean Square</TH>
    <TH class=3D"r b header" scope=3Dcol>F Value</TH>
    <TH class=3D"r b header" =
scope=3Dcol>Pr&nbsp;&gt;&nbsp;F</TH></TR></THEAD>
  <TBODY>
  <TR>
    <TH class=3D"l rowheader" scope=3Drow>sex</TH>
    <TD class=3D"r data">1</TD>
    <TD class=3D"r data">146.146746</TD>
    <TD class=3D"r data">146.146746</TD>
    <TD class=3D"r data">7.30</TD>
    <TD class=3D"r data">0.0070</TD></TR>
  <TR>
    <TH class=3D"l rowheader" scope=3Drow>agro</TH>
    <TD class=3D"r data">2</TD>
    <TD class=3D"r data">1691.027778</TD>
    <TD class=3D"r data">845.513889</TD>
    <TD class=3D"r data">42.23</TD>
    <TD class=3D"r data">&lt;.0001</TD></TR>
  <TR>
    <TH class=3D"l rowheader" scope=3Drow>sex*agro</TH>
    <TD class=3D"r data">2</TD>
    <TD class=3D"r data">334.907778</TD>
    <TD class=3D"r data">167.453889</TD>
    <TD class=3D"r data">8.36</TD>
    <TD class=3D"r =
data">0.0002</TD></TR></TBODY></TABLE></DIV></DIV><BR><A=20
name=3DIDX11></A>
<DIV>
<DIV class=3Dc><IMG class=3Dc style=3D"HEIGHT: 480px; WIDTH: 640px" =
border=3D0=20
alt=3D"Interaction Plot for HL by sex"=20
src=3D"file:///C:/Users/DEMSSIE/AppData/Local/Temp/SAS%20Temporary%20File=
s/_TD6404_DESKTOP-G6FE1C4_/IntPlot57.png">=20
</DIV></DIV><BR>
<P style=3D"PAGE-BREAK-AFTER: always"><BR></P>
<HR SIZE=3D3>
<A name=3DIDX12></A>
<TABLE class=3Dsystitleandfootercontainer cellSpacing=3D1 =
cellPadding=3D1 rules=3Dnone=20
width=3D"100%" summary=3D"Page Layout" border=3D0 frame=3Dvoid>
  <TBODY>
  <TR>
    <TD class=3D"c systemtitle">The SAS =
System</TD></TR></TBODY></TABLE><BR>
<DIV class=3D"c proctitle">The GLM Procedure</DIV>
<DIV class=3D"c proctitle">&nbsp;</DIV>
<DIV class=3D"c proctitle">Dependent Variable: BL </DIV>
<P>
<DIV>
<DIV align=3Dcenter>
<TABLE class=3Dtable borderColor=3D#c1c1c1 cellSpacing=3D0 =
cellPadding=3D5 rules=3Dall=20
summary=3D"Procedure GLM: Overall ANOVA" frame=3Dbox>
  <COLGROUP>
  <COL></COLGROUP>
  <COLGROUP>
  <COL>
  <COL>
  <COL>
  <COL>
  <COL></COLGROUP>
  <THEAD>
  <TR>
    <TH class=3D"l b header" scope=3Dcol>Source</TH>
    <TH class=3D"r b header" scope=3Dcol>DF</TH>
    <TH class=3D"r b header" scope=3Dcol>Sum of Squares</TH>
    <TH class=3D"r b header" scope=3Dcol>Mean Square</TH>
    <TH class=3D"r b header" scope=3Dcol>F Value</TH>
    <TH class=3D"r b header" =
scope=3Dcol>Pr&nbsp;&gt;&nbsp;F</TH></TR></THEAD>
  <TBODY>
  <TR>
    <TH class=3D"l rowheader" scope=3Drow>Model</TH>
    <TD class=3D"r data">5</TD>
    <TD class=3D"r data">5259.82083</TD>
    <TD class=3D"r data">1051.96417</TD>
    <TD class=3D"r data">26.24</TD>
    <TD class=3D"r data">&lt;.0001</TD></TR>
  <TR>
    <TH class=3D"l rowheader" scope=3Drow>Error</TH>
    <TD class=3D"r data">1194</TD>
    <TD class=3D"r data">47868.87833</TD>
    <TD class=3D"r data">40.09119</TD>
    <TD class=3D"r data">&nbsp;</TD>
    <TD class=3D"r data">&nbsp;</TD></TR>
  <TR>
    <TH class=3D"l rowheader" scope=3Drow>Corrected Total</TH>
    <TD class=3D"r data">1199</TD>
    <TD class=3D"r data">53128.69917</TD>
    <TD class=3D"r data">&nbsp;</TD>
    <TD class=3D"r data">&nbsp;</TD>
    <TD class=3D"r =
data">&nbsp;</TD></TR></TBODY></TABLE></DIV></DIV><BR><A=20
name=3DIDX13></A>
<DIV>
<DIV align=3Dcenter>
<TABLE class=3Dtable borderColor=3D#c1c1c1 cellSpacing=3D0 =
cellPadding=3D5 rules=3Dall=20
summary=3D"Procedure GLM: Fit Statistics" frame=3Dbox>
  <COLGROUP>
  <COL>
  <COL>
  <COL>
  <COL></COLGROUP>
  <THEAD>
  <TR>
    <TH class=3D"r b header" scope=3Dcol>R-Square</TH>
    <TH class=3D"r b header" scope=3Dcol>Coeff Var</TH>
    <TH class=3D"r b header" scope=3Dcol>Root MSE</TH>
    <TH class=3D"r b header" scope=3Dcol>BL&nbsp;Mean</TH></TR></THEAD>
  <TBODY>
  <TR>
    <TD class=3D"r data">0.099001</TD>
    <TD class=3D"r data">5.686401</TD>
    <TD class=3D"r data">6.331760</TD>
    <TD class=3D"r =
data">111.3492</TD></TR></TBODY></TABLE></DIV></DIV><BR><A=20
name=3DIDX14></A>
<DIV>
<DIV align=3Dcenter>
<TABLE class=3Dtable borderColor=3D#c1c1c1 cellSpacing=3D0 =
cellPadding=3D5 rules=3Dall=20
summary=3D"Procedure GLM: Type I Model ANOVA" frame=3Dbox>
  <COLGROUP>
  <COL></COLGROUP>
  <COLGROUP>
  <COL>
  <COL>
  <COL>
  <COL>
  <COL></COLGROUP>
  <THEAD>
  <TR>
    <TH class=3D"l b header" scope=3Dcol>Source</TH>
    <TH class=3D"r b header" scope=3Dcol>DF</TH>
    <TH class=3D"r b header" scope=3Dcol>Type I SS</TH>
    <TH class=3D"r b header" scope=3Dcol>Mean Square</TH>
    <TH class=3D"r b header" scope=3Dcol>F Value</TH>
    <TH class=3D"r b header" =
scope=3Dcol>Pr&nbsp;&gt;&nbsp;F</TH></TR></THEAD>
  <TBODY>
  <TR>
    <TH class=3D"l rowheader" scope=3Drow>sex</TH>
    <TD class=3D"r data">1</TD>
    <TD class=3D"r data">3670.426667</TD>
    <TD class=3D"r data">3670.426667</TD>
    <TD class=3D"r data">91.55</TD>
    <TD class=3D"r data">&lt;.0001</TD></TR>
  <TR>
    <TH class=3D"l rowheader" scope=3Drow>agro</TH>
    <TD class=3D"r data">2</TD>
    <TD class=3D"r data">1119.751389</TD>
    <TD class=3D"r data">559.875694</TD>
    <TD class=3D"r data">13.97</TD>
    <TD class=3D"r data">&lt;.0001</TD></TR>
  <TR>
    <TH class=3D"l rowheader" scope=3Drow>sex*agro</TH>
    <TD class=3D"r data">2</TD>
    <TD class=3D"r data">469.642778</TD>
    <TD class=3D"r data">234.821389</TD>
    <TD class=3D"r data">5.86</TD>
    <TD class=3D"r =
data">0.0029</TD></TR></TBODY></TABLE></DIV></DIV><BR><A=20
name=3DIDX15></A>
<DIV>
<DIV align=3Dcenter>
<TABLE class=3Dtable borderColor=3D#c1c1c1 cellSpacing=3D0 =
cellPadding=3D5 rules=3Dall=20
summary=3D"Procedure GLM: Type III Model ANOVA" frame=3Dbox>
  <COLGROUP>
  <COL></COLGROUP>
  <COLGROUP>
  <COL>
  <COL>
  <COL>
  <COL>
  <COL></COLGROUP>
  <THEAD>
  <TR>
    <TH class=3D"l b header" scope=3Dcol>Source</TH>
    <TH class=3D"r b header" scope=3Dcol>DF</TH>
    <TH class=3D"r b header" scope=3Dcol>Type III SS</TH>
    <TH class=3D"r b header" scope=3Dcol>Mean Square</TH>
    <TH class=3D"r b header" scope=3Dcol>F Value</TH>
    <TH class=3D"r b header" =
scope=3Dcol>Pr&nbsp;&gt;&nbsp;F</TH></TR></THEAD>
  <TBODY>
  <TR>
    <TH class=3D"l rowheader" scope=3Drow>sex</TH>
    <TD class=3D"r data">1</TD>
    <TD class=3D"r data">3923.409603</TD>
    <TD class=3D"r data">3923.409603</TD>
    <TD class=3D"r data">97.86</TD>
    <TD class=3D"r data">&lt;.0001</TD></TR>
  <TR>
    <TH class=3D"l rowheader" scope=3Drow>agro</TH>
    <TD class=3D"r data">2</TD>
    <TD class=3D"r data">1375.627222</TD>
    <TD class=3D"r data">687.813611</TD>
    <TD class=3D"r data">17.16</TD>
    <TD class=3D"r data">&lt;.0001</TD></TR>
  <TR>
    <TH class=3D"l rowheader" scope=3Drow>sex*agro</TH>
    <TD class=3D"r data">2</TD>
    <TD class=3D"r data">469.642778</TD>
    <TD class=3D"r data">234.821389</TD>
    <TD class=3D"r data">5.86</TD>
    <TD class=3D"r =
data">0.0029</TD></TR></TBODY></TABLE></DIV></DIV><BR><A=20
name=3DIDX16></A>
<DIV>
<DIV class=3Dc><IMG class=3Dc style=3D"HEIGHT: 480px; WIDTH: 640px" =
border=3D0=20
alt=3D"Interaction Plot for BL by sex"=20
src=3D"file:///C:/Users/DEMSSIE/AppData/Local/Temp/SAS%20Temporary%20File=
s/_TD6404_DESKTOP-G6FE1C4_/IntPlot58.png">=20
</DIV></DIV><BR>
<P style=3D"PAGE-BREAK-AFTER: always"><BR></P>
<HR SIZE=3D3>
<A name=3DIDX17></A>
<TABLE class=3Dsystitleandfootercontainer cellSpacing=3D1 =
cellPadding=3D1 rules=3Dnone=20
width=3D"100%" summary=3D"Page Layout" border=3D0 frame=3Dvoid>
  <TBODY>
  <TR>
    <TD class=3D"c systemtitle">The SAS =
System</TD></TR></TBODY></TABLE><BR>
<DIV class=3D"c proctitle">The GLM Procedure</DIV>
<DIV class=3D"c proctitle">&nbsp;</DIV>
<DIV class=3D"c proctitle">Dependent Variable: HG </DIV>
<P>
<DIV>
<DIV align=3Dcenter>
<TABLE class=3Dtable borderColor=3D#c1c1c1 cellSpacing=3D0 =
cellPadding=3D5 rules=3Dall=20
summary=3D"Procedure GLM: Overall ANOVA" frame=3Dbox>
  <COLGROUP>
  <COL></COLGROUP>
  <COLGROUP>
  <COL>
  <COL>
  <COL>
  <COL>
  <COL></COLGROUP>
  <THEAD>
  <TR>
    <TH class=3D"l b header" scope=3Dcol>Source</TH>
    <TH class=3D"r b header" scope=3Dcol>DF</TH>
    <TH class=3D"r b header" scope=3Dcol>Sum of Squares</TH>
    <TH class=3D"r b header" scope=3Dcol>Mean Square</TH>
    <TH class=3D"r b header" scope=3Dcol>F Value</TH>
    <TH class=3D"r b header" =
scope=3Dcol>Pr&nbsp;&gt;&nbsp;F</TH></TR></THEAD>
  <TBODY>
  <TR>
    <TH class=3D"l rowheader" scope=3Drow>Model</TH>
    <TD class=3D"r data">5</TD>
    <TD class=3D"r data">16716.4675</TD>
    <TD class=3D"r data">3343.2935</TD>
    <TD class=3D"r data">47.87</TD>
    <TD class=3D"r data">&lt;.0001</TD></TR>
  <TR>
    <TH class=3D"l rowheader" scope=3Drow>Error</TH>
    <TD class=3D"r data">1194</TD>
    <TD class=3D"r data">83384.0250</TD>
    <TD class=3D"r data">69.8359</TD>
    <TD class=3D"r data">&nbsp;</TD>
    <TD class=3D"r data">&nbsp;</TD></TR>
  <TR>
    <TH class=3D"l rowheader" scope=3Drow>Corrected Total</TH>
    <TD class=3D"r data">1199</TD>
    <TD class=3D"r data">100100.4925</TD>
    <TD class=3D"r data">&nbsp;</TD>
    <TD class=3D"r data">&nbsp;</TD>
    <TD class=3D"r =
data">&nbsp;</TD></TR></TBODY></TABLE></DIV></DIV><BR><A=20
name=3DIDX18></A>
<DIV>
<DIV align=3Dcenter>
<TABLE class=3Dtable borderColor=3D#c1c1c1 cellSpacing=3D0 =
cellPadding=3D5 rules=3Dall=20
summary=3D"Procedure GLM: Fit Statistics" frame=3Dbox>
  <COLGROUP>
  <COL>
  <COL>
  <COL>
  <COL></COLGROUP>
  <THEAD>
  <TR>
    <TH class=3D"r b header" scope=3Dcol>R-Square</TH>
    <TH class=3D"r b header" scope=3Dcol>Coeff Var</TH>
    <TH class=3D"r b header" scope=3Dcol>Root MSE</TH>
    <TH class=3D"r b header" scope=3Dcol>HG&nbsp;Mean</TH></TR></THEAD>
  <TBODY>
  <TR>
    <TD class=3D"r data">0.166997</TD>
    <TD class=3D"r data">6.044582</TD>
    <TD class=3D"r data">8.356786</TD>
    <TD class=3D"r =
data">138.2525</TD></TR></TBODY></TABLE></DIV></DIV><BR><A=20
name=3DIDX19></A>
<DIV>
<DIV align=3Dcenter>
<TABLE class=3Dtable borderColor=3D#c1c1c1 cellSpacing=3D0 =
cellPadding=3D5 rules=3Dall=20
summary=3D"Procedure GLM: Type I Model ANOVA" frame=3Dbox>
  <COLGROUP>
  <COL></COLGROUP>
  <COLGROUP>
  <COL>
  <COL>
  <COL>
  <COL>
  <COL></COLGROUP>
  <THEAD>
  <TR>
    <TH class=3D"l b header" scope=3Dcol>Source</TH>
    <TH class=3D"r b header" scope=3Dcol>DF</TH>
    <TH class=3D"r b header" scope=3Dcol>Type I SS</TH>
    <TH class=3D"r b header" scope=3Dcol>Mean Square</TH>
    <TH class=3D"r b header" scope=3Dcol>F Value</TH>
    <TH class=3D"r b header" =
scope=3Dcol>Pr&nbsp;&gt;&nbsp;F</TH></TR></THEAD>
  <TBODY>
  <TR>
    <TH class=3D"l rowheader" scope=3Drow>sex</TH>
    <TD class=3D"r data">1</TD>
    <TD class=3D"r data">13953.90375</TD>
    <TD class=3D"r data">13953.90375</TD>
    <TD class=3D"r data">199.81</TD>
    <TD class=3D"r data">&lt;.0001</TD></TR>
  <TR>
    <TH class=3D"l rowheader" scope=3Drow>agro</TH>
    <TD class=3D"r data">2</TD>
    <TD class=3D"r data">2412.97028</TD>
    <TD class=3D"r data">1206.48514</TD>
    <TD class=3D"r data">17.28</TD>
    <TD class=3D"r data">&lt;.0001</TD></TR>
  <TR>
    <TH class=3D"l rowheader" scope=3Drow>sex*agro</TH>
    <TD class=3D"r data">2</TD>
    <TD class=3D"r data">349.59347</TD>
    <TD class=3D"r data">174.79674</TD>
    <TD class=3D"r data">2.50</TD>
    <TD class=3D"r =
data">0.0823</TD></TR></TBODY></TABLE></DIV></DIV><BR><A=20
name=3DIDX20></A>
<DIV>
<DIV align=3Dcenter>
<TABLE class=3Dtable borderColor=3D#c1c1c1 cellSpacing=3D0 =
cellPadding=3D5 rules=3Dall=20
summary=3D"Procedure GLM: Type III Model ANOVA" frame=3Dbox>
  <COLGROUP>
  <COL></COLGROUP>
  <COLGROUP>
  <COL>
  <COL>
  <COL>
  <COL>
  <COL></COLGROUP>
  <THEAD>
  <TR>
    <TH class=3D"l b header" scope=3Dcol>Source</TH>
    <TH class=3D"r b header" scope=3Dcol>DF</TH>
    <TH class=3D"r b header" scope=3Dcol>Type III SS</TH>
    <TH class=3D"r b header" scope=3Dcol>Mean Square</TH>
    <TH class=3D"r b header" scope=3Dcol>F Value</TH>
    <TH class=3D"r b header" =
scope=3Dcol>Pr&nbsp;&gt;&nbsp;F</TH></TR></THEAD>
  <TBODY>
  <TR>
    <TH class=3D"l rowheader" scope=3Drow>sex</TH>
    <TD class=3D"r data">1</TD>
    <TD class=3D"r data">14112.87500</TD>
    <TD class=3D"r data">14112.87500</TD>
    <TD class=3D"r data">202.09</TD>
    <TD class=3D"r data">&lt;.0001</TD></TR>
  <TR>
    <TH class=3D"l rowheader" scope=3Drow>agro</TH>
    <TD class=3D"r data">2</TD>
    <TD class=3D"r data">1859.58681</TD>
    <TD class=3D"r data">929.79340</TD>
    <TD class=3D"r data">13.31</TD>
    <TD class=3D"r data">&lt;.0001</TD></TR>
  <TR>
    <TH class=3D"l rowheader" scope=3Drow>sex*agro</TH>
    <TD class=3D"r data">2</TD>
    <TD class=3D"r data">349.59347</TD>
    <TD class=3D"r data">174.79674</TD>
    <TD class=3D"r data">2.50</TD>
    <TD class=3D"r =
data">0.0823</TD></TR></TBODY></TABLE></DIV></DIV><BR><A=20
name=3DIDX21></A>
<DIV>
<DIV class=3Dc><IMG class=3Dc style=3D"HEIGHT: 480px; WIDTH: 640px" =
border=3D0=20
alt=3D"Interaction Plot for HG by sex"=20
src=3D"file:///C:/Users/DEMSSIE/AppData/Local/Temp/SAS%20Temporary%20File=
s/_TD6404_DESKTOP-G6FE1C4_/IntPlot59.png">=20
</DIV></DIV><BR>
<P style=3D"PAGE-BREAK-AFTER: always"><BR></P>
<HR SIZE=3D3>
<A name=3DIDX22></A>
<TABLE class=3Dsystitleandfootercontainer cellSpacing=3D1 =
cellPadding=3D1 rules=3Dnone=20
width=3D"100%" summary=3D"Page Layout" border=3D0 frame=3Dvoid>
  <TBODY>
  <TR>
    <TD class=3D"c systemtitle">The SAS =
System</TD></TR></TBODY></TABLE><BR>
<DIV class=3D"c proctitle">The GLM Procedure</DIV>
<DIV class=3D"c proctitle">&nbsp;</DIV>
<DIV class=3D"c proctitle">Dependent Variable: PW </DIV>
<P>
<DIV>
<DIV align=3Dcenter>
<TABLE class=3Dtable borderColor=3D#c1c1c1 cellSpacing=3D0 =
cellPadding=3D5 rules=3Dall=20
summary=3D"Procedure GLM: Overall ANOVA" frame=3Dbox>
  <COLGROUP>
  <COL></COLGROUP>
  <COLGROUP>
  <COL>
  <COL>
  <COL>
  <COL>
  <COL></COLGROUP>
  <THEAD>
  <TR>
    <TH class=3D"l b header" scope=3Dcol>Source</TH>
    <TH class=3D"r b header" scope=3Dcol>DF</TH>
    <TH class=3D"r b header" scope=3Dcol>Sum of Squares</TH>
    <TH class=3D"r b header" scope=3Dcol>Mean Square</TH>
    <TH class=3D"r b header" scope=3Dcol>F Value</TH>
    <TH class=3D"r b header" =
scope=3Dcol>Pr&nbsp;&gt;&nbsp;F</TH></TR></THEAD>
  <TBODY>
  <TR>
    <TH class=3D"l rowheader" scope=3Drow>Model</TH>
    <TD class=3D"r data">5</TD>
    <TD class=3D"r data">135.044167</TD>
    <TD class=3D"r data">27.008833</TD>
    <TD class=3D"r data">4.52</TD>
    <TD class=3D"r data">0.0004</TD></TR>
  <TR>
    <TH class=3D"l rowheader" scope=3Drow>Error</TH>
    <TD class=3D"r data">1194</TD>
    <TD class=3D"r data">7134.355000</TD>
    <TD class=3D"r data">5.975172</TD>
    <TD class=3D"r data">&nbsp;</TD>
    <TD class=3D"r data">&nbsp;</TD></TR>
  <TR>
    <TH class=3D"l rowheader" scope=3Drow>Corrected Total</TH>
    <TD class=3D"r data">1199</TD>
    <TD class=3D"r data">7269.399167</TD>
    <TD class=3D"r data">&nbsp;</TD>
    <TD class=3D"r data">&nbsp;</TD>
    <TD class=3D"r =
data">&nbsp;</TD></TR></TBODY></TABLE></DIV></DIV><BR><A=20
name=3DIDX23></A>
<DIV>
<DIV align=3Dcenter>
<TABLE class=3Dtable borderColor=3D#c1c1c1 cellSpacing=3D0 =
cellPadding=3D5 rules=3Dall=20
summary=3D"Procedure GLM: Fit Statistics" frame=3Dbox>
  <COLGROUP>
  <COL>
  <COL>
  <COL>
  <COL></COLGROUP>
  <THEAD>
  <TR>
    <TH class=3D"r b header" scope=3Dcol>R-Square</TH>
    <TH class=3D"r b header" scope=3Dcol>Coeff Var</TH>
    <TH class=3D"r b header" scope=3Dcol>Root MSE</TH>
    <TH class=3D"r b header" scope=3Dcol>PW&nbsp;Mean</TH></TR></THEAD>
  <TBODY>
  <TR>
    <TD class=3D"r data">0.018577</TD>
    <TD class=3D"r data">7.591552</TD>
    <TD class=3D"r data">2.444416</TD>
    <TD class=3D"r =
data">32.19917</TD></TR></TBODY></TABLE></DIV></DIV><BR><A=20
name=3DIDX24></A>
<DIV>
<DIV align=3Dcenter>
<TABLE class=3Dtable borderColor=3D#c1c1c1 cellSpacing=3D0 =
cellPadding=3D5 rules=3Dall=20
summary=3D"Procedure GLM: Type I Model ANOVA" frame=3Dbox>
  <COLGROUP>
  <COL></COLGROUP>
  <COLGROUP>
  <COL>
  <COL>
  <COL>
  <COL>
  <COL></COLGROUP>
  <THEAD>
  <TR>
    <TH class=3D"l b header" scope=3Dcol>Source</TH>
    <TH class=3D"r b header" scope=3Dcol>DF</TH>
    <TH class=3D"r b header" scope=3Dcol>Type I SS</TH>
    <TH class=3D"r b header" scope=3Dcol>Mean Square</TH>
    <TH class=3D"r b header" scope=3Dcol>F Value</TH>
    <TH class=3D"r b header" =
scope=3Dcol>Pr&nbsp;&gt;&nbsp;F</TH></TR></THEAD>
  <TBODY>
  <TR>
    <TH class=3D"l rowheader" scope=3Drow>sex</TH>
    <TD class=3D"r data">1</TD>
    <TD class=3D"r data">27.30666667</TD>
    <TD class=3D"r data">27.30666667</TD>
    <TD class=3D"r data">4.57</TD>
    <TD class=3D"r data">0.0327</TD></TR>
  <TR>
    <TH class=3D"l rowheader" scope=3Drow>agro</TH>
    <TD class=3D"r data">2</TD>
    <TD class=3D"r data">55.55694444</TD>
    <TD class=3D"r data">27.77847222</TD>
    <TD class=3D"r data">4.65</TD>
    <TD class=3D"r data">0.0097</TD></TR>
  <TR>
    <TH class=3D"l rowheader" scope=3Drow>sex*agro</TH>
    <TD class=3D"r data">2</TD>
    <TD class=3D"r data">52.18055556</TD>
    <TD class=3D"r data">26.09027778</TD>
    <TD class=3D"r data">4.37</TD>
    <TD class=3D"r =
data">0.0129</TD></TR></TBODY></TABLE></DIV></DIV><BR><A=20
name=3DIDX25></A>
<DIV>
<DIV align=3Dcenter>
<TABLE class=3Dtable borderColor=3D#c1c1c1 cellSpacing=3D0 =
cellPadding=3D5 rules=3Dall=20
summary=3D"Procedure GLM: Type III Model ANOVA" frame=3Dbox>
  <COLGROUP>
  <COL></COLGROUP>
  <COLGROUP>
  <COL>
  <COL>
  <COL>
  <COL>
  <COL></COLGROUP>
  <THEAD>
  <TR>
    <TH class=3D"l b header" scope=3Dcol>Source</TH>
    <TH class=3D"r b header" scope=3Dcol>DF</TH>
    <TH class=3D"r b header" scope=3Dcol>Type III SS</TH>
    <TH class=3D"r b header" scope=3Dcol>Mean Square</TH>
    <TH class=3D"r b header" scope=3Dcol>F Value</TH>
    <TH class=3D"r b header" =
scope=3Dcol>Pr&nbsp;&gt;&nbsp;F</TH></TR></THEAD>
  <TBODY>
  <TR>
    <TH class=3D"l rowheader" scope=3Drow>sex</TH>
    <TD class=3D"r data">1</TD>
    <TD class=3D"r data">28.47626984</TD>
    <TD class=3D"r data">28.47626984</TD>
    <TD class=3D"r data">4.77</TD>
    <TD class=3D"r data">0.0292</TD></TR>
  <TR>
    <TH class=3D"l rowheader" scope=3Drow>agro</TH>
    <TD class=3D"r data">2</TD>
    <TD class=3D"r data">24.18722222</TD>
    <TD class=3D"r data">12.09361111</TD>
    <TD class=3D"r data">2.02</TD>
    <TD class=3D"r data">0.1326</TD></TR>
  <TR>
    <TH class=3D"l rowheader" scope=3Drow>sex*agro</TH>
    <TD class=3D"r data">2</TD>
    <TD class=3D"r data">52.18055556</TD>
    <TD class=3D"r data">26.09027778</TD>
    <TD class=3D"r data">4.37</TD>
    <TD class=3D"r =
data">0.0129</TD></TR></TBODY></TABLE></DIV></DIV><BR><A=20
name=3DIDX26></A>
<DIV>
<DIV class=3Dc><IMG class=3Dc style=3D"HEIGHT: 480px; WIDTH: 640px" =
border=3D0=20
alt=3D"Interaction Plot for PW by sex"=20
src=3D"file:///C:/Users/DEMSSIE/AppData/Local/Temp/SAS%20Temporary%20File=
s/_TD6404_DESKTOP-G6FE1C4_/IntPlot60.png">=20
</DIV></DIV><BR>
<P style=3D"PAGE-BREAK-AFTER: always"><BR></P>
<HR SIZE=3D3>
<A name=3DIDX27></A>
<TABLE class=3Dsystitleandfootercontainer cellSpacing=3D1 =
cellPadding=3D1 rules=3Dnone=20
width=3D"100%" summary=3D"Page Layout" border=3D0 frame=3Dvoid>
  <TBODY>
  <TR>
    <TD class=3D"c systemtitle">The SAS =
System</TD></TR></TBODY></TABLE><BR>
<DIV class=3D"c proctitle">The GLM Procedure</DIV>
<DIV class=3D"c proctitle">&nbsp;</DIV>
<DIV class=3D"c proctitle">Dependent Variable: HW </DIV>
<P>
<DIV>
<DIV align=3Dcenter>
<TABLE class=3Dtable borderColor=3D#c1c1c1 cellSpacing=3D0 =
cellPadding=3D5 rules=3Dall=20
summary=3D"Procedure GLM: Overall ANOVA" frame=3Dbox>
  <COLGROUP>
  <COL></COLGROUP>
  <COLGROUP>
  <COL>
  <COL>
  <COL>
  <COL>
  <COL></COLGROUP>
  <THEAD>
  <TR>
    <TH class=3D"l b header" scope=3Dcol>Source</TH>
    <TH class=3D"r b header" scope=3Dcol>DF</TH>
    <TH class=3D"r b header" scope=3Dcol>Sum of Squares</TH>
    <TH class=3D"r b header" scope=3Dcol>Mean Square</TH>
    <TH class=3D"r b header" scope=3Dcol>F Value</TH>
    <TH class=3D"r b header" =
scope=3Dcol>Pr&nbsp;&gt;&nbsp;F</TH></TR></THEAD>
  <TBODY>
  <TR>
    <TH class=3D"l rowheader" scope=3Drow>Model</TH>
    <TD class=3D"r data">5</TD>
    <TD class=3D"r data">3611.65000</TD>
    <TD class=3D"r data">722.33000</TD>
    <TD class=3D"r data">28.65</TD>
    <TD class=3D"r data">&lt;.0001</TD></TR>
  <TR>
    <TH class=3D"l rowheader" scope=3Drow>Error</TH>
    <TD class=3D"r data">1194</TD>
    <TD class=3D"r data">30104.32000</TD>
    <TD class=3D"r data">25.21300</TD>
    <TD class=3D"r data">&nbsp;</TD>
    <TD class=3D"r data">&nbsp;</TD></TR>
  <TR>
    <TH class=3D"l rowheader" scope=3Drow>Corrected Total</TH>
    <TD class=3D"r data">1199</TD>
    <TD class=3D"r data">33715.97000</TD>
    <TD class=3D"r data">&nbsp;</TD>
    <TD class=3D"r data">&nbsp;</TD>
    <TD class=3D"r =
data">&nbsp;</TD></TR></TBODY></TABLE></DIV></DIV><BR><A=20
name=3DIDX28></A>
<DIV>
<DIV align=3Dcenter>
<TABLE class=3Dtable borderColor=3D#c1c1c1 cellSpacing=3D0 =
cellPadding=3D5 rules=3Dall=20
summary=3D"Procedure GLM: Fit Statistics" frame=3Dbox>
  <COLGROUP>
  <COL>
  <COL>
  <COL>
  <COL></COLGROUP>
  <THEAD>
  <TR>
    <TH class=3D"r b header" scope=3Dcol>R-Square</TH>
    <TH class=3D"r b header" scope=3Dcol>Coeff Var</TH>
    <TH class=3D"r b header" scope=3Dcol>Root MSE</TH>
    <TH class=3D"r b header" scope=3Dcol>HW&nbsp;Mean</TH></TR></THEAD>
  <TBODY>
  <TR>
    <TD class=3D"r data">0.107120</TD>
    <TD class=3D"r data">4.513284</TD>
    <TD class=3D"r data">5.021255</TD>
    <TD class=3D"r =
data">111.2550</TD></TR></TBODY></TABLE></DIV></DIV><BR><A=20
name=3DIDX29></A>
<DIV>
<DIV align=3Dcenter>
<TABLE class=3Dtable borderColor=3D#c1c1c1 cellSpacing=3D0 =
cellPadding=3D5 rules=3Dall=20
summary=3D"Procedure GLM: Type I Model ANOVA" frame=3Dbox>
  <COLGROUP>
  <COL></COLGROUP>
  <COLGROUP>
  <COL>
  <COL>
  <COL>
  <COL>
  <COL></COLGROUP>
  <THEAD>
  <TR>
    <TH class=3D"l b header" scope=3Dcol>Source</TH>
    <TH class=3D"r b header" scope=3Dcol>DF</TH>
    <TH class=3D"r b header" scope=3Dcol>Type I SS</TH>
    <TH class=3D"r b header" scope=3Dcol>Mean Square</TH>
    <TH class=3D"r b header" scope=3Dcol>F Value</TH>
    <TH class=3D"r b header" =
scope=3Dcol>Pr&nbsp;&gt;&nbsp;F</TH></TR></THEAD>
  <TBODY>
  <TR>
    <TH class=3D"l rowheader" scope=3Drow>sex</TH>
    <TD class=3D"r data">1</TD>
    <TD class=3D"r data">2754.183750</TD>
    <TD class=3D"r data">2754.183750</TD>
    <TD class=3D"r data">109.24</TD>
    <TD class=3D"r data">&lt;.0001</TD></TR>
  <TR>
    <TH class=3D"l rowheader" scope=3Drow>agro</TH>
    <TD class=3D"r data">2</TD>
    <TD class=3D"r data">765.620000</TD>
    <TD class=3D"r data">382.810000</TD>
    <TD class=3D"r data">15.18</TD>
    <TD class=3D"r data">&lt;.0001</TD></TR>
  <TR>
    <TH class=3D"l rowheader" scope=3Drow>sex*agro</TH>
    <TD class=3D"r data">2</TD>
    <TD class=3D"r data">91.846250</TD>
    <TD class=3D"r data">45.923125</TD>
    <TD class=3D"r data">1.82</TD>
    <TD class=3D"r =
data">0.1622</TD></TR></TBODY></TABLE></DIV></DIV><BR><A=20
name=3DIDX30></A>
<DIV>
<DIV align=3Dcenter>
<TABLE class=3Dtable borderColor=3D#c1c1c1 cellSpacing=3D0 =
cellPadding=3D5 rules=3Dall=20
summary=3D"Procedure GLM: Type III Model ANOVA" frame=3Dbox>
  <COLGROUP>
  <COL></COLGROUP>
  <COLGROUP>
  <COL>
  <COL>
  <COL>
  <COL>
  <COL></COLGROUP>
  <THEAD>
  <TR>
    <TH class=3D"l b header" scope=3Dcol>Source</TH>
    <TH class=3D"r b header" scope=3Dcol>DF</TH>
    <TH class=3D"r b header" scope=3Dcol>Type III SS</TH>
    <TH class=3D"r b header" scope=3Dcol>Mean Square</TH>
    <TH class=3D"r b header" scope=3Dcol>F Value</TH>
    <TH class=3D"r b header" =
scope=3Dcol>Pr&nbsp;&gt;&nbsp;F</TH></TR></THEAD>
  <TBODY>
  <TR>
    <TH class=3D"l rowheader" scope=3Drow>sex</TH>
    <TD class=3D"r data">1</TD>
    <TD class=3D"r data">2845.725714</TD>
    <TD class=3D"r data">2845.725714</TD>
    <TD class=3D"r data">112.87</TD>
    <TD class=3D"r data">&lt;.0001</TD></TR>
  <TR>
    <TH class=3D"l rowheader" scope=3Drow>agro</TH>
    <TD class=3D"r data">2</TD>
    <TD class=3D"r data">801.367361</TD>
    <TD class=3D"r data">400.683681</TD>
    <TD class=3D"r data">15.89</TD>
    <TD class=3D"r data">&lt;.0001</TD></TR>
  <TR>
    <TH class=3D"l rowheader" scope=3Drow>sex*agro</TH>
    <TD class=3D"r data">2</TD>
    <TD class=3D"r data">91.846250</TD>
    <TD class=3D"r data">45.923125</TD>
    <TD class=3D"r data">1.82</TD>
    <TD class=3D"r =
data">0.1622</TD></TR></TBODY></TABLE></DIV></DIV><BR><A=20
name=3DIDX31></A>
<DIV>
<DIV class=3Dc><IMG class=3Dc style=3D"HEIGHT: 480px; WIDTH: 640px" =
border=3D0=20
alt=3D"Interaction Plot for HW by sex"=20
src=3D"file:///C:/Users/DEMSSIE/AppData/Local/Temp/SAS%20Temporary%20File=
s/_TD6404_DESKTOP-G6FE1C4_/IntPlot61.png">=20
</DIV></DIV><BR>
<P style=3D"PAGE-BREAK-AFTER: always"><BR></P>
<HR SIZE=3D3>
<A name=3DIDX32></A>
<TABLE class=3Dsystitleandfootercontainer cellSpacing=3D1 =
cellPadding=3D1 rules=3Dnone=20
width=3D"100%" summary=3D"Page Layout" border=3D0 frame=3Dvoid>
  <TBODY>
  <TR>
    <TD class=3D"c systemtitle">The SAS =
System</TD></TR></TBODY></TABLE><BR>
<DIV class=3D"c proctitle">The GLM Procedure</DIV>
<DIV class=3D"c proctitle">&nbsp;</DIV>
<DIV class=3D"c proctitle">Dependent Variable: CBC </DIV>
<P>
<DIV>
<DIV align=3Dcenter>
<TABLE class=3Dtable borderColor=3D#c1c1c1 cellSpacing=3D0 =
cellPadding=3D5 rules=3Dall=20
summary=3D"Procedure GLM: Overall ANOVA" frame=3Dbox>
  <COLGROUP>
  <COL></COLGROUP>
  <COLGROUP>
  <COL>
  <COL>
  <COL>
  <COL>
  <COL></COLGROUP>
  <THEAD>
  <TR>
    <TH class=3D"l b header" scope=3Dcol>Source</TH>
    <TH class=3D"r b header" scope=3Dcol>DF</TH>
    <TH class=3D"r b header" scope=3Dcol>Sum of Squares</TH>
    <TH class=3D"r b header" scope=3Dcol>Mean Square</TH>
    <TH class=3D"r b header" scope=3Dcol>F Value</TH>
    <TH class=3D"r b header" =
scope=3Dcol>Pr&nbsp;&gt;&nbsp;F</TH></TR></THEAD>
  <TBODY>
  <TR>
    <TH class=3D"l rowheader" scope=3Drow>Model</TH>
    <TD class=3D"r data">5</TD>
    <TD class=3D"r data">1067.787500</TD>
    <TD class=3D"r data">213.557500</TD>
    <TD class=3D"r data">98.90</TD>
    <TD class=3D"r data">&lt;.0001</TD></TR>
  <TR>
    <TH class=3D"l rowheader" scope=3Drow>Error</TH>
    <TD class=3D"r data">1194</TD>
    <TD class=3D"r data">2578.305000</TD>
    <TD class=3D"r data">2.159384</TD>
    <TD class=3D"r data">&nbsp;</TD>
    <TD class=3D"r data">&nbsp;</TD></TR>
  <TR>
    <TH class=3D"l rowheader" scope=3Drow>Corrected Total</TH>
    <TD class=3D"r data">1199</TD>
    <TD class=3D"r data">3646.092500</TD>
    <TD class=3D"r data">&nbsp;</TD>
    <TD class=3D"r data">&nbsp;</TD>
    <TD class=3D"r =
data">&nbsp;</TD></TR></TBODY></TABLE></DIV></DIV><BR><A=20
name=3DIDX33></A>
<DIV>
<DIV align=3Dcenter>
<TABLE class=3Dtable borderColor=3D#c1c1c1 cellSpacing=3D0 =
cellPadding=3D5 rules=3Dall=20
summary=3D"Procedure GLM: Fit Statistics" frame=3Dbox>
  <COLGROUP>
  <COL>
  <COL>
  <COL>
  <COL></COLGROUP>
  <THEAD>
  <TR>
    <TH class=3D"r b header" scope=3Dcol>R-Square</TH>
    <TH class=3D"r b header" scope=3Dcol>Coeff Var</TH>
    <TH class=3D"r b header" scope=3Dcol>Root MSE</TH>
    <TH class=3D"r b header" scope=3Dcol>CBC&nbsp;Mean</TH></TR></THEAD>
  <TBODY>
  <TR>
    <TD class=3D"r data">0.292858</TD>
    <TD class=3D"r data">7.357539</TD>
    <TD class=3D"r data">1.469484</TD>
    <TD class=3D"r =
data">19.97250</TD></TR></TBODY></TABLE></DIV></DIV><BR><A=20
name=3DIDX34></A>
<DIV>
<DIV align=3Dcenter>
<TABLE class=3Dtable borderColor=3D#c1c1c1 cellSpacing=3D0 =
cellPadding=3D5 rules=3Dall=20
summary=3D"Procedure GLM: Type I Model ANOVA" frame=3Dbox>
  <COLGROUP>
  <COL></COLGROUP>
  <COLGROUP>
  <COL>
  <COL>
  <COL>
  <COL>
  <COL></COLGROUP>
  <THEAD>
  <TR>
    <TH class=3D"l b header" scope=3Dcol>Source</TH>
    <TH class=3D"r b header" scope=3Dcol>DF</TH>
    <TH class=3D"r b header" scope=3Dcol>Type I SS</TH>
    <TH class=3D"r b header" scope=3Dcol>Mean Square</TH>
    <TH class=3D"r b header" scope=3Dcol>F Value</TH>
    <TH class=3D"r b header" =
scope=3Dcol>Pr&nbsp;&gt;&nbsp;F</TH></TR></THEAD>
  <TBODY>
  <TR>
    <TH class=3D"l rowheader" scope=3Drow>sex</TH>
    <TD class=3D"r data">1</TD>
    <TD class=3D"r data">1053.375000</TD>
    <TD class=3D"r data">1053.375000</TD>
    <TD class=3D"r data">487.81</TD>
    <TD class=3D"r data">&lt;.0001</TD></TR>
  <TR>
    <TH class=3D"l rowheader" scope=3Drow>agro</TH>
    <TD class=3D"r data">2</TD>
    <TD class=3D"r data">1.780278</TD>
    <TD class=3D"r data">0.890139</TD>
    <TD class=3D"r data">0.41</TD>
    <TD class=3D"r data">0.6623</TD></TR>
  <TR>
    <TH class=3D"l rowheader" scope=3Drow>sex*agro</TH>
    <TD class=3D"r data">2</TD>
    <TD class=3D"r data">12.632222</TD>
    <TD class=3D"r data">6.316111</TD>
    <TD class=3D"r data">2.92</TD>
    <TD class=3D"r =
data">0.0541</TD></TR></TBODY></TABLE></DIV></DIV><BR><A=20
name=3DIDX35></A>
<DIV>
<DIV align=3Dcenter>
<TABLE class=3Dtable borderColor=3D#c1c1c1 cellSpacing=3D0 =
cellPadding=3D5 rules=3Dall=20
summary=3D"Procedure GLM: Type III Model ANOVA" frame=3Dbox>
  <COLGROUP>
  <COL></COLGROUP>
  <COLGROUP>
  <COL>
  <COL>
  <COL>
  <COL>
  <COL></COLGROUP>
  <THEAD>
  <TR>
    <TH class=3D"l b header" scope=3Dcol>Source</TH>
    <TH class=3D"r b header" scope=3Dcol>DF</TH>
    <TH class=3D"r b header" scope=3Dcol>Type III SS</TH>
    <TH class=3D"r b header" scope=3Dcol>Mean Square</TH>
    <TH class=3D"r b header" scope=3Dcol>F Value</TH>
    <TH class=3D"r b header" =
scope=3Dcol>Pr&nbsp;&gt;&nbsp;F</TH></TR></THEAD>
  <TBODY>
  <TR>
    <TH class=3D"l rowheader" scope=3Drow>sex</TH>
    <TD class=3D"r data">1</TD>
    <TD class=3D"r data">977.2286508</TD>
    <TD class=3D"r data">977.2286508</TD>
    <TD class=3D"r data">452.55</TD>
    <TD class=3D"r data">&lt;.0001</TD></TR>
  <TR>
    <TH class=3D"l rowheader" scope=3Drow>agro</TH>
    <TD class=3D"r data">2</TD>
    <TD class=3D"r data">5.2900000</TD>
    <TD class=3D"r data">2.6450000</TD>
    <TD class=3D"r data">1.22</TD>
    <TD class=3D"r data">0.2942</TD></TR>
  <TR>
    <TH class=3D"l rowheader" scope=3Drow>sex*agro</TH>
    <TD class=3D"r data">2</TD>
    <TD class=3D"r data">12.6322222</TD>
    <TD class=3D"r data">6.3161111</TD>
    <TD class=3D"r data">2.92</TD>
    <TD class=3D"r =
data">0.0541</TD></TR></TBODY></TABLE></DIV></DIV><BR><A=20
name=3DIDX36></A>
<DIV>
<DIV class=3Dc><IMG class=3Dc style=3D"HEIGHT: 480px; WIDTH: 640px" =
border=3D0=20
alt=3D"Interaction Plot for CBC by sex"=20
src=3D"file:///C:/Users/DEMSSIE/AppData/Local/Temp/SAS%20Temporary%20File=
s/_TD6404_DESKTOP-G6FE1C4_/IntPlot62.png">=20
</DIV></DIV><BR>
<P style=3D"PAGE-BREAK-AFTER: always"><BR></P>
<HR SIZE=3D3>
<A name=3DIDX37></A>
<TABLE class=3Dsystitleandfootercontainer cellSpacing=3D1 =
cellPadding=3D1 rules=3Dnone=20
width=3D"100%" summary=3D"Page Layout" border=3D0 frame=3Dvoid>
  <TBODY>
  <TR>
    <TD class=3D"c systemtitle">The SAS =
System</TD></TR></TBODY></TABLE><BR>
<DIV class=3D"c proctitle">The GLM Procedure</DIV>
<DIV class=3D"c proctitle">&nbsp;</DIV>
<DIV class=3D"c proctitle">Dependent Variable: BW </DIV>
<P>
<DIV>
<DIV align=3Dcenter>
<TABLE class=3Dtable borderColor=3D#c1c1c1 cellSpacing=3D0 =
cellPadding=3D5 rules=3Dall=20
summary=3D"Procedure GLM: Overall ANOVA" frame=3Dbox>
  <COLGROUP>
  <COL></COLGROUP>
  <COLGROUP>
  <COL>
  <COL>
  <COL>
  <COL>
  <COL></COLGROUP>
  <THEAD>
  <TR>
    <TH class=3D"l b header" scope=3Dcol>Source</TH>
    <TH class=3D"r b header" scope=3Dcol>DF</TH>
    <TH class=3D"r b header" scope=3Dcol>Sum of Squares</TH>
    <TH class=3D"r b header" scope=3Dcol>Mean Square</TH>
    <TH class=3D"r b header" scope=3Dcol>F Value</TH>
    <TH class=3D"r b header" =
scope=3Dcol>Pr&nbsp;&gt;&nbsp;F</TH></TR></THEAD>
  <TBODY>
  <TR>
    <TH class=3D"l rowheader" scope=3Drow>Model</TH>
    <TD class=3D"r data">5</TD>
    <TD class=3D"r data">323992.469</TD>
    <TD class=3D"r data">64798.494</TD>
    <TD class=3D"r data">48.92</TD>
    <TD class=3D"r data">&lt;.0001</TD></TR>
  <TR>
    <TH class=3D"l rowheader" scope=3Drow>Error</TH>
    <TD class=3D"r data">1194</TD>
    <TD class=3D"r data">1581675.243</TD>
    <TD class=3D"r data">1324.686</TD>
    <TD class=3D"r data">&nbsp;</TD>
    <TD class=3D"r data">&nbsp;</TD></TR>
  <TR>
    <TH class=3D"l rowheader" scope=3Drow>Corrected Total</TH>
    <TD class=3D"r data">1199</TD>
    <TD class=3D"r data">1905667.712</TD>
    <TD class=3D"r data">&nbsp;</TD>
    <TD class=3D"r data">&nbsp;</TD>
    <TD class=3D"r =
data">&nbsp;</TD></TR></TBODY></TABLE></DIV></DIV><BR><A=20
name=3DIDX38></A>
<DIV>
<DIV align=3Dcenter>
<TABLE class=3Dtable borderColor=3D#c1c1c1 cellSpacing=3D0 =
cellPadding=3D5 rules=3Dall=20
summary=3D"Procedure GLM: Fit Statistics" frame=3Dbox>
  <COLGROUP>
  <COL>
  <COL>
  <COL>
  <COL></COLGROUP>
  <THEAD>
  <TR>
    <TH class=3D"r b header" scope=3Dcol>R-Square</TH>
    <TH class=3D"r b header" scope=3Dcol>Coeff Var</TH>
    <TH class=3D"r b header" scope=3Dcol>Root MSE</TH>
    <TH class=3D"r b header" scope=3Dcol>BW&nbsp;Mean</TH></TR></THEAD>
  <TBODY>
  <TR>
    <TD class=3D"r data">0.170015</TD>
    <TD class=3D"r data">17.47212</TD>
    <TD class=3D"r data">36.39624</TD>
    <TD class=3D"r =
data">208.3103</TD></TR></TBODY></TABLE></DIV></DIV><BR><A=20
name=3DIDX39></A>
<DIV>
<DIV align=3Dcenter>
<TABLE class=3Dtable borderColor=3D#c1c1c1 cellSpacing=3D0 =
cellPadding=3D5 rules=3Dall=20
summary=3D"Procedure GLM: Type I Model ANOVA" frame=3Dbox>
  <COLGROUP>
  <COL></COLGROUP>
  <COLGROUP>
  <COL>
  <COL>
  <COL>
  <COL>
  <COL></COLGROUP>
  <THEAD>
  <TR>
    <TH class=3D"l b header" scope=3Dcol>Source</TH>
    <TH class=3D"r b header" scope=3Dcol>DF</TH>
    <TH class=3D"r b header" scope=3Dcol>Type I SS</TH>
    <TH class=3D"r b header" scope=3Dcol>Mean Square</TH>
    <TH class=3D"r b header" scope=3Dcol>F Value</TH>
    <TH class=3D"r b header" =
scope=3Dcol>Pr&nbsp;&gt;&nbsp;F</TH></TR></THEAD>
  <TBODY>
  <TR>
    <TH class=3D"l rowheader" scope=3Drow>sex</TH>
    <TD class=3D"r data">1</TD>
    <TD class=3D"r data">278471.2810</TD>
    <TD class=3D"r data">278471.2810</TD>
    <TD class=3D"r data">210.22</TD>
    <TD class=3D"r data">&lt;.0001</TD></TR>
  <TR>
    <TH class=3D"l rowheader" scope=3Drow>agro</TH>
    <TD class=3D"r data">2</TD>
    <TD class=3D"r data">39989.0442</TD>
    <TD class=3D"r data">19994.5221</TD>
    <TD class=3D"r data">15.09</TD>
    <TD class=3D"r data">&lt;.0001</TD></TR>
  <TR>
    <TH class=3D"l rowheader" scope=3Drow>sex*agro</TH>
    <TD class=3D"r data">2</TD>
    <TD class=3D"r data">5532.1441</TD>
    <TD class=3D"r data">2766.0720</TD>
    <TD class=3D"r data">2.09</TD>
    <TD class=3D"r =
data">0.1244</TD></TR></TBODY></TABLE></DIV></DIV><BR><A=20
name=3DIDX40></A>
<DIV>
<DIV align=3Dcenter>
<TABLE class=3Dtable borderColor=3D#c1c1c1 cellSpacing=3D0 =
cellPadding=3D5 rules=3Dall=20
summary=3D"Procedure GLM: Type III Model ANOVA" frame=3Dbox>
  <COLGROUP>
  <COL></COLGROUP>
  <COLGROUP>
  <COL>
  <COL>
  <COL>
  <COL>
  <COL></COLGROUP>
  <THEAD>
  <TR>
    <TH class=3D"l b header" scope=3Dcol>Source</TH>
    <TH class=3D"r b header" scope=3Dcol>DF</TH>
    <TH class=3D"r b header" scope=3Dcol>Type III SS</TH>
    <TH class=3D"r b header" scope=3Dcol>Mean Square</TH>
    <TH class=3D"r b header" scope=3Dcol>F Value</TH>
    <TH class=3D"r b header" =
scope=3Dcol>Pr&nbsp;&gt;&nbsp;F</TH></TR></THEAD>
  <TBODY>
  <TR>
    <TH class=3D"l rowheader" scope=3Drow>sex</TH>
    <TD class=3D"r data">1</TD>
    <TD class=3D"r data">282272.3338</TD>
    <TD class=3D"r data">282272.3338</TD>
    <TD class=3D"r data">213.09</TD>
    <TD class=3D"r data">&lt;.0001</TD></TR>
  <TR>
    <TH class=3D"l rowheader" scope=3Drow>agro</TH>
    <TD class=3D"r data">2</TD>
    <TD class=3D"r data">33136.7105</TD>
    <TD class=3D"r data">16568.3553</TD>
    <TD class=3D"r data">12.51</TD>
    <TD class=3D"r data">&lt;.0001</TD></TR>
  <TR>
    <TH class=3D"l rowheader" scope=3Drow>sex*agro</TH>
    <TD class=3D"r data">2</TD>
    <TD class=3D"r data">5532.1441</TD>
    <TD class=3D"r data">2766.0720</TD>
    <TD class=3D"r data">2.09</TD>
    <TD class=3D"r =
data">0.1244</TD></TR></TBODY></TABLE></DIV></DIV><BR><A=20
name=3DIDX41></A>
<DIV>
<DIV class=3Dc><IMG class=3Dc style=3D"HEIGHT: 480px; WIDTH: 640px" =
border=3D0=20
alt=3D"Interaction Plot for BW by sex"=20
src=3D"file:///C:/Users/DEMSSIE/AppData/Local/Temp/SAS%20Temporary%20File=
s/_TD6404_DESKTOP-G6FE1C4_/IntPlot63.png">=20
</DIV></DIV><BR>
<P style=3D"PAGE-BREAK-AFTER: always"><BR></P>
<HR SIZE=3D3>
<A name=3DIDX42></A>
<TABLE class=3Dsystitleandfootercontainer cellSpacing=3D1 =
cellPadding=3D1 rules=3Dnone=20
width=3D"100%" summary=3D"Page Layout" border=3D0 frame=3Dvoid>
  <TBODY>
  <TR>
    <TD class=3D"c systemtitle">The SAS =
System</TD></TR></TBODY></TABLE><BR>
<DIV class=3D"c proctitle">The GLM Procedure</DIV>
<DIV class=3D"c proctitle">Least Squares Means</DIV>
<DIV class=3D"c proctitle">Adjustment for Multiple Comparisons: =
Tukey-Kramer</DIV>
<P>
<DIV>
<DIV align=3Dcenter>
<TABLE class=3Dtable borderColor=3D#c1c1c1 cellSpacing=3D0 =
cellPadding=3D5 rules=3Dall=20
summary=3D"Procedure GLM: LSMeans" frame=3Dbox>
  <COLGROUP>
  <COL></COLGROUP>
  <COLGROUP>
  <COL>
  <COL>
  <COL>
  <COL></COLGROUP>
  <THEAD>
  <TR>
    <TH class=3D"l b header" rowSpan=3D2 scope=3Dcol>sex</TH>
    <TH class=3D"r b header" rowSpan=3D2 scope=3Dcol>MC LSMEAN</TH>
    <TH class=3D"r b header" rowSpan=3D2 =
scope=3Dcol>Standard<BR>Error</TH>
    <TH class=3D"c b header" scope=3Dcol>H0:LSMEAN=3D0</TH>
    <TH class=3D"c b header" scope=3Dcol>H0:LSMean1=3DLSMean2</TH></TR>
  <TR>
    <TH class=3D"r b header" scope=3Dcol>Pr&nbsp;&gt;&nbsp;|t|</TH>
    <TH class=3D"r b header" =
scope=3Dcol>Pr&nbsp;&gt;&nbsp;|t|</TH></TR></THEAD>
  <TBODY>
  <TR>
    <TH class=3D"l rowheader" scope=3Drow>1</TH>
    <TD class=3D"r data">38.3200000</TD>
    <TD class=3D"r data">0.1258385</TD>
    <TD class=3D"r data">&lt;.0001</TD>
    <TD class=3D"r data">&lt;.0001</TD></TR>
  <TR>
    <TH class=3D"l rowheader" scope=3Drow>2</TH>
    <TD class=3D"r data">35.3816667</TD>
    <TD class=3D"r data">0.0889812</TD>
    <TD class=3D"r data">&lt;.0001</TD>
    <TD class=3D"r =
data">&nbsp;</TD></TR></TBODY></TABLE></DIV></DIV><BR><A=20
name=3DIDX43></A>
<DIV>
<DIV class=3Dc><IMG class=3Dc style=3D"HEIGHT: 480px; WIDTH: 640px" =
border=3D0=20
alt=3D"Plot of MC least-squares means for sex."=20
src=3D"file:///C:/Users/DEMSSIE/AppData/Local/Temp/SAS%20Temporary%20File=
s/_TD6404_DESKTOP-G6FE1C4_/MeanPlot168.png">=20
</DIV></DIV><BR><A name=3DIDX44></A>
<DIV>
<DIV class=3Dc><IMG class=3Dc style=3D"HEIGHT: 480px; WIDTH: 480px" =
border=3D0=20
alt=3D"Plot of all pairwise MC least-squares means differences for sex =
with Tukey-Kramer adjustment at significance level 0.05."=20
src=3D"file:///C:/Users/DEMSSIE/AppData/Local/Temp/SAS%20Temporary%20File=
s/_TD6404_DESKTOP-G6FE1C4_/DiffPlot168.png">=20
</DIV></DIV><BR><A name=3DIDX45></A>
<DIV>
<DIV align=3Dcenter>
<TABLE class=3Dtable borderColor=3D#c1c1c1 cellSpacing=3D0 =
cellPadding=3D5 rules=3Dall=20
summary=3D"Procedure GLM: LSMeans" frame=3Dbox>
  <COLGROUP>
  <COL></COLGROUP>
  <COLGROUP>
  <COL>
  <COL>
  <COL>
  <COL></COLGROUP>
  <THEAD>
  <TR>
    <TH class=3D"l b header" rowSpan=3D2 scope=3Dcol>sex</TH>
    <TH class=3D"r b header" rowSpan=3D2 scope=3Dcol>HL LSMEAN</TH>
    <TH class=3D"r b header" rowSpan=3D2 =
scope=3Dcol>Standard<BR>Error</TH>
    <TH class=3D"c b header" scope=3Dcol>H0:LSMEAN=3D0</TH>
    <TH class=3D"c b header" scope=3Dcol>H0:LSMean1=3DLSMean2</TH></TR>
  <TR>
    <TH class=3D"r b header" scope=3Dcol>Pr&nbsp;&gt;&nbsp;|t|</TH>
    <TH class=3D"r b header" =
scope=3Dcol>Pr&nbsp;&gt;&nbsp;|t|</TH></TR></THEAD>
  <TBODY>
  <TR>
    <TH class=3D"l rowheader" scope=3Drow>1</TH>
    <TD class=3D"r data">21.1400000</TD>
    <TD class=3D"r data">0.2278364</TD>
    <TD class=3D"r data">&lt;.0001</TD>
    <TD class=3D"r data">0.0070</TD></TR>
  <TR>
    <TH class=3D"l rowheader" scope=3Drow>2</TH>
    <TD class=3D"r data">20.3861111</TD>
    <TD class=3D"r data">0.1611047</TD>
    <TD class=3D"r data">&lt;.0001</TD>
    <TD class=3D"r =
data">&nbsp;</TD></TR></TBODY></TABLE></DIV></DIV><BR><A=20
name=3DIDX46></A>
<DIV>
<DIV class=3Dc><IMG class=3Dc style=3D"HEIGHT: 480px; WIDTH: 640px" =
border=3D0=20
alt=3D"Plot of HL least-squares means for sex."=20
src=3D"file:///C:/Users/DEMSSIE/AppData/Local/Temp/SAS%20Temporary%20File=
s/_TD6404_DESKTOP-G6FE1C4_/MeanPlot169.png">=20
</DIV></DIV><BR><A name=3DIDX47></A>
<DIV>
<DIV class=3Dc><IMG class=3Dc style=3D"HEIGHT: 480px; WIDTH: 480px" =
border=3D0=20
alt=3D"Plot of all pairwise HL least-squares means differences for sex =
with Tukey-Kramer adjustment at significance level 0.05."=20
src=3D"file:///C:/Users/DEMSSIE/AppData/Local/Temp/SAS%20Temporary%20File=
s/_TD6404_DESKTOP-G6FE1C4_/DiffPlot169.png">=20
</DIV></DIV><BR><A name=3DIDX48></A>
<DIV>
<DIV align=3Dcenter>
<TABLE class=3Dtable borderColor=3D#c1c1c1 cellSpacing=3D0 =
cellPadding=3D5 rules=3Dall=20
summary=3D"Procedure GLM: LSMeans" frame=3Dbox>
  <COLGROUP>
  <COL></COLGROUP>
  <COLGROUP>
  <COL>
  <COL>
  <COL>
  <COL></COLGROUP>
  <THEAD>
  <TR>
    <TH class=3D"l b header" rowSpan=3D2 scope=3Dcol>sex</TH>
    <TH class=3D"r b header" rowSpan=3D2 scope=3Dcol>BL LSMEAN</TH>
    <TH class=3D"r b header" rowSpan=3D2 =
scope=3Dcol>Standard<BR>Error</TH>
    <TH class=3D"c b header" scope=3Dcol>H0:LSMEAN=3D0</TH>
    <TH class=3D"c b header" scope=3Dcol>H0:LSMean1=3DLSMean2</TH></TR>
  <TR>
    <TH class=3D"r b header" scope=3Dcol>Pr&nbsp;&gt;&nbsp;|t|</TH>
    <TH class=3D"r b header" =
scope=3Dcol>Pr&nbsp;&gt;&nbsp;|t|</TH></TR></THEAD>
  <TBODY>
  <TR>
    <TH class=3D"l rowheader" scope=3Drow>1</TH>
    <TD class=3D"r data">113.973333</TD>
    <TD class=3D"r data">0.322397</TD>
    <TD class=3D"r data">&lt;.0001</TD>
    <TD class=3D"r data">&lt;.0001</TD></TR>
  <TR>
    <TH class=3D"l rowheader" scope=3Drow>2</TH>
    <TD class=3D"r data">110.067222</TD>
    <TD class=3D"r data">0.227969</TD>
    <TD class=3D"r data">&lt;.0001</TD>
    <TD class=3D"r =
data">&nbsp;</TD></TR></TBODY></TABLE></DIV></DIV><BR><A=20
name=3DIDX49></A>
<DIV>
<DIV class=3Dc><IMG class=3Dc style=3D"HEIGHT: 480px; WIDTH: 640px" =
border=3D0=20
alt=3D"Plot of BL least-squares means for sex."=20
src=3D"file:///C:/Users/DEMSSIE/AppData/Local/Temp/SAS%20Temporary%20File=
s/_TD6404_DESKTOP-G6FE1C4_/MeanPlot170.png">=20
</DIV></DIV><BR><A name=3DIDX50></A>
<DIV>
<DIV class=3Dc><IMG class=3Dc style=3D"HEIGHT: 480px; WIDTH: 480px" =
border=3D0=20
alt=3D"Plot of all pairwise BL least-squares means differences for sex =
with Tukey-Kramer adjustment at significance level 0.05."=20
src=3D"file:///C:/Users/DEMSSIE/AppData/Local/Temp/SAS%20Temporary%20File=
s/_TD6404_DESKTOP-G6FE1C4_/DiffPlot170.png">=20
</DIV></DIV><BR><A name=3DIDX51></A>
<DIV>
<DIV align=3Dcenter>
<TABLE class=3Dtable borderColor=3D#c1c1c1 cellSpacing=3D0 =
cellPadding=3D5 rules=3Dall=20
summary=3D"Procedure GLM: LSMeans" frame=3Dbox>
  <COLGROUP>
  <COL></COLGROUP>
  <COLGROUP>
  <COL>
  <COL>
  <COL>
  <COL></COLGROUP>
  <THEAD>
  <TR>
    <TH class=3D"l b header" rowSpan=3D2 scope=3Dcol>sex</TH>
    <TH class=3D"r b header" rowSpan=3D2 scope=3Dcol>HG LSMEAN</TH>
    <TH class=3D"r b header" rowSpan=3D2 =
scope=3Dcol>Standard<BR>Error</TH>
    <TH class=3D"c b header" scope=3Dcol>H0:LSMEAN=3D0</TH>
    <TH class=3D"c b header" scope=3Dcol>H0:LSMean1=3DLSMean2</TH></TR>
  <TR>
    <TH class=3D"r b header" scope=3Dcol>Pr&nbsp;&gt;&nbsp;|t|</TH>
    <TH class=3D"r b header" =
scope=3Dcol>Pr&nbsp;&gt;&nbsp;|t|</TH></TR></THEAD>
  <TBODY>
  <TR>
    <TH class=3D"l rowheader" scope=3Drow>1</TH>
    <TD class=3D"r data">143.207778</TD>
    <TD class=3D"r data">0.425507</TD>
    <TD class=3D"r data">&lt;.0001</TD>
    <TD class=3D"r data">&lt;.0001</TD></TR>
  <TR>
    <TH class=3D"l rowheader" scope=3Drow>2</TH>
    <TD class=3D"r data">135.799444</TD>
    <TD class=3D"r data">0.300879</TD>
    <TD class=3D"r data">&lt;.0001</TD>
    <TD class=3D"r =
data">&nbsp;</TD></TR></TBODY></TABLE></DIV></DIV><BR><A=20
name=3DIDX52></A>
<DIV>
<DIV class=3Dc><IMG class=3Dc style=3D"HEIGHT: 480px; WIDTH: 640px" =
border=3D0=20
alt=3D"Plot of HG least-squares means for sex."=20
src=3D"file:///C:/Users/DEMSSIE/AppData/Local/Temp/SAS%20Temporary%20File=
s/_TD6404_DESKTOP-G6FE1C4_/MeanPlot171.png">=20
</DIV></DIV><BR><A name=3DIDX53></A>
<DIV>
<DIV class=3Dc><IMG class=3Dc style=3D"HEIGHT: 480px; WIDTH: 480px" =
border=3D0=20
alt=3D"Plot of all pairwise HG least-squares means differences for sex =
with Tukey-Kramer adjustment at significance level 0.05."=20
src=3D"file:///C:/Users/DEMSSIE/AppData/Local/Temp/SAS%20Temporary%20File=
s/_TD6404_DESKTOP-G6FE1C4_/DiffPlot171.png">=20
</DIV></DIV><BR><A name=3DIDX54></A>
<DIV>
<DIV align=3Dcenter>
<TABLE class=3Dtable borderColor=3D#c1c1c1 cellSpacing=3D0 =
cellPadding=3D5 rules=3Dall=20
summary=3D"Procedure GLM: LSMeans" frame=3Dbox>
  <COLGROUP>
  <COL></COLGROUP>
  <COLGROUP>
  <COL>
  <COL>
  <COL>
  <COL></COLGROUP>
  <THEAD>
  <TR>
    <TH class=3D"l b header" rowSpan=3D2 scope=3Dcol>sex</TH>
    <TH class=3D"r b header" rowSpan=3D2 scope=3Dcol>PW LSMEAN</TH>
    <TH class=3D"r b header" rowSpan=3D2 =
scope=3Dcol>Standard<BR>Error</TH>
    <TH class=3D"c b header" scope=3Dcol>H0:LSMEAN=3D0</TH>
    <TH class=3D"c b header" scope=3Dcol>H0:LSMean1=3DLSMean2</TH></TR>
  <TR>
    <TH class=3D"r b header" scope=3Dcol>Pr&nbsp;&gt;&nbsp;|t|</TH>
    <TH class=3D"r b header" =
scope=3Dcol>Pr&nbsp;&gt;&nbsp;|t|</TH></TR></THEAD>
  <TBODY>
  <TR>
    <TH class=3D"l rowheader" scope=3Drow>1</TH>
    <TD class=3D"r data">32.3988889</TD>
    <TD class=3D"r data">0.1244636</TD>
    <TD class=3D"r data">&lt;.0001</TD>
    <TD class=3D"r data">0.0292</TD></TR>
  <TR>
    <TH class=3D"l rowheader" scope=3Drow>2</TH>
    <TD class=3D"r data">32.0661111</TD>
    <TD class=3D"r data">0.0880091</TD>
    <TD class=3D"r data">&lt;.0001</TD>
    <TD class=3D"r =
data">&nbsp;</TD></TR></TBODY></TABLE></DIV></DIV><BR><A=20
name=3DIDX55></A>
<DIV>
<DIV class=3Dc><IMG class=3Dc style=3D"HEIGHT: 480px; WIDTH: 640px" =
border=3D0=20
alt=3D"Plot of PW least-squares means for sex."=20
src=3D"file:///C:/Users/DEMSSIE/AppData/Local/Temp/SAS%20Temporary%20File=
s/_TD6404_DESKTOP-G6FE1C4_/MeanPlot172.png">=20
</DIV></DIV><BR><A name=3DIDX56></A>
<DIV>
<DIV class=3Dc><IMG class=3Dc style=3D"HEIGHT: 480px; WIDTH: 480px" =
border=3D0=20
alt=3D"Plot of all pairwise PW least-squares means differences for sex =
with Tukey-Kramer adjustment at significance level 0.05."=20
src=3D"file:///C:/Users/DEMSSIE/AppData/Local/Temp/SAS%20Temporary%20File=
s/_TD6404_DESKTOP-G6FE1C4_/DiffPlot172.png">=20
</DIV></DIV><BR><A name=3DIDX57></A>
<DIV>
<DIV align=3Dcenter>
<TABLE class=3Dtable borderColor=3D#c1c1c1 cellSpacing=3D0 =
cellPadding=3D5 rules=3Dall=20
summary=3D"Procedure GLM: LSMeans" frame=3Dbox>
  <COLGROUP>
  <COL></COLGROUP>
  <COLGROUP>
  <COL>
  <COL>
  <COL>
  <COL></COLGROUP>
  <THEAD>
  <TR>
    <TH class=3D"l b header" rowSpan=3D2 scope=3Dcol>sex</TH>
    <TH class=3D"r b header" rowSpan=3D2 scope=3Dcol>HW LSMEAN</TH>
    <TH class=3D"r b header" rowSpan=3D2 =
scope=3Dcol>Standard<BR>Error</TH>
    <TH class=3D"c b header" scope=3Dcol>H0:LSMEAN=3D0</TH>
    <TH class=3D"c b header" scope=3Dcol>H0:LSMean1=3DLSMean2</TH></TR>
  <TR>
    <TH class=3D"r b header" scope=3Dcol>Pr&nbsp;&gt;&nbsp;|t|</TH>
    <TH class=3D"r b header" =
scope=3Dcol>Pr&nbsp;&gt;&nbsp;|t|</TH></TR></THEAD>
  <TBODY>
  <TR>
    <TH class=3D"l rowheader" scope=3Drow>1</TH>
    <TD class=3D"r data">113.572222</TD>
    <TD class=3D"r data">0.255670</TD>
    <TD class=3D"r data">&lt;.0001</TD>
    <TD class=3D"r data">&lt;.0001</TD></TR>
  <TR>
    <TH class=3D"l rowheader" scope=3Drow>2</TH>
    <TD class=3D"r data">110.245556</TD>
    <TD class=3D"r data">0.180786</TD>
    <TD class=3D"r data">&lt;.0001</TD>
    <TD class=3D"r =
data">&nbsp;</TD></TR></TBODY></TABLE></DIV></DIV><BR><A=20
name=3DIDX58></A>
<DIV>
<DIV class=3Dc><IMG class=3Dc style=3D"HEIGHT: 480px; WIDTH: 640px" =
border=3D0=20
alt=3D"Plot of HW least-squares means for sex."=20
src=3D"file:///C:/Users/DEMSSIE/AppData/Local/Temp/SAS%20Temporary%20File=
s/_TD6404_DESKTOP-G6FE1C4_/MeanPlot173.png">=20
</DIV></DIV><BR><A name=3DIDX59></A>
<DIV>
<DIV class=3Dc><IMG class=3Dc style=3D"HEIGHT: 480px; WIDTH: 480px" =
border=3D0=20
alt=3D"Plot of all pairwise HW least-squares means differences for sex =
with Tukey-Kramer adjustment at significance level 0.05."=20
src=3D"file:///C:/Users/DEMSSIE/AppData/Local/Temp/SAS%20Temporary%20File=
s/_TD6404_DESKTOP-G6FE1C4_/DiffPlot173.png">=20
</DIV></DIV><BR><A name=3DIDX60></A>
<DIV>
<DIV align=3Dcenter>
<TABLE class=3Dtable borderColor=3D#c1c1c1 cellSpacing=3D0 =
cellPadding=3D5 rules=3Dall=20
summary=3D"Procedure GLM: LSMeans" frame=3Dbox>
  <COLGROUP>
  <COL></COLGROUP>
  <COLGROUP>
  <COL>
  <COL>
  <COL>
  <COL></COLGROUP>
  <THEAD>
  <TR>
    <TH class=3D"l b header" rowSpan=3D2 scope=3Dcol>sex</TH>
    <TH class=3D"r b header" rowSpan=3D2 scope=3Dcol>CBC LSMEAN</TH>
    <TH class=3D"r b header" rowSpan=3D2 =
scope=3Dcol>Standard<BR>Error</TH>
    <TH class=3D"c b header" scope=3Dcol>H0:LSMEAN=3D0</TH>
    <TH class=3D"c b header" scope=3Dcol>H0:LSMean1=3DLSMean2</TH></TR>
  <TR>
    <TH class=3D"r b header" scope=3Dcol>Pr&nbsp;&gt;&nbsp;|t|</TH>
    <TH class=3D"r b header" =
scope=3Dcol>Pr&nbsp;&gt;&nbsp;|t|</TH></TR></THEAD>
  <TBODY>
  <TR>
    <TH class=3D"l rowheader" scope=3Drow>1</TH>
    <TD class=3D"r data">21.2688889</TD>
    <TD class=3D"r data">0.0748225</TD>
    <TD class=3D"r data">&lt;.0001</TD>
    <TD class=3D"r data">&lt;.0001</TD></TR>
  <TR>
    <TH class=3D"l rowheader" scope=3Drow>2</TH>
    <TD class=3D"r data">19.3194444</TD>
    <TD class=3D"r data">0.0529075</TD>
    <TD class=3D"r data">&lt;.0001</TD>
    <TD class=3D"r =
data">&nbsp;</TD></TR></TBODY></TABLE></DIV></DIV><BR><A=20
name=3DIDX61></A>
<DIV>
<DIV class=3Dc><IMG class=3Dc style=3D"HEIGHT: 480px; WIDTH: 640px" =
border=3D0=20
alt=3D"Plot of CBC least-squares means for sex."=20
src=3D"file:///C:/Users/DEMSSIE/AppData/Local/Temp/SAS%20Temporary%20File=
s/_TD6404_DESKTOP-G6FE1C4_/MeanPlot174.png">=20
</DIV></DIV><BR><A name=3DIDX62></A>
<DIV>
<DIV class=3Dc><IMG class=3Dc style=3D"HEIGHT: 480px; WIDTH: 480px" =
border=3D0=20
alt=3D"Plot of all pairwise CBC least-squares means differences for sex =
with Tukey-Kramer adjustment at significance level 0.05."=20
src=3D"file:///C:/Users/DEMSSIE/AppData/Local/Temp/SAS%20Temporary%20File=
s/_TD6404_DESKTOP-G6FE1C4_/DiffPlot174.png">=20
</DIV></DIV><BR><A name=3DIDX63></A>
<DIV>
<DIV align=3Dcenter>
<TABLE class=3Dtable borderColor=3D#c1c1c1 cellSpacing=3D0 =
cellPadding=3D5 rules=3Dall=20
summary=3D"Procedure GLM: LSMeans" frame=3Dbox>
  <COLGROUP>
  <COL></COLGROUP>
  <COLGROUP>
  <COL>
  <COL>
  <COL>
  <COL></COLGROUP>
  <THEAD>
  <TR>
    <TH class=3D"l b header" rowSpan=3D2 scope=3Dcol>sex</TH>
    <TH class=3D"r b header" rowSpan=3D2 scope=3Dcol>BW LSMEAN</TH>
    <TH class=3D"r b header" rowSpan=3D2 =
scope=3Dcol>Standard<BR>Error</TH>
    <TH class=3D"c b header" scope=3Dcol>H0:LSMEAN=3D0</TH>
    <TH class=3D"c b header" scope=3Dcol>H0:LSMean1=3DLSMean2</TH></TR>
  <TR>
    <TH class=3D"r b header" scope=3Dcol>Pr&nbsp;&gt;&nbsp;|t|</TH>
    <TH class=3D"r b header" =
scope=3Dcol>Pr&nbsp;&gt;&nbsp;|t|</TH></TR></THEAD>
  <TBODY>
  <TR>
    <TH class=3D"l rowheader" scope=3Drow>1</TH>
    <TD class=3D"r data">230.444889</TD>
    <TD class=3D"r data">1.853206</TD>
    <TD class=3D"r data">&lt;.0001</TD>
    <TD class=3D"r data">&lt;.0001</TD></TR>
  <TR>
    <TH class=3D"l rowheader" scope=3Drow>2</TH>
    <TD class=3D"r data">197.312944</TD>
    <TD class=3D"r data">1.310414</TD>
    <TD class=3D"r data">&lt;.0001</TD>
    <TD class=3D"r =
data">&nbsp;</TD></TR></TBODY></TABLE></DIV></DIV><BR><A=20
name=3DIDX64></A>
<DIV>
<DIV class=3Dc><IMG class=3Dc style=3D"HEIGHT: 480px; WIDTH: 640px" =
border=3D0=20
alt=3D"Plot of BW least-squares means for sex."=20
src=3D"file:///C:/Users/DEMSSIE/AppData/Local/Temp/SAS%20Temporary%20File=
s/_TD6404_DESKTOP-G6FE1C4_/MeanPlot175.png">=20
</DIV></DIV><BR><A name=3DIDX65></A>
<DIV>
<DIV class=3Dc><IMG class=3Dc style=3D"HEIGHT: 480px; WIDTH: 480px" =
border=3D0=20
alt=3D"Plot of all pairwise BW least-squares means differences for sex =
with Tukey-Kramer adjustment at significance level 0.05."=20
src=3D"file:///C:/Users/DEMSSIE/AppData/Local/Temp/SAS%20Temporary%20File=
s/_TD6404_DESKTOP-G6FE1C4_/DiffPlot175.png">=20
</DIV></DIV><BR>
<P style=3D"PAGE-BREAK-AFTER: always"><BR></P>
<HR SIZE=3D3>
<A name=3DIDX66></A>
<TABLE class=3Dsystitleandfootercontainer cellSpacing=3D1 =
cellPadding=3D1 rules=3Dnone=20
width=3D"100%" summary=3D"Page Layout" border=3D0 frame=3Dvoid>
  <TBODY>
  <TR>
    <TD class=3D"c systemtitle">The SAS =
System</TD></TR></TBODY></TABLE><BR>
<DIV class=3D"c proctitle">The GLM Procedure</DIV>
<DIV class=3D"c proctitle">Least Squares Means</DIV>
<DIV class=3D"c proctitle">Adjustment for Multiple Comparisons: =
Tukey-Kramer</DIV>
<P>
<DIV>
<DIV align=3Dcenter>
<TABLE class=3Dtable borderColor=3D#c1c1c1 cellSpacing=3D0 =
cellPadding=3D5 rules=3Dall=20
summary=3D"Procedure GLM: LSMeans" frame=3Dbox>
  <COLGROUP>
  <COL></COLGROUP>
  <COLGROUP>
  <COL>
  <COL>
  <COL>
  <COL></COLGROUP>
  <THEAD>
  <TR>
    <TH class=3D"l b header" scope=3Dcol>agro</TH>
    <TH class=3D"r b header" scope=3Dcol>MC LSMEAN</TH>
    <TH class=3D"r b header" scope=3Dcol>Standard<BR>Error</TH>
    <TH class=3D"r b header" scope=3Dcol>Pr&nbsp;&gt;&nbsp;|t|</TH>
    <TH class=3D"r b header" scope=3Dcol>LSMEAN Number</TH></TR></THEAD>
  <TBODY>
  <TR>
    <TH class=3D"l rowheader" scope=3Drow>1</TH>
    <TD class=3D"r data">36.4033333</TD>
    <TD class=3D"r data">0.1235709</TD>
    <TD class=3D"r data">&lt;.0001</TD>
    <TD class=3D"r data">1</TD></TR>
  <TR>
    <TH class=3D"l rowheader" scope=3Drow>2</TH>
    <TD class=3D"r data">36.9825000</TD>
    <TD class=3D"r data">0.1513428</TD>
    <TD class=3D"r data">&lt;.0001</TD>
    <TD class=3D"r data">2</TD></TR>
  <TR>
    <TH class=3D"l rowheader" scope=3Drow>3</TH>
    <TD class=3D"r data">37.1666667</TD>
    <TD class=3D"r data">0.1235709</TD>
    <TD class=3D"r data">&lt;.0001</TD>
    <TD class=3D"r data">3</TD></TR></TBODY></TABLE></DIV></DIV><BR><A =
name=3DIDX67></A>
<DIV>
<DIV align=3Dcenter>
<TABLE class=3Dtable borderColor=3D#c1c1c1 cellSpacing=3D0 =
cellPadding=3D5 rules=3Dall=20
summary=3D"Procedure GLM: Difference Matrix" frame=3Dbox>
  <COLGROUP>
  <COL></COLGROUP>
  <COLGROUP>
  <COL>
  <COL>
  <COL></COLGROUP>
  <THEAD>
  <TR>
    <TH class=3D"c b header" colSpan=3D4 scope=3Dcolgroup>Least Squares =
Means for=20
      effect agro<BR>Pr &gt; |t| for H0: =
LSMean(i)=3DLSMean(j)<BR>Dependent=20
      Variable: MC</TH></TR>
  <TR>
    <TH class=3D"l b header" scope=3Dcol>i/j</TH>
    <TH class=3D"r b header" scope=3Dcol>1</TH>
    <TH class=3D"r b header" scope=3Dcol>2</TH>
    <TH class=3D"r b header" scope=3Dcol>3</TH></TR></THEAD>
  <TBODY>
  <TR>
    <TH class=3D"l rowheader" scope=3Drow>1</TH>
    <TD class=3D"r data">&nbsp;</TD>
    <TD class=3D"r data">0.0087</TD>
    <TD class=3D"r data">&lt;.0001</TD></TR>
  <TR>
    <TH class=3D"l rowheader" scope=3Drow>2</TH>
    <TD class=3D"r data">0.0087</TD>
    <TD class=3D"r data">&nbsp;</TD>
    <TD class=3D"r data">0.6134</TD></TR>
  <TR>
    <TH class=3D"l rowheader" scope=3Drow>3</TH>
    <TD class=3D"r data">&lt;.0001</TD>
    <TD class=3D"r data">0.6134</TD>
    <TD class=3D"r =
data">&nbsp;</TD></TR></TBODY></TABLE></DIV></DIV><BR><A=20
name=3DIDX68></A>
<DIV>
<DIV class=3Dc><IMG class=3Dc style=3D"HEIGHT: 480px; WIDTH: 640px" =
border=3D0=20
alt=3D"Plot of MC least-squares means for agro."=20
src=3D"file:///C:/Users/DEMSSIE/AppData/Local/Temp/SAS%20Temporary%20File=
s/_TD6404_DESKTOP-G6FE1C4_/MeanPlot176.png">=20
</DIV></DIV><BR><A name=3DIDX69></A>
<DIV>
<DIV class=3Dc><IMG class=3Dc style=3D"HEIGHT: 480px; WIDTH: 480px" =
border=3D0=20
alt=3D"Plot of all pairwise MC least-squares means differences for agro =
with Tukey-Kramer adjustment at significance level 0.05."=20
src=3D"file:///C:/Users/DEMSSIE/AppData/Local/Temp/SAS%20Temporary%20File=
s/_TD6404_DESKTOP-G6FE1C4_/DiffPlot176.png">=20
</DIV></DIV><BR><A name=3DIDX70></A>
<DIV>
<DIV align=3Dcenter>
<TABLE class=3Dtable borderColor=3D#c1c1c1 cellSpacing=3D0 =
cellPadding=3D5 rules=3Dall=20
summary=3D"Procedure GLM: LSMeans" frame=3Dbox>
  <COLGROUP>
  <COL></COLGROUP>
  <COLGROUP>
  <COL>
  <COL>
  <COL>
  <COL></COLGROUP>
  <THEAD>
  <TR>
    <TH class=3D"l b header" scope=3Dcol>agro</TH>
    <TH class=3D"r b header" scope=3Dcol>HL LSMEAN</TH>
    <TH class=3D"r b header" scope=3Dcol>Standard<BR>Error</TH>
    <TH class=3D"r b header" scope=3Dcol>Pr&nbsp;&gt;&nbsp;|t|</TH>
    <TH class=3D"r b header" scope=3Dcol>LSMEAN Number</TH></TR></THEAD>
  <TBODY>
  <TR>
    <TH class=3D"l rowheader" scope=3Drow>1</TH>
    <TD class=3D"r data">19.7616667</TD>
    <TD class=3D"r data">0.2237309</TD>
    <TD class=3D"r data">&lt;.0001</TD>
    <TD class=3D"r data">1</TD></TR>
  <TR>
    <TH class=3D"l rowheader" scope=3Drow>2</TH>
    <TD class=3D"r data">20.0575000</TD>
    <TD class=3D"r data">0.2740133</TD>
    <TD class=3D"r data">&lt;.0001</TD>
    <TD class=3D"r data">2</TD></TR>
  <TR>
    <TH class=3D"l rowheader" scope=3Drow>3</TH>
    <TD class=3D"r data">22.4700000</TD>
    <TD class=3D"r data">0.2237309</TD>
    <TD class=3D"r data">&lt;.0001</TD>
    <TD class=3D"r data">3</TD></TR></TBODY></TABLE></DIV></DIV><BR><A =
name=3DIDX71></A>
<DIV>
<DIV align=3Dcenter>
<TABLE class=3Dtable borderColor=3D#c1c1c1 cellSpacing=3D0 =
cellPadding=3D5 rules=3Dall=20
summary=3D"Procedure GLM: Difference Matrix" frame=3Dbox>
  <COLGROUP>
  <COL></COLGROUP>
  <COLGROUP>
  <COL>
  <COL>
  <COL></COLGROUP>
  <THEAD>
  <TR>
    <TH class=3D"c b header" colSpan=3D4 scope=3Dcolgroup>Least Squares =
Means for=20
      effect agro<BR>Pr &gt; |t| for H0: =
LSMean(i)=3DLSMean(j)<BR>Dependent=20
      Variable: HL</TH></TR>
  <TR>
    <TH class=3D"l b header" scope=3Dcol>i/j</TH>
    <TH class=3D"r b header" scope=3Dcol>1</TH>
    <TH class=3D"r b header" scope=3Dcol>2</TH>
    <TH class=3D"r b header" scope=3Dcol>3</TH></TR></THEAD>
  <TBODY>
  <TR>
    <TH class=3D"l rowheader" scope=3Drow>1</TH>
    <TD class=3D"r data">&nbsp;</TD>
    <TD class=3D"r data">0.6805</TD>
    <TD class=3D"r data">&lt;.0001</TD></TR>
  <TR>
    <TH class=3D"l rowheader" scope=3Drow>2</TH>
    <TD class=3D"r data">0.6805</TD>
    <TD class=3D"r data">&nbsp;</TD>
    <TD class=3D"r data">&lt;.0001</TD></TR>
  <TR>
    <TH class=3D"l rowheader" scope=3Drow>3</TH>
    <TD class=3D"r data">&lt;.0001</TD>
    <TD class=3D"r data">&lt;.0001</TD>
    <TD class=3D"r =
data">&nbsp;</TD></TR></TBODY></TABLE></DIV></DIV><BR><A=20
name=3DIDX72></A>
<DIV>
<DIV class=3Dc><IMG class=3Dc style=3D"HEIGHT: 480px; WIDTH: 640px" =
border=3D0=20
alt=3D"Plot of HL least-squares means for agro."=20
src=3D"file:///C:/Users/DEMSSIE/AppData/Local/Temp/SAS%20Temporary%20File=
s/_TD6404_DESKTOP-G6FE1C4_/MeanPlot177.png">=20
</DIV></DIV><BR><A name=3DIDX73></A>
<DIV>
<DIV class=3Dc><IMG class=3Dc style=3D"HEIGHT: 480px; WIDTH: 480px" =
border=3D0=20
alt=3D"Plot of all pairwise HL least-squares means differences for agro =
with Tukey-Kramer adjustment at significance level 0.05."=20
src=3D"file:///C:/Users/DEMSSIE/AppData/Local/Temp/SAS%20Temporary%20File=
s/_TD6404_DESKTOP-G6FE1C4_/DiffPlot177.png">=20
</DIV></DIV><BR><A name=3DIDX74></A>
<DIV>
<DIV align=3Dcenter>
<TABLE class=3Dtable borderColor=3D#c1c1c1 cellSpacing=3D0 =
cellPadding=3D5 rules=3Dall=20
summary=3D"Procedure GLM: LSMeans" frame=3Dbox>
  <COLGROUP>
  <COL></COLGROUP>
  <COLGROUP>
  <COL>
  <COL>
  <COL>
  <COL></COLGROUP>
  <THEAD>
  <TR>
    <TH class=3D"l b header" scope=3Dcol>agro</TH>
    <TH class=3D"r b header" scope=3Dcol>BL LSMEAN</TH>
    <TH class=3D"r b header" scope=3Dcol>Standard<BR>Error</TH>
    <TH class=3D"r b header" scope=3Dcol>Pr&nbsp;&gt;&nbsp;|t|</TH>
    <TH class=3D"r b header" scope=3Dcol>LSMEAN Number</TH></TR></THEAD>
  <TBODY>
  <TR>
    <TH class=3D"l rowheader" scope=3Drow>1</TH>
    <TD class=3D"r data">113.081667</TD>
    <TD class=3D"r data">0.316588</TD>
    <TD class=3D"r data">&lt;.0001</TD>
    <TD class=3D"r data">1</TD></TR>
  <TR>
    <TH class=3D"l rowheader" scope=3Drow>2</TH>
    <TD class=3D"r data">112.442500</TD>
    <TD class=3D"r data">0.387740</TD>
    <TD class=3D"r data">&lt;.0001</TD>
    <TD class=3D"r data">2</TD></TR>
  <TR>
    <TH class=3D"l rowheader" scope=3Drow>3</TH>
    <TD class=3D"r data">110.536667</TD>
    <TD class=3D"r data">0.316588</TD>
    <TD class=3D"r data">&lt;.0001</TD>
    <TD class=3D"r data">3</TD></TR></TBODY></TABLE></DIV></DIV><BR><A =
name=3DIDX75></A>
<DIV>
<DIV align=3Dcenter>
<TABLE class=3Dtable borderColor=3D#c1c1c1 cellSpacing=3D0 =
cellPadding=3D5 rules=3Dall=20
summary=3D"Procedure GLM: Difference Matrix" frame=3Dbox>
  <COLGROUP>
  <COL></COLGROUP>
  <COLGROUP>
  <COL>
  <COL>
  <COL></COLGROUP>
  <THEAD>
  <TR>
    <TH class=3D"c b header" colSpan=3D4 scope=3Dcolgroup>Least Squares =
Means for=20
      effect agro<BR>Pr &gt; |t| for H0: =
LSMean(i)=3DLSMean(j)<BR>Dependent=20
      Variable: BL</TH></TR>
  <TR>
    <TH class=3D"l b header" scope=3Dcol>i/j</TH>
    <TH class=3D"r b header" scope=3Dcol>1</TH>
    <TH class=3D"r b header" scope=3Dcol>2</TH>
    <TH class=3D"r b header" scope=3Dcol>3</TH></TR></THEAD>
  <TBODY>
  <TR>
    <TH class=3D"l rowheader" scope=3Drow>1</TH>
    <TD class=3D"r data">&nbsp;</TD>
    <TD class=3D"r data">0.4085</TD>
    <TD class=3D"r data">&lt;.0001</TD></TR>
  <TR>
    <TH class=3D"l rowheader" scope=3Drow>2</TH>
    <TD class=3D"r data">0.4085</TD>
    <TD class=3D"r data">&nbsp;</TD>
    <TD class=3D"r data">0.0004</TD></TR>
  <TR>
    <TH class=3D"l rowheader" scope=3Drow>3</TH>
    <TD class=3D"r data">&lt;.0001</TD>
    <TD class=3D"r data">0.0004</TD>
    <TD class=3D"r =
data">&nbsp;</TD></TR></TBODY></TABLE></DIV></DIV><BR><A=20
name=3DIDX76></A>
<DIV>
<DIV class=3Dc><IMG class=3Dc style=3D"HEIGHT: 480px; WIDTH: 640px" =
border=3D0=20
alt=3D"Plot of BL least-squares means for agro."=20
src=3D"file:///C:/Users/DEMSSIE/AppData/Local/Temp/SAS%20Temporary%20File=
s/_TD6404_DESKTOP-G6FE1C4_/MeanPlot178.png">=20
</DIV></DIV><BR><A name=3DIDX77></A>
<DIV>
<DIV class=3Dc><IMG class=3Dc style=3D"HEIGHT: 480px; WIDTH: 480px" =
border=3D0=20
alt=3D"Plot of all pairwise BL least-squares means differences for agro =
with Tukey-Kramer adjustment at significance level 0.05."=20
src=3D"file:///C:/Users/DEMSSIE/AppData/Local/Temp/SAS%20Temporary%20File=
s/_TD6404_DESKTOP-G6FE1C4_/DiffPlot178.png">=20
</DIV></DIV><BR><A name=3DIDX78></A>
<DIV>
<DIV align=3Dcenter>
<TABLE class=3Dtable borderColor=3D#c1c1c1 cellSpacing=3D0 =
cellPadding=3D5 rules=3Dall=20
summary=3D"Procedure GLM: LSMeans" frame=3Dbox>
  <COLGROUP>
  <COL></COLGROUP>
  <COLGROUP>
  <COL>
  <COL>
  <COL>
  <COL></COLGROUP>
  <THEAD>
  <TR>
    <TH class=3D"l b header" scope=3Dcol>agro</TH>
    <TH class=3D"r b header" scope=3Dcol>HG LSMEAN</TH>
    <TH class=3D"r b header" scope=3Dcol>Standard<BR>Error</TH>
    <TH class=3D"r b header" scope=3Dcol>Pr&nbsp;&gt;&nbsp;|t|</TH>
    <TH class=3D"r b header" scope=3Dcol>LSMEAN Number</TH></TR></THEAD>
  <TBODY>
  <TR>
    <TH class=3D"l rowheader" scope=3Drow>1</TH>
    <TD class=3D"r data">140.821667</TD>
    <TD class=3D"r data">0.417839</TD>
    <TD class=3D"r data">&lt;.0001</TD>
    <TD class=3D"r data">1</TD></TR>
  <TR>
    <TH class=3D"l rowheader" scope=3Drow>2</TH>
    <TD class=3D"r data">139.867500</TD>
    <TD class=3D"r data">0.511747</TD>
    <TD class=3D"r data">&lt;.0001</TD>
    <TD class=3D"r data">2</TD></TR>
  <TR>
    <TH class=3D"l rowheader" scope=3Drow>3</TH>
    <TD class=3D"r data">137.821667</TD>
    <TD class=3D"r data">0.417839</TD>
    <TD class=3D"r data">&lt;.0001</TD>
    <TD class=3D"r data">3</TD></TR></TBODY></TABLE></DIV></DIV><BR><A =
name=3DIDX79></A>
<DIV>
<DIV align=3Dcenter>
<TABLE class=3Dtable borderColor=3D#c1c1c1 cellSpacing=3D0 =
cellPadding=3D5 rules=3Dall=20
summary=3D"Procedure GLM: Difference Matrix" frame=3Dbox>
  <COLGROUP>
  <COL></COLGROUP>
  <COLGROUP>
  <COL>
  <COL>
  <COL></COLGROUP>
  <THEAD>
  <TR>
    <TH class=3D"c b header" colSpan=3D4 scope=3Dcolgroup>Least Squares =
Means for=20
      effect agro<BR>Pr &gt; |t| for H0: =
LSMean(i)=3DLSMean(j)<BR>Dependent=20
      Variable: HG</TH></TR>
  <TR>
    <TH class=3D"l b header" scope=3Dcol>i/j</TH>
    <TH class=3D"r b header" scope=3Dcol>1</TH>
    <TH class=3D"r b header" scope=3Dcol>2</TH>
    <TH class=3D"r b header" scope=3Dcol>3</TH></TR></THEAD>
  <TBODY>
  <TR>
    <TH class=3D"l rowheader" scope=3Drow>1</TH>
    <TD class=3D"r data">&nbsp;</TD>
    <TD class=3D"r data">0.3186</TD>
    <TD class=3D"r data">&lt;.0001</TD></TR>
  <TR>
    <TH class=3D"l rowheader" scope=3Drow>2</TH>
    <TD class=3D"r data">0.3186</TD>
    <TD class=3D"r data">&nbsp;</TD>
    <TD class=3D"r data">0.0057</TD></TR>
  <TR>
    <TH class=3D"l rowheader" scope=3Drow>3</TH>
    <TD class=3D"r data">&lt;.0001</TD>
    <TD class=3D"r data">0.0057</TD>
    <TD class=3D"r =
data">&nbsp;</TD></TR></TBODY></TABLE></DIV></DIV><BR><A=20
name=3DIDX80></A>
<DIV>
<DIV class=3Dc><IMG class=3Dc style=3D"HEIGHT: 480px; WIDTH: 640px" =
border=3D0=20
alt=3D"Plot of HG least-squares means for agro."=20
src=3D"file:///C:/Users/DEMSSIE/AppData/Local/Temp/SAS%20Temporary%20File=
s/_TD6404_DESKTOP-G6FE1C4_/MeanPlot179.png">=20
</DIV></DIV><BR><A name=3DIDX81></A>
<DIV>
<DIV class=3Dc><IMG class=3Dc style=3D"HEIGHT: 480px; WIDTH: 480px" =
border=3D0=20
alt=3D"Plot of all pairwise HG least-squares means differences for agro =
with Tukey-Kramer adjustment at significance level 0.05."=20
src=3D"file:///C:/Users/DEMSSIE/AppData/Local/Temp/SAS%20Temporary%20File=
s/_TD6404_DESKTOP-G6FE1C4_/DiffPlot179.png">=20
</DIV></DIV><BR><A name=3DIDX82></A>
<DIV>
<DIV align=3Dcenter>
<TABLE class=3Dtable borderColor=3D#c1c1c1 cellSpacing=3D0 =
cellPadding=3D5 rules=3Dall=20
summary=3D"Procedure GLM: LSMeans" frame=3Dbox>
  <COLGROUP>
  <COL></COLGROUP>
  <COLGROUP>
  <COL>
  <COL>
  <COL>
  <COL></COLGROUP>
  <THEAD>
  <TR>
    <TH class=3D"l b header" scope=3Dcol>agro</TH>
    <TH class=3D"r b header" scope=3Dcol>PW LSMEAN</TH>
    <TH class=3D"r b header" scope=3Dcol>Standard<BR>Error</TH>
    <TH class=3D"r b header" scope=3Dcol>Pr&nbsp;&gt;&nbsp;|t|</TH>
    <TH class=3D"r b header" scope=3Dcol>LSMEAN Number</TH></TR></THEAD>
  <TBODY>
  <TR>
    <TH class=3D"l rowheader" scope=3Drow>1</TH>
    <TD class=3D"r data">32.4383333</TD>
    <TD class=3D"r data">0.1222208</TD>
    <TD class=3D"r data">&lt;.0001</TD>
    <TD class=3D"r data">1</TD></TR>
  <TR>
    <TH class=3D"l rowheader" scope=3Drow>2</TH>
    <TD class=3D"r data">32.0725000</TD>
    <TD class=3D"r data">0.1496893</TD>
    <TD class=3D"r data">&lt;.0001</TD>
    <TD class=3D"r data">2</TD></TR>
  <TR>
    <TH class=3D"l rowheader" scope=3Drow>3</TH>
    <TD class=3D"r data">32.1866667</TD>
    <TD class=3D"r data">0.1222208</TD>
    <TD class=3D"r data">&lt;.0001</TD>
    <TD class=3D"r data">3</TD></TR></TBODY></TABLE></DIV></DIV><BR><A =
name=3DIDX83></A>
<DIV>
<DIV align=3Dcenter>
<TABLE class=3Dtable borderColor=3D#c1c1c1 cellSpacing=3D0 =
cellPadding=3D5 rules=3Dall=20
summary=3D"Procedure GLM: Difference Matrix" frame=3Dbox>
  <COLGROUP>
  <COL></COLGROUP>
  <COLGROUP>
  <COL>
  <COL>
  <COL></COLGROUP>
  <THEAD>
  <TR>
    <TH class=3D"c b header" colSpan=3D4 scope=3Dcolgroup>Least Squares =
Means for=20
      effect agro<BR>Pr &gt; |t| for H0: =
LSMean(i)=3DLSMean(j)<BR>Dependent=20
      Variable: PW</TH></TR>
  <TR>
    <TH class=3D"l b header" scope=3Dcol>i/j</TH>
    <TH class=3D"r b header" scope=3Dcol>1</TH>
    <TH class=3D"r b header" scope=3Dcol>2</TH>
    <TH class=3D"r b header" scope=3Dcol>3</TH></TR></THEAD>
  <TBODY>
  <TR>
    <TH class=3D"l rowheader" scope=3Drow>1</TH>
    <TD class=3D"r data">&nbsp;</TD>
    <TD class=3D"r data">0.1411</TD>
    <TD class=3D"r data">0.3127</TD></TR>
  <TR>
    <TH class=3D"l rowheader" scope=3Drow>2</TH>
    <TD class=3D"r data">0.1411</TD>
    <TD class=3D"r data">&nbsp;</TD>
    <TD class=3D"r data">0.8251</TD></TR>
  <TR>
    <TH class=3D"l rowheader" scope=3Drow>3</TH>
    <TD class=3D"r data">0.3127</TD>
    <TD class=3D"r data">0.8251</TD>
    <TD class=3D"r =
data">&nbsp;</TD></TR></TBODY></TABLE></DIV></DIV><BR><A=20
name=3DIDX84></A>
<DIV>
<DIV class=3Dc><IMG class=3Dc style=3D"HEIGHT: 480px; WIDTH: 640px" =
border=3D0=20
alt=3D"Plot of PW least-squares means for agro."=20
src=3D"file:///C:/Users/DEMSSIE/AppData/Local/Temp/SAS%20Temporary%20File=
s/_TD6404_DESKTOP-G6FE1C4_/MeanPlot180.png">=20
</DIV></DIV><BR><A name=3DIDX85></A>
<DIV>
<DIV class=3Dc><IMG class=3Dc style=3D"HEIGHT: 480px; WIDTH: 480px" =
border=3D0=20
alt=3D"Plot of all pairwise PW least-squares means differences for agro =
with Tukey-Kramer adjustment at significance level 0.05."=20
src=3D"file:///C:/Users/DEMSSIE/AppData/Local/Temp/SAS%20Temporary%20File=
s/_TD6404_DESKTOP-G6FE1C4_/DiffPlot180.png">=20
</DIV></DIV><BR><A name=3DIDX86></A>
<DIV>
<DIV align=3Dcenter>
<TABLE class=3Dtable borderColor=3D#c1c1c1 cellSpacing=3D0 =
cellPadding=3D5 rules=3Dall=20
summary=3D"Procedure GLM: LSMeans" frame=3Dbox>
  <COLGROUP>
  <COL></COLGROUP>
  <COLGROUP>
  <COL>
  <COL>
  <COL>
  <COL></COLGROUP>
  <THEAD>
  <TR>
    <TH class=3D"l b header" scope=3Dcol>agro</TH>
    <TH class=3D"r b header" scope=3Dcol>HW LSMEAN</TH>
    <TH class=3D"r b header" scope=3Dcol>Standard<BR>Error</TH>
    <TH class=3D"r b header" scope=3Dcol>Pr&nbsp;&gt;&nbsp;|t|</TH>
    <TH class=3D"r b header" scope=3Dcol>LSMEAN Number</TH></TR></THEAD>
  <TBODY>
  <TR>
    <TH class=3D"l rowheader" scope=3Drow>1</TH>
    <TD class=3D"r data">112.141667</TD>
    <TD class=3D"r data">0.251063</TD>
    <TD class=3D"r data">&lt;.0001</TD>
    <TD class=3D"r data">1</TD></TR>
  <TR>
    <TH class=3D"l rowheader" scope=3Drow>2</TH>
    <TD class=3D"r data">112.855000</TD>
    <TD class=3D"r data">0.307488</TD>
    <TD class=3D"r data">&lt;.0001</TD>
    <TD class=3D"r data">2</TD></TR>
  <TR>
    <TH class=3D"l rowheader" scope=3Drow>3</TH>
    <TD class=3D"r data">110.730000</TD>
    <TD class=3D"r data">0.251063</TD>
    <TD class=3D"r data">&lt;.0001</TD>
    <TD class=3D"r data">3</TD></TR></TBODY></TABLE></DIV></DIV><BR><A =
name=3DIDX87></A>
<DIV>
<DIV align=3Dcenter>
<TABLE class=3Dtable borderColor=3D#c1c1c1 cellSpacing=3D0 =
cellPadding=3D5 rules=3Dall=20
summary=3D"Procedure GLM: Difference Matrix" frame=3Dbox>
  <COLGROUP>
  <COL></COLGROUP>
  <COLGROUP>
  <COL>
  <COL>
  <COL></COLGROUP>
  <THEAD>
  <TR>
    <TH class=3D"c b header" colSpan=3D4 scope=3Dcolgroup>Least Squares =
Means for=20
      effect agro<BR>Pr &gt; |t| for H0: =
LSMean(i)=3DLSMean(j)<BR>Dependent=20
      Variable: HW</TH></TR>
  <TR>
    <TH class=3D"l b header" scope=3Dcol>i/j</TH>
    <TH class=3D"r b header" scope=3Dcol>1</TH>
    <TH class=3D"r b header" scope=3Dcol>2</TH>
    <TH class=3D"r b header" scope=3Dcol>3</TH></TR></THEAD>
  <TBODY>
  <TR>
    <TH class=3D"l rowheader" scope=3Drow>1</TH>
    <TD class=3D"r data">&nbsp;</TD>
    <TD class=3D"r data">0.1710</TD>
    <TD class=3D"r data">0.0002</TD></TR>
  <TR>
    <TH class=3D"l rowheader" scope=3Drow>2</TH>
    <TD class=3D"r data">0.1710</TD>
    <TD class=3D"r data">&nbsp;</TD>
    <TD class=3D"r data">&lt;.0001</TD></TR>
  <TR>
    <TH class=3D"l rowheader" scope=3Drow>3</TH>
    <TD class=3D"r data">0.0002</TD>
    <TD class=3D"r data">&lt;.0001</TD>
    <TD class=3D"r =
data">&nbsp;</TD></TR></TBODY></TABLE></DIV></DIV><BR><A=20
name=3DIDX88></A>
<DIV>
<DIV class=3Dc><IMG class=3Dc style=3D"HEIGHT: 480px; WIDTH: 640px" =
border=3D0=20
alt=3D"Plot of HW least-squares means for agro."=20
src=3D"file:///C:/Users/DEMSSIE/AppData/Local/Temp/SAS%20Temporary%20File=
s/_TD6404_DESKTOP-G6FE1C4_/MeanPlot181.png">=20
</DIV></DIV><BR><A name=3DIDX89></A>
<DIV>
<DIV class=3Dc><IMG class=3Dc style=3D"HEIGHT: 480px; WIDTH: 480px" =
border=3D0=20
alt=3D"Plot of all pairwise HW least-squares means differences for agro =
with Tukey-Kramer adjustment at significance level 0.05."=20
src=3D"file:///C:/Users/DEMSSIE/AppData/Local/Temp/SAS%20Temporary%20File=
s/_TD6404_DESKTOP-G6FE1C4_/DiffPlot181.png">=20
</DIV></DIV><BR><A name=3DIDX90></A>
<DIV>
<DIV align=3Dcenter>
<TABLE class=3Dtable borderColor=3D#c1c1c1 cellSpacing=3D0 =
cellPadding=3D5 rules=3Dall=20
summary=3D"Procedure GLM: LSMeans" frame=3Dbox>
  <COLGROUP>
  <COL></COLGROUP>
  <COLGROUP>
  <COL>
  <COL>
  <COL>
  <COL></COLGROUP>
  <THEAD>
  <TR>
    <TH class=3D"l b header" scope=3Dcol>agro</TH>
    <TH class=3D"r b header" scope=3Dcol>CBC LSMEAN</TH>
    <TH class=3D"r b header" scope=3Dcol>Standard<BR>Error</TH>
    <TH class=3D"r b header" scope=3Dcol>Pr&nbsp;&gt;&nbsp;|t|</TH>
    <TH class=3D"r b header" scope=3Dcol>LSMEAN Number</TH></TR></THEAD>
  <TBODY>
  <TR>
    <TH class=3D"l rowheader" scope=3Drow>1</TH>
    <TD class=3D"r data">20.2750000</TD>
    <TD class=3D"r data">0.0734742</TD>
    <TD class=3D"r data">&lt;.0001</TD>
    <TD class=3D"r data">1</TD></TR>
  <TR>
    <TH class=3D"l rowheader" scope=3Drow>2</TH>
    <TD class=3D"r data">20.2175000</TD>
    <TD class=3D"r data">0.0899872</TD>
    <TD class=3D"r data">&lt;.0001</TD>
    <TD class=3D"r data">2</TD></TR>
  <TR>
    <TH class=3D"l rowheader" scope=3Drow>3</TH>
    <TD class=3D"r data">20.3900000</TD>
    <TD class=3D"r data">0.0734742</TD>
    <TD class=3D"r data">&lt;.0001</TD>
    <TD class=3D"r data">3</TD></TR></TBODY></TABLE></DIV></DIV><BR><A =
name=3DIDX91></A>
<DIV>
<DIV align=3Dcenter>
<TABLE class=3Dtable borderColor=3D#c1c1c1 cellSpacing=3D0 =
cellPadding=3D5 rules=3Dall=20
summary=3D"Procedure GLM: Difference Matrix" frame=3Dbox>
  <COLGROUP>
  <COL></COLGROUP>
  <COLGROUP>
  <COL>
  <COL>
  <COL></COLGROUP>
  <THEAD>
  <TR>
    <TH class=3D"c b header" colSpan=3D4 scope=3Dcolgroup>Least Squares =
Means for=20
      effect agro<BR>Pr &gt; |t| for H0: =
LSMean(i)=3DLSMean(j)<BR>Dependent=20
      Variable: CBC</TH></TR>
  <TR>
    <TH class=3D"l b header" scope=3Dcol>i/j</TH>
    <TH class=3D"r b header" scope=3Dcol>1</TH>
    <TH class=3D"r b header" scope=3Dcol>2</TH>
    <TH class=3D"r b header" scope=3Dcol>3</TH></TR></THEAD>
  <TBODY>
  <TR>
    <TH class=3D"l rowheader" scope=3Drow>1</TH>
    <TD class=3D"r data">&nbsp;</TD>
    <TD class=3D"r data">0.8737</TD>
    <TD class=3D"r data">0.5101</TD></TR>
  <TR>
    <TH class=3D"l rowheader" scope=3Drow>2</TH>
    <TD class=3D"r data">0.8737</TD>
    <TD class=3D"r data">&nbsp;</TD>
    <TD class=3D"r data">0.2985</TD></TR>
  <TR>
    <TH class=3D"l rowheader" scope=3Drow>3</TH>
    <TD class=3D"r data">0.5101</TD>
    <TD class=3D"r data">0.2985</TD>
    <TD class=3D"r =
data">&nbsp;</TD></TR></TBODY></TABLE></DIV></DIV><BR><A=20
name=3DIDX92></A>
<DIV>
<DIV class=3Dc><IMG class=3Dc style=3D"HEIGHT: 480px; WIDTH: 640px" =
border=3D0=20
alt=3D"Plot of CBC least-squares means for agro."=20
src=3D"file:///C:/Users/DEMSSIE/AppData/Local/Temp/SAS%20Temporary%20File=
s/_TD6404_DESKTOP-G6FE1C4_/MeanPlot182.png">=20
</DIV></DIV><BR><A name=3DIDX93></A>
<DIV>
<DIV class=3Dc><IMG class=3Dc style=3D"HEIGHT: 480px; WIDTH: 480px" =
border=3D0=20
alt=3D"Plot of all pairwise CBC least-squares means differences for agro =
with Tukey-Kramer adjustment at significance level 0.05."=20
src=3D"file:///C:/Users/DEMSSIE/AppData/Local/Temp/SAS%20Temporary%20File=
s/_TD6404_DESKTOP-G6FE1C4_/DiffPlot182.png">=20
</DIV></DIV><BR><A name=3DIDX94></A>
<DIV>
<DIV align=3Dcenter>
<TABLE class=3Dtable borderColor=3D#c1c1c1 cellSpacing=3D0 =
cellPadding=3D5 rules=3Dall=20
summary=3D"Procedure GLM: LSMeans" frame=3Dbox>
  <COLGROUP>
  <COL></COLGROUP>
  <COLGROUP>
  <COL>
  <COL>
  <COL>
  <COL></COLGROUP>
  <THEAD>
  <TR>
    <TH class=3D"l b header" scope=3Dcol>agro</TH>
    <TH class=3D"r b header" scope=3Dcol>BW LSMEAN</TH>
    <TH class=3D"r b header" scope=3Dcol>Standard<BR>Error</TH>
    <TH class=3D"r b header" scope=3Dcol>Pr&nbsp;&gt;&nbsp;|t|</TH>
    <TH class=3D"r b header" scope=3Dcol>LSMEAN Number</TH></TR></THEAD>
  <TBODY>
  <TR>
    <TH class=3D"l rowheader" scope=3Drow>1</TH>
    <TD class=3D"r data">219.489833</TD>
    <TD class=3D"r data">1.819812</TD>
    <TD class=3D"r data">&lt;.0001</TD>
    <TD class=3D"r data">1</TD></TR>
  <TR>
    <TH class=3D"l rowheader" scope=3Drow>2</TH>
    <TD class=3D"r data">215.340750</TD>
    <TD class=3D"r data">2.228805</TD>
    <TD class=3D"r data">&lt;.0001</TD>
    <TD class=3D"r data">2</TD></TR>
  <TR>
    <TH class=3D"l rowheader" scope=3Drow>3</TH>
    <TD class=3D"r data">206.806167</TD>
    <TD class=3D"r data">1.819812</TD>
    <TD class=3D"r data">&lt;.0001</TD>
    <TD class=3D"r data">3</TD></TR></TBODY></TABLE></DIV></DIV><BR><A =
name=3DIDX95></A>
<DIV>
<DIV align=3Dcenter>
<TABLE class=3Dtable borderColor=3D#c1c1c1 cellSpacing=3D0 =
cellPadding=3D5 rules=3Dall=20
summary=3D"Procedure GLM: Difference Matrix" frame=3Dbox>
  <COLGROUP>
  <COL></COLGROUP>
  <COLGROUP>
  <COL>
  <COL>
  <COL></COLGROUP>
  <THEAD>
  <TR>
    <TH class=3D"c b header" colSpan=3D4 scope=3Dcolgroup>Least Squares =
Means for=20
      effect agro<BR>Pr &gt; |t| for H0: =
LSMean(i)=3DLSMean(j)<BR>Dependent=20
      Variable: BW</TH></TR>
  <TR>
    <TH class=3D"l b header" scope=3Dcol>i/j</TH>
    <TH class=3D"r b header" scope=3Dcol>1</TH>
    <TH class=3D"r b header" scope=3Dcol>2</TH>
    <TH class=3D"r b header" scope=3Dcol>3</TH></TR></THEAD>
  <TBODY>
  <TR>
    <TH class=3D"l rowheader" scope=3Drow>1</TH>
    <TD class=3D"r data">&nbsp;</TD>
    <TD class=3D"r data">0.3197</TD>
    <TD class=3D"r data">&lt;.0001</TD></TR>
  <TR>
    <TH class=3D"l rowheader" scope=3Drow>2</TH>
    <TD class=3D"r data">0.3197</TD>
    <TD class=3D"r data">&nbsp;</TD>
    <TD class=3D"r data">0.0086</TD></TR>
  <TR>
    <TH class=3D"l rowheader" scope=3Drow>3</TH>
    <TD class=3D"r data">&lt;.0001</TD>
    <TD class=3D"r data">0.0086</TD>
    <TD class=3D"r =
data">&nbsp;</TD></TR></TBODY></TABLE></DIV></DIV><BR><A=20
name=3DIDX96></A>
<DIV>
<DIV class=3Dc><IMG class=3Dc style=3D"HEIGHT: 480px; WIDTH: 640px" =
border=3D0=20
alt=3D"Plot of BW least-squares means for agro."=20
src=3D"file:///C:/Users/DEMSSIE/AppData/Local/Temp/SAS%20Temporary%20File=
s/_TD6404_DESKTOP-G6FE1C4_/MeanPlot183.png">=20
</DIV></DIV><BR><A name=3DIDX97></A>
<DIV>
<DIV class=3Dc><IMG class=3Dc style=3D"HEIGHT: 480px; WIDTH: 480px" =
border=3D0=20
alt=3D"Plot of all pairwise BW least-squares means differences for agro =
with Tukey-Kramer adjustment at significance level 0.05."=20
src=3D"file:///C:/Users/DEMSSIE/AppData/Local/Temp/SAS%20Temporary%20File=
s/_TD6404_DESKTOP-G6FE1C4_/DiffPlot183.png">=20
</DIV></DIV><BR>
<P style=3D"PAGE-BREAK-AFTER: always"><BR></P>
<HR SIZE=3D3>
<A name=3DIDX98></A>
<TABLE class=3Dsystitleandfootercontainer cellSpacing=3D1 =
cellPadding=3D1 rules=3Dnone=20
width=3D"100%" summary=3D"Page Layout" border=3D0 frame=3Dvoid>
  <TBODY>
  <TR>
    <TD class=3D"c systemtitle">The SAS =
System</TD></TR></TBODY></TABLE><BR>
<DIV class=3D"c proctitle">The GLM Procedure</DIV>
<DIV class=3D"c proctitle">Least Squares Means</DIV>
<DIV class=3D"c proctitle">Adjustment for Multiple Comparisons: =
Tukey-Kramer</DIV>
<P>
<DIV>
<DIV align=3Dcenter>
<TABLE class=3Dtable borderColor=3D#c1c1c1 cellSpacing=3D0 =
cellPadding=3D5 rules=3Dall=20
summary=3D"Procedure GLM: LSMeans" frame=3Dbox>
  <COLGROUP>
  <COL>
  <COL></COLGROUP>
  <COLGROUP>
  <COL>
  <COL>
  <COL>
  <COL></COLGROUP>
  <THEAD>
  <TR>
    <TH class=3D"l b header" scope=3Dcol>sex</TH>
    <TH class=3D"l b header" scope=3Dcol>agro</TH>
    <TH class=3D"r b header" scope=3Dcol>MC LSMEAN</TH>
    <TH class=3D"r b header" scope=3Dcol>Standard<BR>Error</TH>
    <TH class=3D"r b header" scope=3Dcol>Pr&nbsp;&gt;&nbsp;|t|</TH>
    <TH class=3D"r b header" scope=3Dcol>LSMEAN Number</TH></TR></THEAD>
  <TBODY>
  <TR>
    <TH class=3D"l rowheader" scope=3Drow>1</TH>
    <TH class=3D"l rowheader" scope=3Drow>1</TH>
    <TD class=3D"r data">37.7266667</TD>
    <TD class=3D"r data">0.2017904</TD>
    <TD class=3D"r data">&lt;.0001</TD>
    <TD class=3D"r data">1</TD></TR>
  <TR>
    <TH class=3D"l rowheader" scope=3Drow>1</TH>
    <TH class=3D"l rowheader" scope=3Drow>2</TH>
    <TD class=3D"r data">38.5800000</TD>
    <TD class=3D"r data">0.2471418</TD>
    <TD class=3D"r data">&lt;.0001</TD>
    <TD class=3D"r data">2</TD></TR>
  <TR>
    <TH class=3D"l rowheader" scope=3Drow>1</TH>
    <TH class=3D"l rowheader" scope=3Drow>3</TH>
    <TD class=3D"r data">38.6533333</TD>
    <TD class=3D"r data">0.2017904</TD>
    <TD class=3D"r data">&lt;.0001</TD>
    <TD class=3D"r data">3</TD></TR>
  <TR>
    <TH class=3D"l rowheader" scope=3Drow>2</TH>
    <TH class=3D"l rowheader" scope=3Drow>1</TH>
    <TD class=3D"r data">35.0800000</TD>
    <TD class=3D"r data">0.1426874</TD>
    <TD class=3D"r data">&lt;.0001</TD>
    <TD class=3D"r data">4</TD></TR>
  <TR>
    <TH class=3D"l rowheader" scope=3Drow>2</TH>
    <TH class=3D"l rowheader" scope=3Drow>2</TH>
    <TD class=3D"r data">35.3850000</TD>
    <TD class=3D"r data">0.1747557</TD>
    <TD class=3D"r data">&lt;.0001</TD>
    <TD class=3D"r data">5</TD></TR>
  <TR>
    <TH class=3D"l rowheader" scope=3Drow>2</TH>
    <TH class=3D"l rowheader" scope=3Drow>3</TH>
    <TD class=3D"r data">35.6800000</TD>
    <TD class=3D"r data">0.1426874</TD>
    <TD class=3D"r data">&lt;.0001</TD>
    <TD class=3D"r data">6</TD></TR></TBODY></TABLE></DIV></DIV><BR><A =
name=3DIDX99></A>
<DIV>
<DIV align=3Dcenter>
<TABLE class=3Dtable borderColor=3D#c1c1c1 cellSpacing=3D0 =
cellPadding=3D5 rules=3Dall=20
summary=3D"Procedure GLM: Difference Matrix" frame=3Dbox>
  <COLGROUP>
  <COL></COLGROUP>
  <COLGROUP>
  <COL>
  <COL>
  <COL>
  <COL>
  <COL>
  <COL></COLGROUP>
  <THEAD>
  <TR>
    <TH class=3D"c b header" colSpan=3D7 scope=3Dcolgroup>Least Squares =
Means for=20
      effect sex*agro<BR>Pr &gt; |t| for H0: =
LSMean(i)=3DLSMean(j)<BR>Dependent=20
      Variable: MC</TH></TR>
  <TR>
    <TH class=3D"l b header" scope=3Dcol>i/j</TH>
    <TH class=3D"r b header" scope=3Dcol>1</TH>
    <TH class=3D"r b header" scope=3Dcol>2</TH>
    <TH class=3D"r b header" scope=3Dcol>3</TH>
    <TH class=3D"r b header" scope=3Dcol>4</TH>
    <TH class=3D"r b header" scope=3Dcol>5</TH>
    <TH class=3D"r b header" scope=3Dcol>6</TH></TR></THEAD>
  <TBODY>
  <TR>
    <TH class=3D"l rowheader" scope=3Drow>1</TH>
    <TD class=3D"r data">&nbsp;</TD>
    <TD class=3D"r data">0.0811</TD>
    <TD class=3D"r data">0.0152</TD>
    <TD class=3D"r data">&lt;.0001</TD>
    <TD class=3D"r data">&lt;.0001</TD>
    <TD class=3D"r data">&lt;.0001</TD></TR>
  <TR>
    <TH class=3D"l rowheader" scope=3Drow>2</TH>
    <TD class=3D"r data">0.0811</TD>
    <TD class=3D"r data">&nbsp;</TD>
    <TD class=3D"r data">0.9999</TD>
    <TD class=3D"r data">&lt;.0001</TD>
    <TD class=3D"r data">&lt;.0001</TD>
    <TD class=3D"r data">&lt;.0001</TD></TR>
  <TR>
    <TH class=3D"l rowheader" scope=3Drow>3</TH>
    <TD class=3D"r data">0.0152</TD>
    <TD class=3D"r data">0.9999</TD>
    <TD class=3D"r data">&nbsp;</TD>
    <TD class=3D"r data">&lt;.0001</TD>
    <TD class=3D"r data">&lt;.0001</TD>
    <TD class=3D"r data">&lt;.0001</TD></TR>
  <TR>
    <TH class=3D"l rowheader" scope=3Drow>4</TH>
    <TD class=3D"r data">&lt;.0001</TD>
    <TD class=3D"r data">&lt;.0001</TD>
    <TD class=3D"r data">&lt;.0001</TD>
    <TD class=3D"r data">&nbsp;</TD>
    <TD class=3D"r data">0.7557</TD>
    <TD class=3D"r data">0.0355</TD></TR>
  <TR>
    <TH class=3D"l rowheader" scope=3Drow>5</TH>
    <TD class=3D"r data">&lt;.0001</TD>
    <TD class=3D"r data">&lt;.0001</TD>
    <TD class=3D"r data">&lt;.0001</TD>
    <TD class=3D"r data">0.7557</TD>
    <TD class=3D"r data">&nbsp;</TD>
    <TD class=3D"r data">0.7809</TD></TR>
  <TR>
    <TH class=3D"l rowheader" scope=3Drow>6</TH>
    <TD class=3D"r data">&lt;.0001</TD>
    <TD class=3D"r data">&lt;.0001</TD>
    <TD class=3D"r data">&lt;.0001</TD>
    <TD class=3D"r data">0.0355</TD>
    <TD class=3D"r data">0.7809</TD>
    <TD class=3D"r =
data">&nbsp;</TD></TR></TBODY></TABLE></DIV></DIV><BR><A=20
name=3DIDX100></A>
<DIV>
<DIV class=3Dc><IMG class=3Dc style=3D"HEIGHT: 480px; WIDTH: 640px" =
border=3D0=20
alt=3D"Plot of MC least-squares means for sex*agro."=20
src=3D"file:///C:/Users/DEMSSIE/AppData/Local/Temp/SAS%20Temporary%20File=
s/_TD6404_DESKTOP-G6FE1C4_/MeanPlot184.png">=20
</DIV></DIV><BR><A name=3DIDX101></A>
<DIV>
<DIV class=3Dc><IMG class=3Dc style=3D"HEIGHT: 480px; WIDTH: 480px" =
border=3D0=20
alt=3D"Plot of all pairwise MC least-squares means differences for =
sex*agro with Tukey-Kramer adjustment at significance level 0.05."=20
src=3D"file:///C:/Users/DEMSSIE/AppData/Local/Temp/SAS%20Temporary%20File=
s/_TD6404_DESKTOP-G6FE1C4_/DiffPlot184.png">=20
</DIV></DIV><BR><A name=3DIDX102></A>
<DIV>
<DIV align=3Dcenter>
<TABLE class=3Dtable borderColor=3D#c1c1c1 cellSpacing=3D0 =
cellPadding=3D5 rules=3Dall=20
summary=3D"Procedure GLM: LSMeans" frame=3Dbox>
  <COLGROUP>
  <COL>
  <COL></COLGROUP>
  <COLGROUP>
  <COL>
  <COL>
  <COL>
  <COL></COLGROUP>
  <THEAD>
  <TR>
    <TH class=3D"l b header" scope=3Dcol>sex</TH>
    <TH class=3D"l b header" scope=3Dcol>agro</TH>
    <TH class=3D"r b header" scope=3Dcol>HL LSMEAN</TH>
    <TH class=3D"r b header" scope=3Dcol>Standard<BR>Error</TH>
    <TH class=3D"r b header" scope=3Dcol>Pr&nbsp;&gt;&nbsp;|t|</TH>
    <TH class=3D"r b header" scope=3Dcol>LSMEAN Number</TH></TR></THEAD>
  <TBODY>
  <TR>
    <TH class=3D"l rowheader" scope=3Drow>1</TH>
    <TH class=3D"l rowheader" scope=3Drow>1</TH>
    <TD class=3D"r data">20.9000000</TD>
    <TD class=3D"r data">0.3653510</TD>
    <TD class=3D"r data">&lt;.0001</TD>
    <TD class=3D"r data">1</TD></TR>
  <TR>
    <TH class=3D"l rowheader" scope=3Drow>1</TH>
    <TH class=3D"l rowheader" scope=3Drow>2</TH>
    <TD class=3D"r data">19.8200000</TD>
    <TD class=3D"r data">0.4474618</TD>
    <TD class=3D"r data">&lt;.0001</TD>
    <TD class=3D"r data">2</TD></TR>
  <TR>
    <TH class=3D"l rowheader" scope=3Drow>1</TH>
    <TH class=3D"l rowheader" scope=3Drow>3</TH>
    <TD class=3D"r data">22.7000000</TD>
    <TD class=3D"r data">0.3653510</TD>
    <TD class=3D"r data">&lt;.0001</TD>
    <TD class=3D"r data">3</TD></TR>
  <TR>
    <TH class=3D"l rowheader" scope=3Drow>2</TH>
    <TH class=3D"l rowheader" scope=3Drow>1</TH>
    <TD class=3D"r data">18.6233333</TD>
    <TD class=3D"r data">0.2583422</TD>
    <TD class=3D"r data">&lt;.0001</TD>
    <TD class=3D"r data">4</TD></TR>
  <TR>
    <TH class=3D"l rowheader" scope=3Drow>2</TH>
    <TH class=3D"l rowheader" scope=3Drow>2</TH>
    <TD class=3D"r data">20.2950000</TD>
    <TD class=3D"r data">0.3164033</TD>
    <TD class=3D"r data">&lt;.0001</TD>
    <TD class=3D"r data">5</TD></TR>
  <TR>
    <TH class=3D"l rowheader" scope=3Drow>2</TH>
    <TH class=3D"l rowheader" scope=3Drow>3</TH>
    <TD class=3D"r data">22.2400000</TD>
    <TD class=3D"r data">0.2583422</TD>
    <TD class=3D"r data">&lt;.0001</TD>
    <TD class=3D"r data">6</TD></TR></TBODY></TABLE></DIV></DIV><BR><A=20
name=3DIDX103></A>
<DIV>
<DIV align=3Dcenter>
<TABLE class=3Dtable borderColor=3D#c1c1c1 cellSpacing=3D0 =
cellPadding=3D5 rules=3Dall=20
summary=3D"Procedure GLM: Difference Matrix" frame=3Dbox>
  <COLGROUP>
  <COL></COLGROUP>
  <COLGROUP>
  <COL>
  <COL>
  <COL>
  <COL>
  <COL>
  <COL></COLGROUP>
  <THEAD>
  <TR>
    <TH class=3D"c b header" colSpan=3D7 scope=3Dcolgroup>Least Squares =
Means for=20
      effect sex*agro<BR>Pr &gt; |t| for H0: =
LSMean(i)=3DLSMean(j)<BR>Dependent=20
      Variable: HL</TH></TR>
  <TR>
    <TH class=3D"l b header" scope=3Dcol>i/j</TH>
    <TH class=3D"r b header" scope=3Dcol>1</TH>
    <TH class=3D"r b header" scope=3Dcol>2</TH>
    <TH class=3D"r b header" scope=3Dcol>3</TH>
    <TH class=3D"r b header" scope=3Dcol>4</TH>
    <TH class=3D"r b header" scope=3Dcol>5</TH>
    <TH class=3D"r b header" scope=3Dcol>6</TH></TR></THEAD>
  <TBODY>
  <TR>
    <TH class=3D"l rowheader" scope=3Drow>1</TH>
    <TD class=3D"r data">&nbsp;</TD>
    <TD class=3D"r data">0.4215</TD>
    <TD class=3D"r data">0.0068</TD>
    <TD class=3D"r data">&lt;.0001</TD>
    <TD class=3D"r data">0.8110</TD>
    <TD class=3D"r data">0.0333</TD></TR>
  <TR>
    <TH class=3D"l rowheader" scope=3Drow>2</TH>
    <TD class=3D"r data">0.4215</TD>
    <TD class=3D"r data">&nbsp;</TD>
    <TD class=3D"r data">&lt;.0001</TD>
    <TD class=3D"r data">0.1883</TD>
    <TD class=3D"r data">0.9543</TD>
    <TD class=3D"r data">&lt;.0001</TD></TR>
  <TR>
    <TH class=3D"l rowheader" scope=3Drow>3</TH>
    <TD class=3D"r data">0.0068</TD>
    <TD class=3D"r data">&lt;.0001</TD>
    <TD class=3D"r data">&nbsp;</TD>
    <TD class=3D"r data">&lt;.0001</TD>
    <TD class=3D"r data">&lt;.0001</TD>
    <TD class=3D"r data">0.9086</TD></TR>
  <TR>
    <TH class=3D"l rowheader" scope=3Drow>4</TH>
    <TD class=3D"r data">&lt;.0001</TD>
    <TD class=3D"r data">0.1883</TD>
    <TD class=3D"r data">&lt;.0001</TD>
    <TD class=3D"r data">&nbsp;</TD>
    <TD class=3D"r data">0.0006</TD>
    <TD class=3D"r data">&lt;.0001</TD></TR>
  <TR>
    <TH class=3D"l rowheader" scope=3Drow>5</TH>
    <TD class=3D"r data">0.8110</TD>
    <TD class=3D"r data">0.9543</TD>
    <TD class=3D"r data">&lt;.0001</TD>
    <TD class=3D"r data">0.0006</TD>
    <TD class=3D"r data">&nbsp;</TD>
    <TD class=3D"r data">&lt;.0001</TD></TR>
  <TR>
    <TH class=3D"l rowheader" scope=3Drow>6</TH>
    <TD class=3D"r data">0.0333</TD>
    <TD class=3D"r data">&lt;.0001</TD>
    <TD class=3D"r data">0.9086</TD>
    <TD class=3D"r data">&lt;.0001</TD>
    <TD class=3D"r data">&lt;.0001</TD>
    <TD class=3D"r =
data">&nbsp;</TD></TR></TBODY></TABLE></DIV></DIV><BR><A=20
name=3DIDX104></A>
<DIV>
<DIV class=3Dc><IMG class=3Dc style=3D"HEIGHT: 480px; WIDTH: 640px" =
border=3D0=20
alt=3D"Plot of HL least-squares means for sex*agro."=20
src=3D"file:///C:/Users/DEMSSIE/AppData/Local/Temp/SAS%20Temporary%20File=
s/_TD6404_DESKTOP-G6FE1C4_/MeanPlot185.png">=20
</DIV></DIV><BR><A name=3DIDX105></A>
<DIV>
<DIV class=3Dc><IMG class=3Dc style=3D"HEIGHT: 480px; WIDTH: 480px" =
border=3D0=20
alt=3D"Plot of all pairwise HL least-squares means differences for =
sex*agro with Tukey-Kramer adjustment at significance level 0.05."=20
src=3D"file:///C:/Users/DEMSSIE/AppData/Local/Temp/SAS%20Temporary%20File=
s/_TD6404_DESKTOP-G6FE1C4_/DiffPlot185.png">=20
</DIV></DIV><BR><A name=3DIDX106></A>
<DIV>
<DIV align=3Dcenter>
<TABLE class=3Dtable borderColor=3D#c1c1c1 cellSpacing=3D0 =
cellPadding=3D5 rules=3Dall=20
summary=3D"Procedure GLM: LSMeans" frame=3Dbox>
  <COLGROUP>
  <COL>
  <COL></COLGROUP>
  <COLGROUP>
  <COL>
  <COL>
  <COL>
  <COL></COLGROUP>
  <THEAD>
  <TR>
    <TH class=3D"l b header" scope=3Dcol>sex</TH>
    <TH class=3D"l b header" scope=3Dcol>agro</TH>
    <TH class=3D"r b header" scope=3Dcol>BL LSMEAN</TH>
    <TH class=3D"r b header" scope=3Dcol>Standard<BR>Error</TH>
    <TH class=3D"r b header" scope=3Dcol>Pr&nbsp;&gt;&nbsp;|t|</TH>
    <TH class=3D"r b header" scope=3Dcol>LSMEAN Number</TH></TR></THEAD>
  <TBODY>
  <TR>
    <TH class=3D"l rowheader" scope=3Drow>1</TH>
    <TH class=3D"l rowheader" scope=3Drow>1</TH>
    <TD class=3D"r data">115.133333</TD>
    <TD class=3D"r data">0.516986</TD>
    <TD class=3D"r data">&lt;.0001</TD>
    <TD class=3D"r data">1</TD></TR>
  <TR>
    <TH class=3D"l rowheader" scope=3Drow>1</TH>
    <TH class=3D"l rowheader" scope=3Drow>2</TH>
    <TD class=3D"r data">115.180000</TD>
    <TD class=3D"r data">0.633176</TD>
    <TD class=3D"r data">&lt;.0001</TD>
    <TD class=3D"r data">2</TD></TR>
  <TR>
    <TH class=3D"l rowheader" scope=3Drow>1</TH>
    <TH class=3D"l rowheader" scope=3Drow>3</TH>
    <TD class=3D"r data">111.606667</TD>
    <TD class=3D"r data">0.516986</TD>
    <TD class=3D"r data">&lt;.0001</TD>
    <TD class=3D"r data">3</TD></TR>
  <TR>
    <TH class=3D"l rowheader" scope=3Drow>2</TH>
    <TH class=3D"l rowheader" scope=3Drow>1</TH>
    <TD class=3D"r data">111.030000</TD>
    <TD class=3D"r data">0.365564</TD>
    <TD class=3D"r data">&lt;.0001</TD>
    <TD class=3D"r data">4</TD></TR>
  <TR>
    <TH class=3D"l rowheader" scope=3Drow>2</TH>
    <TH class=3D"l rowheader" scope=3Drow>2</TH>
    <TD class=3D"r data">109.705000</TD>
    <TD class=3D"r data">0.447723</TD>
    <TD class=3D"r data">&lt;.0001</TD>
    <TD class=3D"r data">5</TD></TR>
  <TR>
    <TH class=3D"l rowheader" scope=3Drow>2</TH>
    <TH class=3D"l rowheader" scope=3Drow>3</TH>
    <TD class=3D"r data">109.466667</TD>
    <TD class=3D"r data">0.365564</TD>
    <TD class=3D"r data">&lt;.0001</TD>
    <TD class=3D"r data">6</TD></TR></TBODY></TABLE></DIV></DIV><BR><A=20
name=3DIDX107></A>
<DIV>
<DIV align=3Dcenter>
<TABLE class=3Dtable borderColor=3D#c1c1c1 cellSpacing=3D0 =
cellPadding=3D5 rules=3Dall=20
summary=3D"Procedure GLM: Difference Matrix" frame=3Dbox>
  <COLGROUP>
  <COL></COLGROUP>
  <COLGROUP>
  <COL>
  <COL>
  <COL>
  <COL>
  <COL>
  <COL></COLGROUP>
  <THEAD>
  <TR>
    <TH class=3D"c b header" colSpan=3D7 scope=3Dcolgroup>Least Squares =
Means for=20
      effect sex*agro<BR>Pr &gt; |t| for H0: =
LSMean(i)=3DLSMean(j)<BR>Dependent=20
      Variable: BL</TH></TR>
  <TR>
    <TH class=3D"l b header" scope=3Dcol>i/j</TH>
    <TH class=3D"r b header" scope=3Dcol>1</TH>
    <TH class=3D"r b header" scope=3Dcol>2</TH>
    <TH class=3D"r b header" scope=3Dcol>3</TH>
    <TH class=3D"r b header" scope=3Dcol>4</TH>
    <TH class=3D"r b header" scope=3Dcol>5</TH>
    <TH class=3D"r b header" scope=3Dcol>6</TH></TR></THEAD>
  <TBODY>
  <TR>
    <TH class=3D"l rowheader" scope=3Drow>1</TH>
    <TD class=3D"r data">&nbsp;</TD>
    <TD class=3D"r data">1.0000</TD>
    <TD class=3D"r data">&lt;.0001</TD>
    <TD class=3D"r data">&lt;.0001</TD>
    <TD class=3D"r data">&lt;.0001</TD>
    <TD class=3D"r data">&lt;.0001</TD></TR>
  <TR>
    <TH class=3D"l rowheader" scope=3Drow>2</TH>
    <TD class=3D"r data">1.0000</TD>
    <TD class=3D"r data">&nbsp;</TD>
    <TD class=3D"r data">0.0002</TD>
    <TD class=3D"r data">&lt;.0001</TD>
    <TD class=3D"r data">&lt;.0001</TD>
    <TD class=3D"r data">&lt;.0001</TD></TR>
  <TR>
    <TH class=3D"l rowheader" scope=3Drow>3</TH>
    <TD class=3D"r data">&lt;.0001</TD>
    <TD class=3D"r data">0.0002</TD>
    <TD class=3D"r data">&nbsp;</TD>
    <TD class=3D"r data">0.9438</TD>
    <TD class=3D"r data">0.0613</TD>
    <TD class=3D"r data">0.0097</TD></TR>
  <TR>
    <TH class=3D"l rowheader" scope=3Drow>4</TH>
    <TD class=3D"r data">&lt;.0001</TD>
    <TD class=3D"r data">&lt;.0001</TD>
    <TD class=3D"r data">0.9438</TD>
    <TD class=3D"r data">&nbsp;</TD>
    <TD class=3D"r data">0.1979</TD>
    <TD class=3D"r data">0.0305</TD></TR>
  <TR>
    <TH class=3D"l rowheader" scope=3Drow>5</TH>
    <TD class=3D"r data">&lt;.0001</TD>
    <TD class=3D"r data">&lt;.0001</TD>
    <TD class=3D"r data">0.0613</TD>
    <TD class=3D"r data">0.1979</TD>
    <TD class=3D"r data">&nbsp;</TD>
    <TD class=3D"r data">0.9985</TD></TR>
  <TR>
    <TH class=3D"l rowheader" scope=3Drow>6</TH>
    <TD class=3D"r data">&lt;.0001</TD>
    <TD class=3D"r data">&lt;.0001</TD>
    <TD class=3D"r data">0.0097</TD>
    <TD class=3D"r data">0.0305</TD>
    <TD class=3D"r data">0.9985</TD>
    <TD class=3D"r =
data">&nbsp;</TD></TR></TBODY></TABLE></DIV></DIV><BR><A=20
name=3DIDX108></A>
<DIV>
<DIV class=3Dc><IMG class=3Dc style=3D"HEIGHT: 480px; WIDTH: 640px" =
border=3D0=20
alt=3D"Plot of BL least-squares means for sex*agro."=20
src=3D"file:///C:/Users/DEMSSIE/AppData/Local/Temp/SAS%20Temporary%20File=
s/_TD6404_DESKTOP-G6FE1C4_/MeanPlot186.png">=20
</DIV></DIV><BR><A name=3DIDX109></A>
<DIV>
<DIV class=3Dc><IMG class=3Dc style=3D"HEIGHT: 480px; WIDTH: 480px" =
border=3D0=20
alt=3D"Plot of all pairwise BL least-squares means differences for =
sex*agro with Tukey-Kramer adjustment at significance level 0.05."=20
src=3D"file:///C:/Users/DEMSSIE/AppData/Local/Temp/SAS%20Temporary%20File=
s/_TD6404_DESKTOP-G6FE1C4_/DiffPlot186.png">=20
</DIV></DIV><BR><A name=3DIDX110></A>
<DIV>
<DIV align=3Dcenter>
<TABLE class=3Dtable borderColor=3D#c1c1c1 cellSpacing=3D0 =
cellPadding=3D5 rules=3Dall=20
summary=3D"Procedure GLM: LSMeans" frame=3Dbox>
  <COLGROUP>
  <COL>
  <COL></COLGROUP>
  <COLGROUP>
  <COL>
  <COL>
  <COL>
  <COL></COLGROUP>
  <THEAD>
  <TR>
    <TH class=3D"l b header" scope=3Dcol>sex</TH>
    <TH class=3D"l b header" scope=3Dcol>agro</TH>
    <TH class=3D"r b header" scope=3Dcol>HG LSMEAN</TH>
    <TH class=3D"r b header" scope=3Dcol>Standard<BR>Error</TH>
    <TH class=3D"r b header" scope=3Dcol>Pr&nbsp;&gt;&nbsp;|t|</TH>
    <TH class=3D"r b header" scope=3Dcol>LSMEAN Number</TH></TR></THEAD>
  <TBODY>
  <TR>
    <TH class=3D"l rowheader" scope=3Drow>1</TH>
    <TH class=3D"l rowheader" scope=3Drow>1</TH>
    <TD class=3D"r data">143.773333</TD>
    <TD class=3D"r data">0.682329</TD>
    <TD class=3D"r data">&lt;.0001</TD>
    <TD class=3D"r data">1</TD></TR>
  <TR>
    <TH class=3D"l rowheader" scope=3Drow>1</TH>
    <TH class=3D"l rowheader" scope=3Drow>2</TH>
    <TD class=3D"r data">144.270000</TD>
    <TD class=3D"r data">0.835679</TD>
    <TD class=3D"r data">&lt;.0001</TD>
    <TD class=3D"r data">2</TD></TR>
  <TR>
    <TH class=3D"l rowheader" scope=3Drow>1</TH>
    <TH class=3D"l rowheader" scope=3Drow>3</TH>
    <TD class=3D"r data">141.580000</TD>
    <TD class=3D"r data">0.682329</TD>
    <TD class=3D"r data">&lt;.0001</TD>
    <TD class=3D"r data">3</TD></TR>
  <TR>
    <TH class=3D"l rowheader" scope=3Drow>2</TH>
    <TH class=3D"l rowheader" scope=3Drow>1</TH>
    <TD class=3D"r data">137.870000</TD>
    <TD class=3D"r data">0.482479</TD>
    <TD class=3D"r data">&lt;.0001</TD>
    <TD class=3D"r data">4</TD></TR>
  <TR>
    <TH class=3D"l rowheader" scope=3Drow>2</TH>
    <TH class=3D"l rowheader" scope=3Drow>2</TH>
    <TD class=3D"r data">135.465000</TD>
    <TD class=3D"r data">0.590914</TD>
    <TD class=3D"r data">&lt;.0001</TD>
    <TD class=3D"r data">5</TD></TR>
  <TR>
    <TH class=3D"l rowheader" scope=3Drow>2</TH>
    <TH class=3D"l rowheader" scope=3Drow>3</TH>
    <TD class=3D"r data">134.063333</TD>
    <TD class=3D"r data">0.482479</TD>
    <TD class=3D"r data">&lt;.0001</TD>
    <TD class=3D"r data">6</TD></TR></TBODY></TABLE></DIV></DIV><BR><A=20
name=3DIDX111></A>
<DIV>
<DIV align=3Dcenter>
<TABLE class=3Dtable borderColor=3D#c1c1c1 cellSpacing=3D0 =
cellPadding=3D5 rules=3Dall=20
summary=3D"Procedure GLM: Difference Matrix" frame=3Dbox>
  <COLGROUP>
  <COL></COLGROUP>
  <COLGROUP>
  <COL>
  <COL>
  <COL>
  <COL>
  <COL>
  <COL></COLGROUP>
  <THEAD>
  <TR>
    <TH class=3D"c b header" colSpan=3D7 scope=3Dcolgroup>Least Squares =
Means for=20
      effect sex*agro<BR>Pr &gt; |t| for H0: =
LSMean(i)=3DLSMean(j)<BR>Dependent=20
      Variable: HG</TH></TR>
  <TR>
    <TH class=3D"l b header" scope=3Dcol>i/j</TH>
    <TH class=3D"r b header" scope=3Dcol>1</TH>
    <TH class=3D"r b header" scope=3Dcol>2</TH>
    <TH class=3D"r b header" scope=3Dcol>3</TH>
    <TH class=3D"r b header" scope=3Dcol>4</TH>
    <TH class=3D"r b header" scope=3Dcol>5</TH>
    <TH class=3D"r b header" scope=3Dcol>6</TH></TR></THEAD>
  <TBODY>
  <TR>
    <TH class=3D"l rowheader" scope=3Drow>1</TH>
    <TD class=3D"r data">&nbsp;</TD>
    <TD class=3D"r data">0.9974</TD>
    <TD class=3D"r data">0.2060</TD>
    <TD class=3D"r data">&lt;.0001</TD>
    <TD class=3D"r data">&lt;.0001</TD>
    <TD class=3D"r data">&lt;.0001</TD></TR>
  <TR>
    <TH class=3D"l rowheader" scope=3Drow>2</TH>
    <TD class=3D"r data">0.9974</TD>
    <TD class=3D"r data">&nbsp;</TD>
    <TD class=3D"r data">0.1268</TD>
    <TD class=3D"r data">&lt;.0001</TD>
    <TD class=3D"r data">&lt;.0001</TD>
    <TD class=3D"r data">&lt;.0001</TD></TR>
  <TR>
    <TH class=3D"l rowheader" scope=3Drow>3</TH>
    <TD class=3D"r data">0.2060</TD>
    <TD class=3D"r data">0.1268</TD>
    <TD class=3D"r data">&nbsp;</TD>
    <TD class=3D"r data">0.0001</TD>
    <TD class=3D"r data">&lt;.0001</TD>
    <TD class=3D"r data">&lt;.0001</TD></TR>
  <TR>
    <TH class=3D"l rowheader" scope=3Drow>4</TH>
    <TD class=3D"r data">&lt;.0001</TD>
    <TD class=3D"r data">&lt;.0001</TD>
    <TD class=3D"r data">0.0001</TD>
    <TD class=3D"r data">&nbsp;</TD>
    <TD class=3D"r data">0.0205</TD>
    <TD class=3D"r data">&lt;.0001</TD></TR>
  <TR>
    <TH class=3D"l rowheader" scope=3Drow>5</TH>
    <TD class=3D"r data">&lt;.0001</TD>
    <TD class=3D"r data">&lt;.0001</TD>
    <TD class=3D"r data">&lt;.0001</TD>
    <TD class=3D"r data">0.0205</TD>
    <TD class=3D"r data">&nbsp;</TD>
    <TD class=3D"r data">0.4420</TD></TR>
  <TR>
    <TH class=3D"l rowheader" scope=3Drow>6</TH>
    <TD class=3D"r data">&lt;.0001</TD>
    <TD class=3D"r data">&lt;.0001</TD>
    <TD class=3D"r data">&lt;.0001</TD>
    <TD class=3D"r data">&lt;.0001</TD>
    <TD class=3D"r data">0.4420</TD>
    <TD class=3D"r =
data">&nbsp;</TD></TR></TBODY></TABLE></DIV></DIV><BR><A=20
name=3DIDX112></A>
<DIV>
<DIV class=3Dc><IMG class=3Dc style=3D"HEIGHT: 480px; WIDTH: 640px" =
border=3D0=20
alt=3D"Plot of HG least-squares means for sex*agro."=20
src=3D"file:///C:/Users/DEMSSIE/AppData/Local/Temp/SAS%20Temporary%20File=
s/_TD6404_DESKTOP-G6FE1C4_/MeanPlot187.png">=20
</DIV></DIV><BR><A name=3DIDX113></A>
<DIV>
<DIV class=3Dc><IMG class=3Dc style=3D"HEIGHT: 480px; WIDTH: 480px" =
border=3D0=20
alt=3D"Plot of all pairwise HG least-squares means differences for =
sex*agro with Tukey-Kramer adjustment at significance level 0.05."=20
src=3D"file:///C:/Users/DEMSSIE/AppData/Local/Temp/SAS%20Temporary%20File=
s/_TD6404_DESKTOP-G6FE1C4_/DiffPlot187.png">=20
</DIV></DIV><BR><A name=3DIDX114></A>
<DIV>
<DIV align=3Dcenter>
<TABLE class=3Dtable borderColor=3D#c1c1c1 cellSpacing=3D0 =
cellPadding=3D5 rules=3Dall=20
summary=3D"Procedure GLM: LSMeans" frame=3Dbox>
  <COLGROUP>
  <COL>
  <COL></COLGROUP>
  <COLGROUP>
  <COL>
  <COL>
  <COL>
  <COL></COLGROUP>
  <THEAD>
  <TR>
    <TH class=3D"l b header" scope=3Dcol>sex</TH>
    <TH class=3D"l b header" scope=3Dcol>agro</TH>
    <TH class=3D"r b header" scope=3Dcol>PW LSMEAN</TH>
    <TH class=3D"r b header" scope=3Dcol>Standard<BR>Error</TH>
    <TH class=3D"r b header" scope=3Dcol>Pr&nbsp;&gt;&nbsp;|t|</TH>
    <TH class=3D"r b header" scope=3Dcol>LSMEAN Number</TH></TR></THEAD>
  <TBODY>
  <TR>
    <TH class=3D"l rowheader" scope=3Drow>1</TH>
    <TH class=3D"l rowheader" scope=3Drow>1</TH>
    <TD class=3D"r data">32.3266667</TD>
    <TD class=3D"r data">0.1995858</TD>
    <TD class=3D"r data">&lt;.0001</TD>
    <TD class=3D"r data">1</TD></TR>
  <TR>
    <TH class=3D"l rowheader" scope=3Drow>1</TH>
    <TH class=3D"l rowheader" scope=3Drow>2</TH>
    <TD class=3D"r data">32.2900000</TD>
    <TD class=3D"r data">0.2444416</TD>
    <TD class=3D"r data">&lt;.0001</TD>
    <TD class=3D"r data">2</TD></TR>
  <TR>
    <TH class=3D"l rowheader" scope=3Drow>1</TH>
    <TH class=3D"l rowheader" scope=3Drow>3</TH>
    <TD class=3D"r data">32.5800000</TD>
    <TD class=3D"r data">0.1995858</TD>
    <TD class=3D"r data">&lt;.0001</TD>
    <TD class=3D"r data">3</TD></TR>
  <TR>
    <TH class=3D"l rowheader" scope=3Drow>2</TH>
    <TH class=3D"l rowheader" scope=3Drow>1</TH>
    <TD class=3D"r data">32.5500000</TD>
    <TD class=3D"r data">0.1411284</TD>
    <TD class=3D"r data">&lt;.0001</TD>
    <TD class=3D"r data">4</TD></TR>
  <TR>
    <TH class=3D"l rowheader" scope=3Drow>2</TH>
    <TH class=3D"l rowheader" scope=3Drow>2</TH>
    <TD class=3D"r data">31.8550000</TD>
    <TD class=3D"r data">0.1728463</TD>
    <TD class=3D"r data">&lt;.0001</TD>
    <TD class=3D"r data">5</TD></TR>
  <TR>
    <TH class=3D"l rowheader" scope=3Drow>2</TH>
    <TH class=3D"l rowheader" scope=3Drow>3</TH>
    <TD class=3D"r data">31.7933333</TD>
    <TD class=3D"r data">0.1411284</TD>
    <TD class=3D"r data">&lt;.0001</TD>
    <TD class=3D"r data">6</TD></TR></TBODY></TABLE></DIV></DIV><BR><A=20
name=3DIDX115></A>
<DIV>
<DIV align=3Dcenter>
<TABLE class=3Dtable borderColor=3D#c1c1c1 cellSpacing=3D0 =
cellPadding=3D5 rules=3Dall=20
summary=3D"Procedure GLM: Difference Matrix" frame=3Dbox>
  <COLGROUP>
  <COL></COLGROUP>
  <COLGROUP>
  <COL>
  <COL>
  <COL>
  <COL>
  <COL>
  <COL></COLGROUP>
  <THEAD>
  <TR>
    <TH class=3D"c b header" colSpan=3D7 scope=3Dcolgroup>Least Squares =
Means for=20
      effect sex*agro<BR>Pr &gt; |t| for H0: =
LSMean(i)=3DLSMean(j)<BR>Dependent=20
      Variable: PW</TH></TR>
  <TR>
    <TH class=3D"l b header" scope=3Dcol>i/j</TH>
    <TH class=3D"r b header" scope=3Dcol>1</TH>
    <TH class=3D"r b header" scope=3Dcol>2</TH>
    <TH class=3D"r b header" scope=3Dcol>3</TH>
    <TH class=3D"r b header" scope=3Dcol>4</TH>
    <TH class=3D"r b header" scope=3Dcol>5</TH>
    <TH class=3D"r b header" scope=3Dcol>6</TH></TR></THEAD>
  <TBODY>
  <TR>
    <TH class=3D"l rowheader" scope=3Drow>1</TH>
    <TD class=3D"r data">&nbsp;</TD>
    <TD class=3D"r data">1.0000</TD>
    <TD class=3D"r data">0.9471</TD>
    <TD class=3D"r data">0.9431</TD>
    <TD class=3D"r data">0.4749</TD>
    <TD class=3D"r data">0.2470</TD></TR>
  <TR>
    <TH class=3D"l rowheader" scope=3Drow>2</TH>
    <TD class=3D"r data">1.0000</TD>
    <TD class=3D"r data">&nbsp;</TD>
    <TD class=3D"r data">0.9417</TD>
    <TD class=3D"r data">0.9411</TD>
    <TD class=3D"r data">0.6943</TD>
    <TD class=3D"r data">0.4925</TD></TR>
  <TR>
    <TH class=3D"l rowheader" scope=3Drow>3</TH>
    <TD class=3D"r data">0.9471</TD>
    <TD class=3D"r data">0.9417</TD>
    <TD class=3D"r data">&nbsp;</TD>
    <TD class=3D"r data">1.0000</TD>
    <TD class=3D"r data">0.0673</TD>
    <TD class=3D"r data">0.0167</TD></TR>
  <TR>
    <TH class=3D"l rowheader" scope=3Drow>4</TH>
    <TD class=3D"r data">0.9431</TD>
    <TD class=3D"r data">0.9411</TD>
    <TD class=3D"r data">1.0000</TD>
    <TD class=3D"r data">&nbsp;</TD>
    <TD class=3D"r data">0.0231</TD>
    <TD class=3D"r data">0.0022</TD></TR>
  <TR>
    <TH class=3D"l rowheader" scope=3Drow>5</TH>
    <TD class=3D"r data">0.4749</TD>
    <TD class=3D"r data">0.6943</TD>
    <TD class=3D"r data">0.0673</TD>
    <TD class=3D"r data">0.0231</TD>
    <TD class=3D"r data">&nbsp;</TD>
    <TD class=3D"r data">0.9998</TD></TR>
  <TR>
    <TH class=3D"l rowheader" scope=3Drow>6</TH>
    <TD class=3D"r data">0.2470</TD>
    <TD class=3D"r data">0.4925</TD>
    <TD class=3D"r data">0.0167</TD>
    <TD class=3D"r data">0.0022</TD>
    <TD class=3D"r data">0.9998</TD>
    <TD class=3D"r =
data">&nbsp;</TD></TR></TBODY></TABLE></DIV></DIV><BR><A=20
name=3DIDX116></A>
<DIV>
<DIV class=3Dc><IMG class=3Dc style=3D"HEIGHT: 480px; WIDTH: 640px" =
border=3D0=20
alt=3D"Plot of PW least-squares means for sex*agro."=20
src=3D"file:///C:/Users/DEMSSIE/AppData/Local/Temp/SAS%20Temporary%20File=
s/_TD6404_DESKTOP-G6FE1C4_/MeanPlot188.png">=20
</DIV></DIV><BR><A name=3DIDX117></A>
<DIV>
<DIV class=3Dc><IMG class=3Dc style=3D"HEIGHT: 480px; WIDTH: 480px" =
border=3D0=20
alt=3D"Plot of all pairwise PW least-squares means differences for =
sex*agro with Tukey-Kramer adjustment at significance level 0.05."=20
src=3D"file:///C:/Users/DEMSSIE/AppData/Local/Temp/SAS%20Temporary%20File=
s/_TD6404_DESKTOP-G6FE1C4_/DiffPlot188.png">=20
</DIV></DIV><BR><A name=3DIDX118></A>
<DIV>
<DIV align=3Dcenter>
<TABLE class=3Dtable borderColor=3D#c1c1c1 cellSpacing=3D0 =
cellPadding=3D5 rules=3Dall=20
summary=3D"Procedure GLM: LSMeans" frame=3Dbox>
  <COLGROUP>
  <COL>
  <COL></COLGROUP>
  <COLGROUP>
  <COL>
  <COL>
  <COL>
  <COL></COLGROUP>
  <THEAD>
  <TR>
    <TH class=3D"l b header" scope=3Dcol>sex</TH>
    <TH class=3D"l b header" scope=3Dcol>agro</TH>
    <TH class=3D"r b header" scope=3Dcol>HW LSMEAN</TH>
    <TH class=3D"r b header" scope=3Dcol>Standard<BR>Error</TH>
    <TH class=3D"r b header" scope=3Dcol>Pr&nbsp;&gt;&nbsp;|t|</TH>
    <TH class=3D"r b header" scope=3Dcol>LSMEAN Number</TH></TR></THEAD>
  <TBODY>
  <TR>
    <TH class=3D"l rowheader" scope=3Drow>1</TH>
    <TH class=3D"l rowheader" scope=3Drow>1</TH>
    <TD class=3D"r data">113.586667</TD>
    <TD class=3D"r data">0.409984</TD>
    <TD class=3D"r data">&lt;.0001</TD>
    <TD class=3D"r data">1</TD></TR>
  <TR>
    <TH class=3D"l rowheader" scope=3Drow>1</TH>
    <TH class=3D"l rowheader" scope=3Drow>2</TH>
    <TD class=3D"r data">114.970000</TD>
    <TD class=3D"r data">0.502125</TD>
    <TD class=3D"r data">&lt;.0001</TD>
    <TD class=3D"r data">2</TD></TR>
  <TR>
    <TH class=3D"l rowheader" scope=3Drow>1</TH>
    <TH class=3D"l rowheader" scope=3Drow>3</TH>
    <TD class=3D"r data">112.160000</TD>
    <TD class=3D"r data">0.409984</TD>
    <TD class=3D"r data">&lt;.0001</TD>
    <TD class=3D"r data">3</TD></TR>
  <TR>
    <TH class=3D"l rowheader" scope=3Drow>2</TH>
    <TH class=3D"l rowheader" scope=3Drow>1</TH>
    <TD class=3D"r data">110.696667</TD>
    <TD class=3D"r data">0.289902</TD>
    <TD class=3D"r data">&lt;.0001</TD>
    <TD class=3D"r data">4</TD></TR>
  <TR>
    <TH class=3D"l rowheader" scope=3Drow>2</TH>
    <TH class=3D"l rowheader" scope=3Drow>2</TH>
    <TD class=3D"r data">110.740000</TD>
    <TD class=3D"r data">0.355056</TD>
    <TD class=3D"r data">&lt;.0001</TD>
    <TD class=3D"r data">5</TD></TR>
  <TR>
    <TH class=3D"l rowheader" scope=3Drow>2</TH>
    <TH class=3D"l rowheader" scope=3Drow>3</TH>
    <TD class=3D"r data">109.300000</TD>
    <TD class=3D"r data">0.289902</TD>
    <TD class=3D"r data">&lt;.0001</TD>
    <TD class=3D"r data">6</TD></TR></TBODY></TABLE></DIV></DIV><BR><A=20
name=3DIDX119></A>
<DIV>
<DIV align=3Dcenter>
<TABLE class=3Dtable borderColor=3D#c1c1c1 cellSpacing=3D0 =
cellPadding=3D5 rules=3Dall=20
summary=3D"Procedure GLM: Difference Matrix" frame=3Dbox>
  <COLGROUP>
  <COL></COLGROUP>
  <COLGROUP>
  <COL>
  <COL>
  <COL>
  <COL>
  <COL>
  <COL></COLGROUP>
  <THEAD>
  <TR>
    <TH class=3D"c b header" colSpan=3D7 scope=3Dcolgroup>Least Squares =
Means for=20
      effect sex*agro<BR>Pr &gt; |t| for H0: =
LSMean(i)=3DLSMean(j)<BR>Dependent=20
      Variable: HW</TH></TR>
  <TR>
    <TH class=3D"l b header" scope=3Dcol>i/j</TH>
    <TH class=3D"r b header" scope=3Dcol>1</TH>
    <TH class=3D"r b header" scope=3Dcol>2</TH>
    <TH class=3D"r b header" scope=3Dcol>3</TH>
    <TH class=3D"r b header" scope=3Dcol>4</TH>
    <TH class=3D"r b header" scope=3Dcol>5</TH>
    <TH class=3D"r b header" scope=3Dcol>6</TH></TR></THEAD>
  <TBODY>
  <TR>
    <TH class=3D"l rowheader" scope=3Drow>1</TH>
    <TD class=3D"r data">&nbsp;</TD>
    <TD class=3D"r data">0.2704</TD>
    <TD class=3D"r data">0.1368</TD>
    <TD class=3D"r data">&lt;.0001</TD>
    <TD class=3D"r data">&lt;.0001</TD>
    <TD class=3D"r data">&lt;.0001</TD></TR>
  <TR>
    <TH class=3D"l rowheader" scope=3Drow>2</TH>
    <TD class=3D"r data">0.2704</TD>
    <TD class=3D"r data">&nbsp;</TD>
    <TD class=3D"r data">0.0002</TD>
    <TD class=3D"r data">&lt;.0001</TD>
    <TD class=3D"r data">&lt;.0001</TD>
    <TD class=3D"r data">&lt;.0001</TD></TR>
  <TR>
    <TH class=3D"l rowheader" scope=3Drow>3</TH>
    <TD class=3D"r data">0.1368</TD>
    <TD class=3D"r data">0.0002</TD>
    <TD class=3D"r data">&nbsp;</TD>
    <TD class=3D"r data">0.0422</TD>
    <TD class=3D"r data">0.0936</TD>
    <TD class=3D"r data">&lt;.0001</TD></TR>
  <TR>
    <TH class=3D"l rowheader" scope=3Drow>4</TH>
    <TD class=3D"r data">&lt;.0001</TD>
    <TD class=3D"r data">&lt;.0001</TD>
    <TD class=3D"r data">0.0422</TD>
    <TD class=3D"r data">&nbsp;</TD>
    <TD class=3D"r data">1.0000</TD>
    <TD class=3D"r data">0.0089</TD></TR>
  <TR>
    <TH class=3D"l rowheader" scope=3Drow>5</TH>
    <TD class=3D"r data">&lt;.0001</TD>
    <TD class=3D"r data">&lt;.0001</TD>
    <TD class=3D"r data">0.0936</TD>
    <TD class=3D"r data">1.0000</TD>
    <TD class=3D"r data">&nbsp;</TD>
    <TD class=3D"r data">0.0213</TD></TR>
  <TR>
    <TH class=3D"l rowheader" scope=3Drow>6</TH>
    <TD class=3D"r data">&lt;.0001</TD>
    <TD class=3D"r data">&lt;.0001</TD>
    <TD class=3D"r data">&lt;.0001</TD>
    <TD class=3D"r data">0.0089</TD>
    <TD class=3D"r data">0.0213</TD>
    <TD class=3D"r =
data">&nbsp;</TD></TR></TBODY></TABLE></DIV></DIV><BR><A=20
name=3DIDX120></A>
<DIV>
<DIV class=3Dc><IMG class=3Dc style=3D"HEIGHT: 480px; WIDTH: 640px" =
border=3D0=20
alt=3D"Plot of HW least-squares means for sex*agro."=20
src=3D"file:///C:/Users/DEMSSIE/AppData/Local/Temp/SAS%20Temporary%20File=
s/_TD6404_DESKTOP-G6FE1C4_/MeanPlot189.png">=20
</DIV></DIV><BR><A name=3DIDX121></A>
<DIV>
<DIV class=3Dc><IMG class=3Dc style=3D"HEIGHT: 480px; WIDTH: 480px" =
border=3D0=20
alt=3D"Plot of all pairwise HW least-squares means differences for =
sex*agro with Tukey-Kramer adjustment at significance level 0.05."=20
src=3D"file:///C:/Users/DEMSSIE/AppData/Local/Temp/SAS%20Temporary%20File=
s/_TD6404_DESKTOP-G6FE1C4_/DiffPlot189.png">=20
</DIV></DIV><BR><A name=3DIDX122></A>
<DIV>
<DIV align=3Dcenter>
<TABLE class=3Dtable borderColor=3D#c1c1c1 cellSpacing=3D0 =
cellPadding=3D5 rules=3Dall=20
summary=3D"Procedure GLM: LSMeans" frame=3Dbox>
  <COLGROUP>
  <COL>
  <COL></COLGROUP>
  <COLGROUP>
  <COL>
  <COL>
  <COL>
  <COL></COLGROUP>
  <THEAD>
  <TR>
    <TH class=3D"l b header" scope=3Dcol>sex</TH>
    <TH class=3D"l b header" scope=3Dcol>agro</TH>
    <TH class=3D"r b header" scope=3Dcol>CBC LSMEAN</TH>
    <TH class=3D"r b header" scope=3Dcol>Standard<BR>Error</TH>
    <TH class=3D"r b header" scope=3Dcol>Pr&nbsp;&gt;&nbsp;|t|</TH>
    <TH class=3D"r b header" scope=3Dcol>LSMEAN Number</TH></TR></THEAD>
  <TBODY>
  <TR>
    <TH class=3D"l rowheader" scope=3Drow>1</TH>
    <TH class=3D"l rowheader" scope=3Drow>1</TH>
    <TD class=3D"r data">21.2733333</TD>
    <TD class=3D"r data">0.1199829</TD>
    <TD class=3D"r data">&lt;.0001</TD>
    <TD class=3D"r data">1</TD></TR>
  <TR>
    <TH class=3D"l rowheader" scope=3Drow>1</TH>
    <TH class=3D"l rowheader" scope=3Drow>2</TH>
    <TD class=3D"r data">21.0400000</TD>
    <TD class=3D"r data">0.1469484</TD>
    <TD class=3D"r data">&lt;.0001</TD>
    <TD class=3D"r data">2</TD></TR>
  <TR>
    <TH class=3D"l rowheader" scope=3Drow>1</TH>
    <TH class=3D"l rowheader" scope=3Drow>3</TH>
    <TD class=3D"r data">21.4933333</TD>
    <TD class=3D"r data">0.1199829</TD>
    <TD class=3D"r data">&lt;.0001</TD>
    <TD class=3D"r data">3</TD></TR>
  <TR>
    <TH class=3D"l rowheader" scope=3Drow>2</TH>
    <TH class=3D"l rowheader" scope=3Drow>1</TH>
    <TD class=3D"r data">19.2766667</TD>
    <TD class=3D"r data">0.0848407</TD>
    <TD class=3D"r data">&lt;.0001</TD>
    <TD class=3D"r data">4</TD></TR>
  <TR>
    <TH class=3D"l rowheader" scope=3Drow>2</TH>
    <TH class=3D"l rowheader" scope=3Drow>2</TH>
    <TD class=3D"r data">19.3950000</TD>
    <TD class=3D"r data">0.1039082</TD>
    <TD class=3D"r data">&lt;.0001</TD>
    <TD class=3D"r data">5</TD></TR>
  <TR>
    <TH class=3D"l rowheader" scope=3Drow>2</TH>
    <TH class=3D"l rowheader" scope=3Drow>3</TH>
    <TD class=3D"r data">19.2866667</TD>
    <TD class=3D"r data">0.0848407</TD>
    <TD class=3D"r data">&lt;.0001</TD>
    <TD class=3D"r data">6</TD></TR></TBODY></TABLE></DIV></DIV><BR><A=20
name=3DIDX123></A>
<DIV>
<DIV align=3Dcenter>
<TABLE class=3Dtable borderColor=3D#c1c1c1 cellSpacing=3D0 =
cellPadding=3D5 rules=3Dall=20
summary=3D"Procedure GLM: Difference Matrix" frame=3Dbox>
  <COLGROUP>
  <COL></COLGROUP>
  <COLGROUP>
  <COL>
  <COL>
  <COL>
  <COL>
  <COL>
  <COL></COLGROUP>
  <THEAD>
  <TR>
    <TH class=3D"c b header" colSpan=3D7 scope=3Dcolgroup>Least Squares =
Means for=20
      effect sex*agro<BR>Pr &gt; |t| for H0: =
LSMean(i)=3DLSMean(j)<BR>Dependent=20
      Variable: CBC</TH></TR>
  <TR>
    <TH class=3D"l b header" scope=3Dcol>i/j</TH>
    <TH class=3D"r b header" scope=3Dcol>1</TH>
    <TH class=3D"r b header" scope=3Dcol>2</TH>
    <TH class=3D"r b header" scope=3Dcol>3</TH>
    <TH class=3D"r b header" scope=3Dcol>4</TH>
    <TH class=3D"r b header" scope=3Dcol>5</TH>
    <TH class=3D"r b header" scope=3Dcol>6</TH></TR></THEAD>
  <TBODY>
  <TR>
    <TH class=3D"l rowheader" scope=3Drow>1</TH>
    <TD class=3D"r data">&nbsp;</TD>
    <TD class=3D"r data">0.8222</TD>
    <TD class=3D"r data">0.7870</TD>
    <TD class=3D"r data">&lt;.0001</TD>
    <TD class=3D"r data">&lt;.0001</TD>
    <TD class=3D"r data">&lt;.0001</TD></TR>
  <TR>
    <TH class=3D"l rowheader" scope=3Drow>2</TH>
    <TD class=3D"r data">0.8222</TD>
    <TD class=3D"r data">&nbsp;</TD>
    <TD class=3D"r data">0.1606</TD>
    <TD class=3D"r data">&lt;.0001</TD>
    <TD class=3D"r data">&lt;.0001</TD>
    <TD class=3D"r data">&lt;.0001</TD></TR>
  <TR>
    <TH class=3D"l rowheader" scope=3Drow>3</TH>
    <TD class=3D"r data">0.7870</TD>
    <TD class=3D"r data">0.1606</TD>
    <TD class=3D"r data">&nbsp;</TD>
    <TD class=3D"r data">&lt;.0001</TD>
    <TD class=3D"r data">&lt;.0001</TD>
    <TD class=3D"r data">&lt;.0001</TD></TR>
  <TR>
    <TH class=3D"l rowheader" scope=3Drow>4</TH>
    <TD class=3D"r data">&lt;.0001</TD>
    <TD class=3D"r data">&lt;.0001</TD>
    <TD class=3D"r data">&lt;.0001</TD>
    <TD class=3D"r data">&nbsp;</TD>
    <TD class=3D"r data">0.9508</TD>
    <TD class=3D"r data">1.0000</TD></TR>
  <TR>
    <TH class=3D"l rowheader" scope=3Drow>5</TH>
    <TD class=3D"r data">&lt;.0001</TD>
    <TD class=3D"r data">&lt;.0001</TD>
    <TD class=3D"r data">&lt;.0001</TD>
    <TD class=3D"r data">0.9508</TD>
    <TD class=3D"r data">&nbsp;</TD>
    <TD class=3D"r data">0.9662</TD></TR>
  <TR>
    <TH class=3D"l rowheader" scope=3Drow>6</TH>
    <TD class=3D"r data">&lt;.0001</TD>
    <TD class=3D"r data">&lt;.0001</TD>
    <TD class=3D"r data">&lt;.0001</TD>
    <TD class=3D"r data">1.0000</TD>
    <TD class=3D"r data">0.9662</TD>
    <TD class=3D"r =
data">&nbsp;</TD></TR></TBODY></TABLE></DIV></DIV><BR><A=20
name=3DIDX124></A>
<DIV>
<DIV class=3Dc><IMG class=3Dc style=3D"HEIGHT: 480px; WIDTH: 640px" =
border=3D0=20
alt=3D"Plot of CBC least-squares means for sex*agro."=20
src=3D"file:///C:/Users/DEMSSIE/AppData/Local/Temp/SAS%20Temporary%20File=
s/_TD6404_DESKTOP-G6FE1C4_/MeanPlot190.png">=20
</DIV></DIV><BR><A name=3DIDX125></A>
<DIV>
<DIV class=3Dc><IMG class=3Dc style=3D"HEIGHT: 480px; WIDTH: 480px" =
border=3D0=20
alt=3D"Plot of all pairwise CBC least-squares means differences for =
sex*agro with Tukey-Kramer adjustment at significance level 0.05."=20
src=3D"file:///C:/Users/DEMSSIE/AppData/Local/Temp/SAS%20Temporary%20File=
s/_TD6404_DESKTOP-G6FE1C4_/DiffPlot190.png">=20
</DIV></DIV><BR><A name=3DIDX126></A>
<DIV>
<DIV align=3Dcenter>
<TABLE class=3Dtable borderColor=3D#c1c1c1 cellSpacing=3D0 =
cellPadding=3D5 rules=3Dall=20
summary=3D"Procedure GLM: LSMeans" frame=3Dbox>
  <COLGROUP>
  <COL>
  <COL></COLGROUP>
  <COLGROUP>
  <COL>
  <COL>
  <COL>
  <COL></COLGROUP>
  <THEAD>
  <TR>
    <TH class=3D"l b header" scope=3Dcol>sex</TH>
    <TH class=3D"l b header" scope=3Dcol>agro</TH>
    <TH class=3D"r b header" scope=3Dcol>BW LSMEAN</TH>
    <TH class=3D"r b header" scope=3Dcol>Standard<BR>Error</TH>
    <TH class=3D"r b header" scope=3Dcol>Pr&nbsp;&gt;&nbsp;|t|</TH>
    <TH class=3D"r b header" scope=3Dcol>LSMEAN Number</TH></TR></THEAD>
  <TBODY>
  <TR>
    <TH class=3D"l rowheader" scope=3Drow>1</TH>
    <TH class=3D"l rowheader" scope=3Drow>1</TH>
    <TD class=3D"r data">233.468000</TD>
    <TD class=3D"r data">2.971740</TD>
    <TD class=3D"r data">&lt;.0001</TD>
    <TD class=3D"r data">1</TD></TR>
  <TR>
    <TH class=3D"l rowheader" scope=3Drow>1</TH>
    <TH class=3D"l rowheader" scope=3Drow>2</TH>
    <TD class=3D"r data">235.174000</TD>
    <TD class=3D"r data">3.639624</TD>
    <TD class=3D"r data">&lt;.0001</TD>
    <TD class=3D"r data">2</TD></TR>
  <TR>
    <TH class=3D"l rowheader" scope=3Drow>1</TH>
    <TH class=3D"l rowheader" scope=3Drow>3</TH>
    <TD class=3D"r data">222.692667</TD>
    <TD class=3D"r data">2.971740</TD>
    <TD class=3D"r data">&lt;.0001</TD>
    <TD class=3D"r data">3</TD></TR>
  <TR>
    <TH class=3D"l rowheader" scope=3Drow>2</TH>
    <TH class=3D"l rowheader" scope=3Drow>1</TH>
    <TD class=3D"r data">205.511667</TD>
    <TD class=3D"r data">2.101338</TD>
    <TD class=3D"r data">&lt;.0001</TD>
    <TD class=3D"r data">4</TD></TR>
  <TR>
    <TH class=3D"l rowheader" scope=3Drow>2</TH>
    <TH class=3D"l rowheader" scope=3Drow>2</TH>
    <TD class=3D"r data">195.507500</TD>
    <TD class=3D"r data">2.573603</TD>
    <TD class=3D"r data">&lt;.0001</TD>
    <TD class=3D"r data">5</TD></TR>
  <TR>
    <TH class=3D"l rowheader" scope=3Drow>2</TH>
    <TH class=3D"l rowheader" scope=3Drow>3</TH>
    <TD class=3D"r data">190.919667</TD>
    <TD class=3D"r data">2.101338</TD>
    <TD class=3D"r data">&lt;.0001</TD>
    <TD class=3D"r data">6</TD></TR></TBODY></TABLE></DIV></DIV><BR><A=20
name=3DIDX127></A>
<DIV>
<DIV align=3Dcenter>
<TABLE class=3Dtable borderColor=3D#c1c1c1 cellSpacing=3D0 =
cellPadding=3D5 rules=3Dall=20
summary=3D"Procedure GLM: Difference Matrix" frame=3Dbox>
  <COLGROUP>
  <COL></COLGROUP>
  <COLGROUP>
  <COL>
  <COL>
  <COL>
  <COL>
  <COL>
  <COL></COLGROUP>
  <THEAD>
  <TR>
    <TH class=3D"c b header" colSpan=3D7 scope=3Dcolgroup>Least Squares =
Means for=20
      effect sex*agro<BR>Pr &gt; |t| for H0: =
LSMean(i)=3DLSMean(j)<BR>Dependent=20
      Variable: BW</TH></TR>
  <TR>
    <TH class=3D"l b header" scope=3Dcol>i/j</TH>
    <TH class=3D"r b header" scope=3Dcol>1</TH>
    <TH class=3D"r b header" scope=3Dcol>2</TH>
    <TH class=3D"r b header" scope=3Dcol>3</TH>
    <TH class=3D"r b header" scope=3Dcol>4</TH>
    <TH class=3D"r b header" scope=3Dcol>5</TH>
    <TH class=3D"r b header" scope=3Dcol>6</TH></TR></THEAD>
  <TBODY>
  <TR>
    <TH class=3D"l rowheader" scope=3Drow>1</TH>
    <TD class=3D"r data">&nbsp;</TD>
    <TD class=3D"r data">0.9992</TD>
    <TD class=3D"r data">0.1071</TD>
    <TD class=3D"r data">&lt;.0001</TD>
    <TD class=3D"r data">&lt;.0001</TD>
    <TD class=3D"r data">&lt;.0001</TD></TR>
  <TR>
    <TH class=3D"l rowheader" scope=3Drow>2</TH>
    <TD class=3D"r data">0.9992</TD>
    <TD class=3D"r data">&nbsp;</TD>
    <TD class=3D"r data">0.0850</TD>
    <TD class=3D"r data">&lt;.0001</TD>
    <TD class=3D"r data">&lt;.0001</TD>
    <TD class=3D"r data">&lt;.0001</TD></TR>
  <TR>
    <TH class=3D"l rowheader" scope=3Drow>3</TH>
    <TD class=3D"r data">0.1071</TD>
    <TD class=3D"r data">0.0850</TD>
    <TD class=3D"r data">&nbsp;</TD>
    <TD class=3D"r data">&lt;.0001</TD>
    <TD class=3D"r data">&lt;.0001</TD>
    <TD class=3D"r data">&lt;.0001</TD></TR>
  <TR>
    <TH class=3D"l rowheader" scope=3Drow>4</TH>
    <TD class=3D"r data">&lt;.0001</TD>
    <TD class=3D"r data">&lt;.0001</TD>
    <TD class=3D"r data">&lt;.0001</TD>
    <TD class=3D"r data">&nbsp;</TD>
    <TD class=3D"r data">0.0318</TD>
    <TD class=3D"r data">&lt;.0001</TD></TR>
  <TR>
    <TH class=3D"l rowheader" scope=3Drow>5</TH>
    <TD class=3D"r data">&lt;.0001</TD>
    <TD class=3D"r data">&lt;.0001</TD>
    <TD class=3D"r data">&lt;.0001</TD>
    <TD class=3D"r data">0.0318</TD>
    <TD class=3D"r data">&nbsp;</TD>
    <TD class=3D"r data">0.7386</TD></TR>
  <TR>
    <TH class=3D"l rowheader" scope=3Drow>6</TH>
    <TD class=3D"r data">&lt;.0001</TD>
    <TD class=3D"r data">&lt;.0001</TD>
    <TD class=3D"r data">&lt;.0001</TD>
    <TD class=3D"r data">&lt;.0001</TD>
    <TD class=3D"r data">0.7386</TD>
    <TD class=3D"r =
data">&nbsp;</TD></TR></TBODY></TABLE></DIV></DIV><BR><A=20
name=3DIDX128></A>
<DIV>
<DIV class=3Dc><IMG class=3Dc style=3D"HEIGHT: 480px; WIDTH: 640px" =
border=3D0=20
alt=3D"Plot of BW least-squares means for sex*agro."=20
src=3D"file:///C:/Users/DEMSSIE/AppData/Local/Temp/SAS%20Temporary%20File=
s/_TD6404_DESKTOP-G6FE1C4_/MeanPlot191.png">=20
</DIV></DIV><BR><A name=3DIDX129></A>
<DIV>
<DIV class=3Dc><IMG class=3Dc style=3D"HEIGHT: 480px; WIDTH: 480px" =
border=3D0=20
alt=3D"Plot of all pairwise BW least-squares means differences for =
sex*agro with Tukey-Kramer adjustment at significance level 0.05."=20
src=3D"file:///C:/Users/DEMSSIE/AppData/Local/Temp/SAS%20Temporary%20File=
s/_TD6404_DESKTOP-G6FE1C4_/DiffPlot191.png">=20
</DIV></DIV><BR>
<P style=3D"PAGE-BREAK-AFTER: always"><BR></P>
<HR SIZE=3D3>
<A name=3DIDX130></A>
<TABLE class=3Dsystitleandfootercontainer cellSpacing=3D1 =
cellPadding=3D1 rules=3Dnone=20
width=3D"100%" summary=3D"Page Layout" border=3D0 frame=3Dvoid>
  <TBODY>
  <TR>
    <TD class=3D"c systemtitle">The SAS =
System</TD></TR></TBODY></TABLE><BR>
<DIV class=3D"c proctitle">The GLM Procedure</DIV>
<P>
<DIV>
<DIV class=3Dc><IMG class=3Dc style=3D"HEIGHT: 480px; WIDTH: 640px" =
border=3D0=20
alt=3D"Distribution of MC by sex"=20
src=3D"file:///C:/Users/DEMSSIE/AppData/Local/Temp/SAS%20Temporary%20File=
s/_TD6404_DESKTOP-G6FE1C4_/BoxPlot336.png">=20
</DIV></DIV><BR>
<P style=3D"PAGE-BREAK-AFTER: always"><BR></P>
<HR SIZE=3D3>
<A name=3DIDX131></A>
<TABLE class=3Dsystitleandfootercontainer cellSpacing=3D1 =
cellPadding=3D1 rules=3Dnone=20
width=3D"100%" summary=3D"Page Layout" border=3D0 frame=3Dvoid>
  <TBODY>
  <TR>
    <TD class=3D"c systemtitle">The SAS =
System</TD></TR></TBODY></TABLE><BR>
<DIV class=3D"c proctitle">The GLM Procedure</DIV>
<DIV class=3D"c proctitle">&nbsp;</DIV>
<DIV class=3D"c proctitle">Student-Newman-Keuls Test for MC</DIV>
<P><BR>
<P>
<DIV align=3Dcenter>
<TABLE class=3Dnotecontent>
  <TBODY>
  <TR>
    <TD class=3D"c notebanner">Note:</TD>
    <TD class=3D"l notecontent">This test controls the Type I =
experimentwise=20
      error rate under the complete null hypothesis but not under =
partial null=20
      hypotheses.</TD></TR></TBODY></TABLE></DIV>
<P>
<DIV>
<DIV align=3Dcenter>
<TABLE class=3Dtable borderColor=3D#c1c1c1 cellSpacing=3D0 =
cellPadding=3D5 rules=3Dall=20
summary=3D"Procedure GLM: Information" frame=3Dbox>
  <COLGROUP>
  <COL>
  <COL></COLGROUP>
  <TBODY>
  <TR>
    <TH class=3D"l rowheader" scope=3Drow>Alpha</TH>
    <TD class=3D"r data">0.05</TD></TR>
  <TR>
    <TH class=3D"l rowheader" scope=3Drow>Error Degrees of Freedom</TH>
    <TD class=3D"r data">1194</TD></TR>
  <TR>
    <TH class=3D"l rowheader" scope=3Drow>Error Mean Square</TH>
    <TD class=3D"r data">6.107908</TD></TR>
  <TR>
    <TH class=3D"l rowheader" scope=3Drow>Harmonic Mean of Cell =
Sizes</TH>
    <TD class=3D"r =
data">533.3333</TD></TR></TBODY></TABLE></DIV></DIV><BR><BR>
<P>
<DIV align=3Dcenter>
<TABLE class=3Dnotecontent>
  <TBODY>
  <TR>
    <TD class=3D"c notebanner">Note:</TD>
    <TD class=3D"l notecontent">Cell sizes are not=20
equal.</TD></TR></TBODY></TABLE></DIV>
<P><A name=3DIDX132></A>
<DIV>
<DIV align=3Dcenter>
<TABLE class=3Dtable borderColor=3D#c1c1c1 cellSpacing=3D0 =
cellPadding=3D5 rules=3Dall=20
summary=3D"Procedure GLM: Critical Ranges" frame=3Dbox>
  <COLGROUP>
  <COL></COLGROUP>
  <COLGROUP>
  <COL></COLGROUP>
  <THEAD>
  <TR>
    <TH class=3D"l b header" scope=3Dcol>Number of Means</TH>
    <TH class=3D"r b header" scope=3Dcol>2</TH></TR></THEAD>
  <TBODY>
  <TR>
    <TH class=3D"l rowheader" scope=3Drow>Critical Range</TH>
    <TD class=3D"r =
data">0.2969275</TD></TR></TBODY></TABLE></DIV></DIV><BR><A=20
name=3DIDX133></A>
<DIV>
<DIV class=3Dc><IMG class=3Dc style=3D"HEIGHT: 304px; WIDTH: 375px" =
border=3D0=20
alt=3DLinesPlot224.png=20
src=3D"file:///C:/Users/DEMSSIE/AppData/Local/Temp/SAS%20Temporary%20File=
s/_TD6404_DESKTOP-G6FE1C4_/LinesPlot224.png">=20
</DIV></DIV><BR>
<P style=3D"PAGE-BREAK-AFTER: always"><BR></P>
<HR SIZE=3D3>
<A name=3DIDX134></A>
<TABLE class=3Dsystitleandfootercontainer cellSpacing=3D1 =
cellPadding=3D1 rules=3Dnone=20
width=3D"100%" summary=3D"Page Layout" border=3D0 frame=3Dvoid>
  <TBODY>
  <TR>
    <TD class=3D"c systemtitle">The SAS =
System</TD></TR></TBODY></TABLE><BR>
<DIV class=3D"c proctitle">The GLM Procedure</DIV>
<DIV class=3D"c proctitle">&nbsp;</DIV>
<DIV class=3D"c proctitle">Tukey's Studentized Range (HSD) Test for =
MC</DIV>
<P><BR>
<P>
<DIV align=3Dcenter>
<TABLE class=3Dnotecontent>
  <TBODY>
  <TR>
    <TD class=3D"c notebanner">Note:</TD>
    <TD class=3D"l notecontent">This test controls the Type I =
experimentwise=20
      error rate, but it generally has a higher Type II error rate than=20
  REGWQ.</TD></TR></TBODY></TABLE></DIV>
<P>
<DIV>
<DIV align=3Dcenter>
<TABLE class=3Dtable borderColor=3D#c1c1c1 cellSpacing=3D0 =
cellPadding=3D5 rules=3Dall=20
summary=3D"Procedure GLM: Information" frame=3Dbox>
  <COLGROUP>
  <COL>
  <COL></COLGROUP>
  <TBODY>
  <TR>
    <TH class=3D"l rowheader" scope=3Drow>Alpha</TH>
    <TD class=3D"r data">0.05</TD></TR>
  <TR>
    <TH class=3D"l rowheader" scope=3Drow>Error Degrees of Freedom</TH>
    <TD class=3D"r data">1194</TD></TR>
  <TR>
    <TH class=3D"l rowheader" scope=3Drow>Error Mean Square</TH>
    <TD class=3D"r data">6.107908</TD></TR>
  <TR>
    <TH class=3D"l rowheader" scope=3Drow>Critical Value of Studentized =
Range</TH>
    <TD class=3D"r data">2.77462</TD></TR>
  <TR>
    <TH class=3D"l rowheader" scope=3Drow>Minimum Significant =
Difference</TH>
    <TD class=3D"r data">0.2969</TD></TR>
  <TR>
    <TH class=3D"l rowheader" scope=3Drow>Harmonic Mean of Cell =
Sizes</TH>
    <TD class=3D"r =
data">533.3333</TD></TR></TBODY></TABLE></DIV></DIV><BR><BR>
<P>
<DIV align=3Dcenter>
<TABLE class=3Dnotecontent>
  <TBODY>
  <TR>
    <TD class=3D"c notebanner">Note:</TD>
    <TD class=3D"l notecontent">Cell sizes are not=20
equal.</TD></TR></TBODY></TABLE></DIV>
<P><A name=3DIDX135></A>
<DIV>
<DIV class=3Dc><IMG class=3Dc style=3D"HEIGHT: 304px; WIDTH: 375px" =
border=3D0=20
alt=3DLinesPlot225.png=20
src=3D"file:///C:/Users/DEMSSIE/AppData/Local/Temp/SAS%20Temporary%20File=
s/_TD6404_DESKTOP-G6FE1C4_/LinesPlot225.png">=20
</DIV></DIV><BR>
<P style=3D"PAGE-BREAK-AFTER: always"><BR></P>
<HR SIZE=3D3>
<A name=3DIDX136></A>
<TABLE class=3Dsystitleandfootercontainer cellSpacing=3D1 =
cellPadding=3D1 rules=3Dnone=20
width=3D"100%" summary=3D"Page Layout" border=3D0 frame=3Dvoid>
  <TBODY>
  <TR>
    <TD class=3D"c systemtitle">The SAS =
System</TD></TR></TBODY></TABLE><BR>
<DIV class=3D"c proctitle">The GLM Procedure</DIV>
<DIV class=3D"c proctitle">&nbsp;</DIV>
<P>
<DIV>
<DIV class=3Dc><IMG class=3Dc style=3D"HEIGHT: 480px; WIDTH: 640px" =
border=3D0=20
alt=3D"Distribution of HL by sex"=20
src=3D"file:///C:/Users/DEMSSIE/AppData/Local/Temp/SAS%20Temporary%20File=
s/_TD6404_DESKTOP-G6FE1C4_/BoxPlot337.png">=20
</DIV></DIV><BR>
<P style=3D"PAGE-BREAK-AFTER: always"><BR></P>
<HR SIZE=3D3>
<A name=3DIDX137></A>
<TABLE class=3Dsystitleandfootercontainer cellSpacing=3D1 =
cellPadding=3D1 rules=3Dnone=20
width=3D"100%" summary=3D"Page Layout" border=3D0 frame=3Dvoid>
  <TBODY>
  <TR>
    <TD class=3D"c systemtitle">The SAS =
System</TD></TR></TBODY></TABLE><BR>
<DIV class=3D"c proctitle">The GLM Procedure</DIV>
<DIV class=3D"c proctitle">&nbsp;</DIV>
<DIV class=3D"c proctitle">Student-Newman-Keuls Test for HL</DIV>
<P><BR>
<P>
<DIV align=3Dcenter>
<TABLE class=3Dnotecontent>
  <TBODY>
  <TR>
    <TD class=3D"c notebanner">Note:</TD>
    <TD class=3D"l notecontent">This test controls the Type I =
experimentwise=20
      error rate under the complete null hypothesis but not under =
partial null=20
      hypotheses.</TD></TR></TBODY></TABLE></DIV>
<P>
<DIV>
<DIV align=3Dcenter>
<TABLE class=3Dtable borderColor=3D#c1c1c1 cellSpacing=3D0 =
cellPadding=3D5 rules=3Dall=20
summary=3D"Procedure GLM: Information" frame=3Dbox>
  <COLGROUP>
  <COL>
  <COL></COLGROUP>
  <TBODY>
  <TR>
    <TH class=3D"l rowheader" scope=3Drow>Alpha</TH>
    <TD class=3D"r data">0.05</TD></TR>
  <TR>
    <TH class=3D"l rowheader" scope=3Drow>Error Degrees of Freedom</TH>
    <TD class=3D"r data">1194</TD></TR>
  <TR>
    <TH class=3D"l rowheader" scope=3Drow>Error Mean Square</TH>
    <TD class=3D"r data">20.0222</TD></TR>
  <TR>
    <TH class=3D"l rowheader" scope=3Drow>Harmonic Mean of Cell =
Sizes</TH>
    <TD class=3D"r =
data">533.3333</TD></TR></TBODY></TABLE></DIV></DIV><BR><BR>
<P>
<DIV align=3Dcenter>
<TABLE class=3Dnotecontent>
  <TBODY>
  <TR>
    <TD class=3D"c notebanner">Note:</TD>
    <TD class=3D"l notecontent">Cell sizes are not=20
equal.</TD></TR></TBODY></TABLE></DIV>
<P><A name=3DIDX138></A>
<DIV>
<DIV align=3Dcenter>
<TABLE class=3Dtable borderColor=3D#c1c1c1 cellSpacing=3D0 =
cellPadding=3D5 rules=3Dall=20
summary=3D"Procedure GLM: Critical Ranges" frame=3Dbox>
  <COLGROUP>
  <COL></COLGROUP>
  <COLGROUP>
  <COL></COLGROUP>
  <THEAD>
  <TR>
    <TH class=3D"l b header" scope=3Dcol>Number of Means</TH>
    <TH class=3D"r b header" scope=3Dcol>2</TH></TR></THEAD>
  <TBODY>
  <TR>
    <TH class=3D"l rowheader" scope=3Drow>Critical Range</TH>
    <TD class=3D"r =
data">0.5376011</TD></TR></TBODY></TABLE></DIV></DIV><BR><A=20
name=3DIDX139></A>
<DIV>
<DIV class=3Dc><IMG class=3Dc style=3D"HEIGHT: 304px; WIDTH: 375px" =
border=3D0=20
alt=3DLinesPlot226.png=20
src=3D"file:///C:/Users/DEMSSIE/AppData/Local/Temp/SAS%20Temporary%20File=
s/_TD6404_DESKTOP-G6FE1C4_/LinesPlot226.png">=20
</DIV></DIV><BR>
<P style=3D"PAGE-BREAK-AFTER: always"><BR></P>
<HR SIZE=3D3>
<A name=3DIDX140></A>
<TABLE class=3Dsystitleandfootercontainer cellSpacing=3D1 =
cellPadding=3D1 rules=3Dnone=20
width=3D"100%" summary=3D"Page Layout" border=3D0 frame=3Dvoid>
  <TBODY>
  <TR>
    <TD class=3D"c systemtitle">The SAS =
System</TD></TR></TBODY></TABLE><BR>
<DIV class=3D"c proctitle">The GLM Procedure</DIV>
<DIV class=3D"c proctitle">&nbsp;</DIV>
<DIV class=3D"c proctitle">Tukey's Studentized Range (HSD) Test for =
HL</DIV>
<P><BR>
<P>
<DIV align=3Dcenter>
<TABLE class=3Dnotecontent>
  <TBODY>
  <TR>
    <TD class=3D"c notebanner">Note:</TD>
    <TD class=3D"l notecontent">This test controls the Type I =
experimentwise=20
      error rate, but it generally has a higher Type II error rate than=20
  REGWQ.</TD></TR></TBODY></TABLE></DIV>
<P>
<DIV>
<DIV align=3Dcenter>
<TABLE class=3Dtable borderColor=3D#c1c1c1 cellSpacing=3D0 =
cellPadding=3D5 rules=3Dall=20
summary=3D"Procedure GLM: Information" frame=3Dbox>
  <COLGROUP>
  <COL>
  <COL></COLGROUP>
  <TBODY>
  <TR>
    <TH class=3D"l rowheader" scope=3Drow>Alpha</TH>
    <TD class=3D"r data">0.05</TD></TR>
  <TR>
    <TH class=3D"l rowheader" scope=3Drow>Error Degrees of Freedom</TH>
    <TD class=3D"r data">1194</TD></TR>
  <TR>
    <TH class=3D"l rowheader" scope=3Drow>Error Mean Square</TH>
    <TD class=3D"r data">20.0222</TD></TR>
  <TR>
    <TH class=3D"l rowheader" scope=3Drow>Critical Value of Studentized =
Range</TH>
    <TD class=3D"r data">2.77462</TD></TR>
  <TR>
    <TH class=3D"l rowheader" scope=3Drow>Minimum Significant =
Difference</TH>
    <TD class=3D"r data">0.5376</TD></TR>
  <TR>
    <TH class=3D"l rowheader" scope=3Drow>Harmonic Mean of Cell =
Sizes</TH>
    <TD class=3D"r =
data">533.3333</TD></TR></TBODY></TABLE></DIV></DIV><BR><BR>
<P>
<DIV align=3Dcenter>
<TABLE class=3Dnotecontent>
  <TBODY>
  <TR>
    <TD class=3D"c notebanner">Note:</TD>
    <TD class=3D"l notecontent">Cell sizes are not=20
equal.</TD></TR></TBODY></TABLE></DIV>
<P><A name=3DIDX141></A>
<DIV>
<DIV class=3Dc><IMG class=3Dc style=3D"HEIGHT: 304px; WIDTH: 375px" =
border=3D0=20
alt=3DLinesPlot227.png=20
src=3D"file:///C:/Users/DEMSSIE/AppData/Local/Temp/SAS%20Temporary%20File=
s/_TD6404_DESKTOP-G6FE1C4_/LinesPlot227.png">=20
</DIV></DIV><BR>
<P style=3D"PAGE-BREAK-AFTER: always"><BR></P>
<HR SIZE=3D3>
<A name=3DIDX142></A>
<TABLE class=3Dsystitleandfootercontainer cellSpacing=3D1 =
cellPadding=3D1 rules=3Dnone=20
width=3D"100%" summary=3D"Page Layout" border=3D0 frame=3Dvoid>
  <TBODY>
  <TR>
    <TD class=3D"c systemtitle">The SAS =
System</TD></TR></TBODY></TABLE><BR>
<DIV class=3D"c proctitle">The GLM Procedure</DIV>
<DIV class=3D"c proctitle">&nbsp;</DIV>
<P>
<DIV>
<DIV class=3Dc><IMG class=3Dc style=3D"HEIGHT: 480px; WIDTH: 640px" =
border=3D0=20
alt=3D"Distribution of BL by sex"=20
src=3D"file:///C:/Users/DEMSSIE/AppData/Local/Temp/SAS%20Temporary%20File=
s/_TD6404_DESKTOP-G6FE1C4_/BoxPlot338.png">=20
</DIV></DIV><BR>
<P style=3D"PAGE-BREAK-AFTER: always"><BR></P>
<HR SIZE=3D3>
<A name=3DIDX143></A>
<TABLE class=3Dsystitleandfootercontainer cellSpacing=3D1 =
cellPadding=3D1 rules=3Dnone=20
width=3D"100%" summary=3D"Page Layout" border=3D0 frame=3Dvoid>
  <TBODY>
  <TR>
    <TD class=3D"c systemtitle">The SAS =
System</TD></TR></TBODY></TABLE><BR>
<DIV class=3D"c proctitle">The GLM Procedure</DIV>
<DIV class=3D"c proctitle">&nbsp;</DIV>
<DIV class=3D"c proctitle">Student-Newman-Keuls Test for BL</DIV>
<P><BR>
<P>
<DIV align=3Dcenter>
<TABLE class=3Dnotecontent>
  <TBODY>
  <TR>
    <TD class=3D"c notebanner">Note:</TD>
    <TD class=3D"l notecontent">This test controls the Type I =
experimentwise=20
      error rate under the complete null hypothesis but not under =
partial null=20
      hypotheses.</TD></TR></TBODY></TABLE></DIV>
<P>
<DIV>
<DIV align=3Dcenter>
<TABLE class=3Dtable borderColor=3D#c1c1c1 cellSpacing=3D0 =
cellPadding=3D5 rules=3Dall=20
summary=3D"Procedure GLM: Information" frame=3Dbox>
  <COLGROUP>
  <COL>
  <COL></COLGROUP>
  <TBODY>
  <TR>
    <TH class=3D"l rowheader" scope=3Drow>Alpha</TH>
    <TD class=3D"r data">0.05</TD></TR>
  <TR>
    <TH class=3D"l rowheader" scope=3Drow>Error Degrees of Freedom</TH>
    <TD class=3D"r data">1194</TD></TR>
  <TR>
    <TH class=3D"l rowheader" scope=3Drow>Error Mean Square</TH>
    <TD class=3D"r data">40.09119</TD></TR>
  <TR>
    <TH class=3D"l rowheader" scope=3Drow>Harmonic Mean of Cell =
Sizes</TH>
    <TD class=3D"r =
data">533.3333</TD></TR></TBODY></TABLE></DIV></DIV><BR><BR>
<P>
<DIV align=3Dcenter>
<TABLE class=3Dnotecontent>
  <TBODY>
  <TR>
    <TD class=3D"c notebanner">Note:</TD>
    <TD class=3D"l notecontent">Cell sizes are not=20
equal.</TD></TR></TBODY></TABLE></DIV>
<P><A name=3DIDX144></A>
<DIV>
<DIV align=3Dcenter>
<TABLE class=3Dtable borderColor=3D#c1c1c1 cellSpacing=3D0 =
cellPadding=3D5 rules=3Dall=20
summary=3D"Procedure GLM: Critical Ranges" frame=3Dbox>
  <COLGROUP>
  <COL></COLGROUP>
  <COLGROUP>
  <COL></COLGROUP>
  <THEAD>
  <TR>
    <TH class=3D"l b header" scope=3Dcol>Number of Means</TH>
    <TH class=3D"r b header" scope=3Dcol>2</TH></TR></THEAD>
  <TBODY>
  <TR>
    <TH class=3D"l rowheader" scope=3Drow>Critical Range</TH>
    <TD class=3D"r =
data">0.7607268</TD></TR></TBODY></TABLE></DIV></DIV><BR><A=20
name=3DIDX145></A>
<DIV>
<DIV class=3Dc><IMG class=3Dc style=3D"HEIGHT: 304px; WIDTH: 375px" =
border=3D0=20
alt=3DLinesPlot228.png=20
src=3D"file:///C:/Users/DEMSSIE/AppData/Local/Temp/SAS%20Temporary%20File=
s/_TD6404_DESKTOP-G6FE1C4_/LinesPlot228.png">=20
</DIV></DIV><BR>
<P style=3D"PAGE-BREAK-AFTER: always"><BR></P>
<HR SIZE=3D3>
<A name=3DIDX146></A>
<TABLE class=3Dsystitleandfootercontainer cellSpacing=3D1 =
cellPadding=3D1 rules=3Dnone=20
width=3D"100%" summary=3D"Page Layout" border=3D0 frame=3Dvoid>
  <TBODY>
  <TR>
    <TD class=3D"c systemtitle">The SAS =
System</TD></TR></TBODY></TABLE><BR>
<DIV class=3D"c proctitle">The GLM Procedure</DIV>
<DIV class=3D"c proctitle">&nbsp;</DIV>
<DIV class=3D"c proctitle">Tukey's Studentized Range (HSD) Test for =
BL</DIV>
<P><BR>
<P>
<DIV align=3Dcenter>
<TABLE class=3Dnotecontent>
  <TBODY>
  <TR>
    <TD class=3D"c notebanner">Note:</TD>
    <TD class=3D"l notecontent">This test controls the Type I =
experimentwise=20
      error rate, but it generally has a higher Type II error rate than=20
  REGWQ.</TD></TR></TBODY></TABLE></DIV>
<P>
<DIV>
<DIV align=3Dcenter>
<TABLE class=3Dtable borderColor=3D#c1c1c1 cellSpacing=3D0 =
cellPadding=3D5 rules=3Dall=20
summary=3D"Procedure GLM: Information" frame=3Dbox>
  <COLGROUP>
  <COL>
  <COL></COLGROUP>
  <TBODY>
  <TR>
    <TH class=3D"l rowheader" scope=3Drow>Alpha</TH>
    <TD class=3D"r data">0.05</TD></TR>
  <TR>
    <TH class=3D"l rowheader" scope=3Drow>Error Degrees of Freedom</TH>
    <TD class=3D"r data">1194</TD></TR>
  <TR>
    <TH class=3D"l rowheader" scope=3Drow>Error Mean Square</TH>
    <TD class=3D"r data">40.09119</TD></TR>
  <TR>
    <TH class=3D"l rowheader" scope=3Drow>Critical Value of Studentized =
Range</TH>
    <TD class=3D"r data">2.77462</TD></TR>
  <TR>
    <TH class=3D"l rowheader" scope=3Drow>Minimum Significant =
Difference</TH>
    <TD class=3D"r data">0.7607</TD></TR>
  <TR>
    <TH class=3D"l rowheader" scope=3Drow>Harmonic Mean of Cell =
Sizes</TH>
    <TD class=3D"r =
data">533.3333</TD></TR></TBODY></TABLE></DIV></DIV><BR><BR>
<P>
<DIV align=3Dcenter>
<TABLE class=3Dnotecontent>
  <TBODY>
  <TR>
    <TD class=3D"c notebanner">Note:</TD>
    <TD class=3D"l notecontent">Cell sizes are not=20
equal.</TD></TR></TBODY></TABLE></DIV>
<P><A name=3DIDX147></A>
<DIV>
<DIV class=3Dc><IMG class=3Dc style=3D"HEIGHT: 304px; WIDTH: 375px" =
border=3D0=20
alt=3DLinesPlot229.png=20
src=3D"file:///C:/Users/DEMSSIE/AppData/Local/Temp/SAS%20Temporary%20File=
s/_TD6404_DESKTOP-G6FE1C4_/LinesPlot229.png">=20
</DIV></DIV><BR>
<P style=3D"PAGE-BREAK-AFTER: always"><BR></P>
<HR SIZE=3D3>
<A name=3DIDX148></A>
<TABLE class=3Dsystitleandfootercontainer cellSpacing=3D1 =
cellPadding=3D1 rules=3Dnone=20
width=3D"100%" summary=3D"Page Layout" border=3D0 frame=3Dvoid>
  <TBODY>
  <TR>
    <TD class=3D"c systemtitle">The SAS =
System</TD></TR></TBODY></TABLE><BR>
<DIV class=3D"c proctitle">The GLM Procedure</DIV>
<DIV class=3D"c proctitle">&nbsp;</DIV>
<P>
<DIV>
<DIV class=3Dc><IMG class=3Dc style=3D"HEIGHT: 480px; WIDTH: 640px" =
border=3D0=20
alt=3D"Distribution of HG by sex"=20
src=3D"file:///C:/Users/DEMSSIE/AppData/Local/Temp/SAS%20Temporary%20File=
s/_TD6404_DESKTOP-G6FE1C4_/BoxPlot339.png">=20
</DIV></DIV><BR>
<P style=3D"PAGE-BREAK-AFTER: always"><BR></P>
<HR SIZE=3D3>
<A name=3DIDX149></A>
<TABLE class=3Dsystitleandfootercontainer cellSpacing=3D1 =
cellPadding=3D1 rules=3Dnone=20
width=3D"100%" summary=3D"Page Layout" border=3D0 frame=3Dvoid>
  <TBODY>
  <TR>
    <TD class=3D"c systemtitle">The SAS =
System</TD></TR></TBODY></TABLE><BR>
<DIV class=3D"c proctitle">The GLM Procedure</DIV>
<DIV class=3D"c proctitle">&nbsp;</DIV>
<DIV class=3D"c proctitle">Student-Newman-Keuls Test for HG</DIV>
<P><BR>
<P>
<DIV align=3Dcenter>
<TABLE class=3Dnotecontent>
  <TBODY>
  <TR>
    <TD class=3D"c notebanner">Note:</TD>
    <TD class=3D"l notecontent">This test controls the Type I =
experimentwise=20
      error rate under the complete null hypothesis but not under =
partial null=20
      hypotheses.</TD></TR></TBODY></TABLE></DIV>
<P>
<DIV>
<DIV align=3Dcenter>
<TABLE class=3Dtable borderColor=3D#c1c1c1 cellSpacing=3D0 =
cellPadding=3D5 rules=3Dall=20
summary=3D"Procedure GLM: Information" frame=3Dbox>
  <COLGROUP>
  <COL>
  <COL></COLGROUP>
  <TBODY>
  <TR>
    <TH class=3D"l rowheader" scope=3Drow>Alpha</TH>
    <TD class=3D"r data">0.05</TD></TR>
  <TR>
    <TH class=3D"l rowheader" scope=3Drow>Error Degrees of Freedom</TH>
    <TD class=3D"r data">1194</TD></TR>
  <TR>
    <TH class=3D"l rowheader" scope=3Drow>Error Mean Square</TH>
    <TD class=3D"r data">69.83587</TD></TR>
  <TR>
    <TH class=3D"l rowheader" scope=3Drow>Harmonic Mean of Cell =
Sizes</TH>
    <TD class=3D"r =
data">533.3333</TD></TR></TBODY></TABLE></DIV></DIV><BR><BR>
<P>
<DIV align=3Dcenter>
<TABLE class=3Dnotecontent>
  <TBODY>
  <TR>
    <TD class=3D"c notebanner">Note:</TD>
    <TD class=3D"l notecontent">Cell sizes are not=20
equal.</TD></TR></TBODY></TABLE></DIV>
<P><A name=3DIDX150></A>
<DIV>
<DIV align=3Dcenter>
<TABLE class=3Dtable borderColor=3D#c1c1c1 cellSpacing=3D0 =
cellPadding=3D5 rules=3Dall=20
summary=3D"Procedure GLM: Critical Ranges" frame=3Dbox>
  <COLGROUP>
  <COL></COLGROUP>
  <COLGROUP>
  <COL></COLGROUP>
  <THEAD>
  <TR>
    <TH class=3D"l b header" scope=3Dcol>Number of Means</TH>
    <TH class=3D"r b header" scope=3Dcol>2</TH></TR></THEAD>
  <TBODY>
  <TR>
    <TH class=3D"l rowheader" scope=3Drow>Critical Range</TH>
    <TD class=3D"r =
data">1.0040226</TD></TR></TBODY></TABLE></DIV></DIV><BR><A=20
name=3DIDX151></A>
<DIV>
<DIV class=3Dc><IMG class=3Dc style=3D"HEIGHT: 304px; WIDTH: 375px" =
border=3D0=20
alt=3DLinesPlot230.png=20
src=3D"file:///C:/Users/DEMSSIE/AppData/Local/Temp/SAS%20Temporary%20File=
s/_TD6404_DESKTOP-G6FE1C4_/LinesPlot230.png">=20
</DIV></DIV><BR>
<P style=3D"PAGE-BREAK-AFTER: always"><BR></P>
<HR SIZE=3D3>
<A name=3DIDX152></A>
<TABLE class=3Dsystitleandfootercontainer cellSpacing=3D1 =
cellPadding=3D1 rules=3Dnone=20
width=3D"100%" summary=3D"Page Layout" border=3D0 frame=3Dvoid>
  <TBODY>
  <TR>
    <TD class=3D"c systemtitle">The SAS =
System</TD></TR></TBODY></TABLE><BR>
<DIV class=3D"c proctitle">The GLM Procedure</DIV>
<DIV class=3D"c proctitle">&nbsp;</DIV>
<DIV class=3D"c proctitle">Tukey's Studentized Range (HSD) Test for =
HG</DIV>
<P><BR>
<P>
<DIV align=3Dcenter>
<TABLE class=3Dnotecontent>
  <TBODY>
  <TR>
    <TD class=3D"c notebanner">Note:</TD>
    <TD class=3D"l notecontent">This test controls the Type I =
experimentwise=20
      error rate, but it generally has a higher Type II error rate than=20
  REGWQ.</TD></TR></TBODY></TABLE></DIV>
<P>
<DIV>
<DIV align=3Dcenter>
<TABLE class=3Dtable borderColor=3D#c1c1c1 cellSpacing=3D0 =
cellPadding=3D5 rules=3Dall=20
summary=3D"Procedure GLM: Information" frame=3Dbox>
  <COLGROUP>
  <COL>
  <COL></COLGROUP>
  <TBODY>
  <TR>
    <TH class=3D"l rowheader" scope=3Drow>Alpha</TH>
    <TD class=3D"r data">0.05</TD></TR>
  <TR>
    <TH class=3D"l rowheader" scope=3Drow>Error Degrees of Freedom</TH>
    <TD class=3D"r data">1194</TD></TR>
  <TR>
    <TH class=3D"l rowheader" scope=3Drow>Error Mean Square</TH>
    <TD class=3D"r data">69.83587</TD></TR>
  <TR>
    <TH class=3D"l rowheader" scope=3Drow>Critical Value of Studentized =
Range</TH>
    <TD class=3D"r data">2.77462</TD></TR>
  <TR>
    <TH class=3D"l rowheader" scope=3Drow>Minimum Significant =
Difference</TH>
    <TD class=3D"r data">1.004</TD></TR>
  <TR>
    <TH class=3D"l rowheader" scope=3Drow>Harmonic Mean of Cell =
Sizes</TH>
    <TD class=3D"r =
data">533.3333</TD></TR></TBODY></TABLE></DIV></DIV><BR><BR>
<P>
<DIV align=3Dcenter>
<TABLE class=3Dnotecontent>
  <TBODY>
  <TR>
    <TD class=3D"c notebanner">Note:</TD>
    <TD class=3D"l notecontent">Cell sizes are not=20
equal.</TD></TR></TBODY></TABLE></DIV>
<P><A name=3DIDX153></A>
<DIV>
<DIV class=3Dc><IMG class=3Dc style=3D"HEIGHT: 304px; WIDTH: 375px" =
border=3D0=20
alt=3DLinesPlot231.png=20
src=3D"file:///C:/Users/DEMSSIE/AppData/Local/Temp/SAS%20Temporary%20File=
s/_TD6404_DESKTOP-G6FE1C4_/LinesPlot231.png">=20
</DIV></DIV><BR>
<P style=3D"PAGE-BREAK-AFTER: always"><BR></P>
<HR SIZE=3D3>
<A name=3DIDX154></A>
<TABLE class=3Dsystitleandfootercontainer cellSpacing=3D1 =
cellPadding=3D1 rules=3Dnone=20
width=3D"100%" summary=3D"Page Layout" border=3D0 frame=3Dvoid>
  <TBODY>
  <TR>
    <TD class=3D"c systemtitle">The SAS =
System</TD></TR></TBODY></TABLE><BR>
<DIV class=3D"c proctitle">The GLM Procedure</DIV>
<DIV class=3D"c proctitle">&nbsp;</DIV>
<P>
<DIV>
<DIV class=3Dc><IMG class=3Dc style=3D"HEIGHT: 480px; WIDTH: 640px" =
border=3D0=20
alt=3D"Distribution of PW by sex"=20
src=3D"file:///C:/Users/DEMSSIE/AppData/Local/Temp/SAS%20Temporary%20File=
s/_TD6404_DESKTOP-G6FE1C4_/BoxPlot340.png">=20
</DIV></DIV><BR>
<P style=3D"PAGE-BREAK-AFTER: always"><BR></P>
<HR SIZE=3D3>
<A name=3DIDX155></A>
<TABLE class=3Dsystitleandfootercontainer cellSpacing=3D1 =
cellPadding=3D1 rules=3Dnone=20
width=3D"100%" summary=3D"Page Layout" border=3D0 frame=3Dvoid>
  <TBODY>
  <TR>
    <TD class=3D"c systemtitle">The SAS =
System</TD></TR></TBODY></TABLE><BR>
<DIV class=3D"c proctitle">The GLM Procedure</DIV>
<DIV class=3D"c proctitle">&nbsp;</DIV>
<DIV class=3D"c proctitle">Student-Newman-Keuls Test for PW</DIV>
<P><BR>
<P>
<DIV align=3Dcenter>
<TABLE class=3Dnotecontent>
  <TBODY>
  <TR>
    <TD class=3D"c notebanner">Note:</TD>
    <TD class=3D"l notecontent">This test controls the Type I =
experimentwise=20
      error rate under the complete null hypothesis but not under =
partial null=20
      hypotheses.</TD></TR></TBODY></TABLE></DIV>
<P>
<DIV>
<DIV align=3Dcenter>
<TABLE class=3Dtable borderColor=3D#c1c1c1 cellSpacing=3D0 =
cellPadding=3D5 rules=3Dall=20
summary=3D"Procedure GLM: Information" frame=3Dbox>
  <COLGROUP>
  <COL>
  <COL></COLGROUP>
  <TBODY>
  <TR>
    <TH class=3D"l rowheader" scope=3Drow>Alpha</TH>
    <TD class=3D"r data">0.05</TD></TR>
  <TR>
    <TH class=3D"l rowheader" scope=3Drow>Error Degrees of Freedom</TH>
    <TD class=3D"r data">1194</TD></TR>
  <TR>
    <TH class=3D"l rowheader" scope=3Drow>Error Mean Square</TH>
    <TD class=3D"r data">5.975172</TD></TR>
  <TR>
    <TH class=3D"l rowheader" scope=3Drow>Harmonic Mean of Cell =
Sizes</TH>
    <TD class=3D"r =
data">533.3333</TD></TR></TBODY></TABLE></DIV></DIV><BR><BR>
<P>
<DIV align=3Dcenter>
<TABLE class=3Dnotecontent>
  <TBODY>
  <TR>
    <TD class=3D"c notebanner">Note:</TD>
    <TD class=3D"l notecontent">Cell sizes are not=20
equal.</TD></TR></TBODY></TABLE></DIV>
<P><A name=3DIDX156></A>
<DIV>
<DIV align=3Dcenter>
<TABLE class=3Dtable borderColor=3D#c1c1c1 cellSpacing=3D0 =
cellPadding=3D5 rules=3Dall=20
summary=3D"Procedure GLM: Critical Ranges" frame=3Dbox>
  <COLGROUP>
  <COL></COLGROUP>
  <COLGROUP>
  <COL></COLGROUP>
  <THEAD>
  <TR>
    <TH class=3D"l b header" scope=3Dcol>Number of Means</TH>
    <TH class=3D"r b header" scope=3Dcol>2</TH></TR></THEAD>
  <TBODY>
  <TR>
    <TH class=3D"l rowheader" scope=3Drow>Critical Range</TH>
    <TD class=3D"r =
data">0.2936834</TD></TR></TBODY></TABLE></DIV></DIV><BR><A=20
name=3DIDX157></A>
<DIV>
<DIV class=3Dc><IMG class=3Dc style=3D"HEIGHT: 304px; WIDTH: 375px" =
border=3D0=20
alt=3DLinesPlot232.png=20
src=3D"file:///C:/Users/DEMSSIE/AppData/Local/Temp/SAS%20Temporary%20File=
s/_TD6404_DESKTOP-G6FE1C4_/LinesPlot232.png">=20
</DIV></DIV><BR>
<P style=3D"PAGE-BREAK-AFTER: always"><BR></P>
<HR SIZE=3D3>
<A name=3DIDX158></A>
<TABLE class=3Dsystitleandfootercontainer cellSpacing=3D1 =
cellPadding=3D1 rules=3Dnone=20
width=3D"100%" summary=3D"Page Layout" border=3D0 frame=3Dvoid>
  <TBODY>
  <TR>
    <TD class=3D"c systemtitle">The SAS =
System</TD></TR></TBODY></TABLE><BR>
<DIV class=3D"c proctitle">The GLM Procedure</DIV>
<DIV class=3D"c proctitle">&nbsp;</DIV>
<DIV class=3D"c proctitle">Tukey's Studentized Range (HSD) Test for =
PW</DIV>
<P><BR>
<P>
<DIV align=3Dcenter>
<TABLE class=3Dnotecontent>
  <TBODY>
  <TR>
    <TD class=3D"c notebanner">Note:</TD>
    <TD class=3D"l notecontent">This test controls the Type I =
experimentwise=20
      error rate, but it generally has a higher Type II error rate than=20
  REGWQ.</TD></TR></TBODY></TABLE></DIV>
<P>
<DIV>
<DIV align=3Dcenter>
<TABLE class=3Dtable borderColor=3D#c1c1c1 cellSpacing=3D0 =
cellPadding=3D5 rules=3Dall=20
summary=3D"Procedure GLM: Information" frame=3Dbox>
  <COLGROUP>
  <COL>
  <COL></COLGROUP>
  <TBODY>
  <TR>
    <TH class=3D"l rowheader" scope=3Drow>Alpha</TH>
    <TD class=3D"r data">0.05</TD></TR>
  <TR>
    <TH class=3D"l rowheader" scope=3Drow>Error Degrees of Freedom</TH>
    <TD class=3D"r data">1194</TD></TR>
  <TR>
    <TH class=3D"l rowheader" scope=3Drow>Error Mean Square</TH>
    <TD class=3D"r data">5.975172</TD></TR>
  <TR>
    <TH class=3D"l rowheader" scope=3Drow>Critical Value of Studentized =
Range</TH>
    <TD class=3D"r data">2.77462</TD></TR>
  <TR>
    <TH class=3D"l rowheader" scope=3Drow>Minimum Significant =
Difference</TH>
    <TD class=3D"r data">0.2937</TD></TR>
  <TR>
    <TH class=3D"l rowheader" scope=3Drow>Harmonic Mean of Cell =
Sizes</TH>
    <TD class=3D"r =
data">533.3333</TD></TR></TBODY></TABLE></DIV></DIV><BR><BR>
<P>
<DIV align=3Dcenter>
<TABLE class=3Dnotecontent>
  <TBODY>
  <TR>
    <TD class=3D"c notebanner">Note:</TD>
    <TD class=3D"l notecontent">Cell sizes are not=20
equal.</TD></TR></TBODY></TABLE></DIV>
<P><A name=3DIDX159></A>
<DIV>
<DIV class=3Dc><IMG class=3Dc style=3D"HEIGHT: 304px; WIDTH: 375px" =
border=3D0=20
alt=3DLinesPlot233.png=20
src=3D"file:///C:/Users/DEMSSIE/AppData/Local/Temp/SAS%20Temporary%20File=
s/_TD6404_DESKTOP-G6FE1C4_/LinesPlot233.png">=20
</DIV></DIV><BR>
<P style=3D"PAGE-BREAK-AFTER: always"><BR></P>
<HR SIZE=3D3>
<A name=3DIDX160></A>
<TABLE class=3Dsystitleandfootercontainer cellSpacing=3D1 =
cellPadding=3D1 rules=3Dnone=20
width=3D"100%" summary=3D"Page Layout" border=3D0 frame=3Dvoid>
  <TBODY>
  <TR>
    <TD class=3D"c systemtitle">The SAS =
System</TD></TR></TBODY></TABLE><BR>
<DIV class=3D"c proctitle">The GLM Procedure</DIV>
<DIV class=3D"c proctitle">&nbsp;</DIV>
<P>
<DIV>
<DIV class=3Dc><IMG class=3Dc style=3D"HEIGHT: 480px; WIDTH: 640px" =
border=3D0=20
alt=3D"Distribution of HW by sex"=20
src=3D"file:///C:/Users/DEMSSIE/AppData/Local/Temp/SAS%20Temporary%20File=
s/_TD6404_DESKTOP-G6FE1C4_/BoxPlot341.png">=20
</DIV></DIV><BR>
<P style=3D"PAGE-BREAK-AFTER: always"><BR></P>
<HR SIZE=3D3>
<A name=3DIDX161></A>
<TABLE class=3Dsystitleandfootercontainer cellSpacing=3D1 =
cellPadding=3D1 rules=3Dnone=20
width=3D"100%" summary=3D"Page Layout" border=3D0 frame=3Dvoid>
  <TBODY>
  <TR>
    <TD class=3D"c systemtitle">The SAS =
System</TD></TR></TBODY></TABLE><BR>
<DIV class=3D"c proctitle">The GLM Procedure</DIV>
<DIV class=3D"c proctitle">&nbsp;</DIV>
<DIV class=3D"c proctitle">Student-Newman-Keuls Test for HW</DIV>
<P><BR>
<P>
<DIV align=3Dcenter>
<TABLE class=3Dnotecontent>
  <TBODY>
  <TR>
    <TD class=3D"c notebanner">Note:</TD>
    <TD class=3D"l notecontent">This test controls the Type I =
experimentwise=20
      error rate under the complete null hypothesis but not under =
partial null=20
      hypotheses.</TD></TR></TBODY></TABLE></DIV>
<P>
<DIV>
<DIV align=3Dcenter>
<TABLE class=3Dtable borderColor=3D#c1c1c1 cellSpacing=3D0 =
cellPadding=3D5 rules=3Dall=20
summary=3D"Procedure GLM: Information" frame=3Dbox>
  <COLGROUP>
  <COL>
  <COL></COLGROUP>
  <TBODY>
  <TR>
    <TH class=3D"l rowheader" scope=3Drow>Alpha</TH>
    <TD class=3D"r data">0.05</TD></TR>
  <TR>
    <TH class=3D"l rowheader" scope=3Drow>Error Degrees of Freedom</TH>
    <TD class=3D"r data">1194</TD></TR>
  <TR>
    <TH class=3D"l rowheader" scope=3Drow>Error Mean Square</TH>
    <TD class=3D"r data">25.213</TD></TR>
  <TR>
    <TH class=3D"l rowheader" scope=3Drow>Harmonic Mean of Cell =
Sizes</TH>
    <TD class=3D"r =
data">533.3333</TD></TR></TBODY></TABLE></DIV></DIV><BR><BR>
<P>
<DIV align=3Dcenter>
<TABLE class=3Dnotecontent>
  <TBODY>
  <TR>
    <TD class=3D"c notebanner">Note:</TD>
    <TD class=3D"l notecontent">Cell sizes are not=20
equal.</TD></TR></TBODY></TABLE></DIV>
<P><A name=3DIDX162></A>
<DIV>
<DIV align=3Dcenter>
<TABLE class=3Dtable borderColor=3D#c1c1c1 cellSpacing=3D0 =
cellPadding=3D5 rules=3Dall=20
summary=3D"Procedure GLM: Critical Ranges" frame=3Dbox>
  <COLGROUP>
  <COL></COLGROUP>
  <COLGROUP>
  <COL></COLGROUP>
  <THEAD>
  <TR>
    <TH class=3D"l b header" scope=3Dcol>Number of Means</TH>
    <TH class=3D"r b header" scope=3Dcol>2</TH></TR></THEAD>
  <TBODY>
  <TR>
    <TH class=3D"l rowheader" scope=3Drow>Critical Range</TH>
    <TD class=3D"r =
data">0.6032766</TD></TR></TBODY></TABLE></DIV></DIV><BR><A=20
name=3DIDX163></A>
<DIV>
<DIV class=3Dc><IMG class=3Dc style=3D"HEIGHT: 304px; WIDTH: 375px" =
border=3D0=20
alt=3DLinesPlot234.png=20
src=3D"file:///C:/Users/DEMSSIE/AppData/Local/Temp/SAS%20Temporary%20File=
s/_TD6404_DESKTOP-G6FE1C4_/LinesPlot234.png">=20
</DIV></DIV><BR>
<P style=3D"PAGE-BREAK-AFTER: always"><BR></P>
<HR SIZE=3D3>
<A name=3DIDX164></A>
<TABLE class=3Dsystitleandfootercontainer cellSpacing=3D1 =
cellPadding=3D1 rules=3Dnone=20
width=3D"100%" summary=3D"Page Layout" border=3D0 frame=3Dvoid>
  <TBODY>
  <TR>
    <TD class=3D"c systemtitle">The SAS =
System</TD></TR></TBODY></TABLE><BR>
<DIV class=3D"c proctitle">The GLM Procedure</DIV>
<DIV class=3D"c proctitle">&nbsp;</DIV>
<DIV class=3D"c proctitle">Tukey's Studentized Range (HSD) Test for =
HW</DIV>
<P><BR>
<P>
<DIV align=3Dcenter>
<TABLE class=3Dnotecontent>
  <TBODY>
  <TR>
    <TD class=3D"c notebanner">Note:</TD>
    <TD class=3D"l notecontent">This test controls the Type I =
experimentwise=20
      error rate, but it generally has a higher Type II error rate than=20
  REGWQ.</TD></TR></TBODY></TABLE></DIV>
<P>
<DIV>
<DIV align=3Dcenter>
<TABLE class=3Dtable borderColor=3D#c1c1c1 cellSpacing=3D0 =
cellPadding=3D5 rules=3Dall=20
summary=3D"Procedure GLM: Information" frame=3Dbox>
  <COLGROUP>
  <COL>
  <COL></COLGROUP>
  <TBODY>
  <TR>
    <TH class=3D"l rowheader" scope=3Drow>Alpha</TH>
    <TD class=3D"r data">0.05</TD></TR>
  <TR>
    <TH class=3D"l rowheader" scope=3Drow>Error Degrees of Freedom</TH>
    <TD class=3D"r data">1194</TD></TR>
  <TR>
    <TH class=3D"l rowheader" scope=3Drow>Error Mean Square</TH>
    <TD class=3D"r data">25.213</TD></TR>
  <TR>
    <TH class=3D"l rowheader" scope=3Drow>Critical Value of Studentized =
Range</TH>
    <TD class=3D"r data">2.77462</TD></TR>
  <TR>
    <TH class=3D"l rowheader" scope=3Drow>Minimum Significant =
Difference</TH>
    <TD class=3D"r data">0.6033</TD></TR>
  <TR>
    <TH class=3D"l rowheader" scope=3Drow>Harmonic Mean of Cell =
Sizes</TH>
    <TD class=3D"r =
data">533.3333</TD></TR></TBODY></TABLE></DIV></DIV><BR><BR>
<P>
<DIV align=3Dcenter>
<TABLE class=3Dnotecontent>
  <TBODY>
  <TR>
    <TD class=3D"c notebanner">Note:</TD>
    <TD class=3D"l notecontent">Cell sizes are not=20
equal.</TD></TR></TBODY></TABLE></DIV>
<P><A name=3DIDX165></A>
<DIV>
<DIV class=3Dc><IMG class=3Dc style=3D"HEIGHT: 304px; WIDTH: 375px" =
border=3D0=20
alt=3DLinesPlot235.png=20
src=3D"file:///C:/Users/DEMSSIE/AppData/Local/Temp/SAS%20Temporary%20File=
s/_TD6404_DESKTOP-G6FE1C4_/LinesPlot235.png">=20
</DIV></DIV><BR>
<P style=3D"PAGE-BREAK-AFTER: always"><BR></P>
<HR SIZE=3D3>
<A name=3DIDX166></A>
<TABLE class=3Dsystitleandfootercontainer cellSpacing=3D1 =
cellPadding=3D1 rules=3Dnone=20
width=3D"100%" summary=3D"Page Layout" border=3D0 frame=3Dvoid>
  <TBODY>
  <TR>
    <TD class=3D"c systemtitle">The SAS =
System</TD></TR></TBODY></TABLE><BR>
<DIV class=3D"c proctitle">The GLM Procedure</DIV>
<DIV class=3D"c proctitle">&nbsp;</DIV>
<P>
<DIV>
<DIV class=3Dc><IMG class=3Dc style=3D"HEIGHT: 480px; WIDTH: 640px" =
border=3D0=20
alt=3D"Distribution of CBC by sex"=20
src=3D"file:///C:/Users/DEMSSIE/AppData/Local/Temp/SAS%20Temporary%20File=
s/_TD6404_DESKTOP-G6FE1C4_/BoxPlot342.png">=20
</DIV></DIV><BR>
<P style=3D"PAGE-BREAK-AFTER: always"><BR></P>
<HR SIZE=3D3>
<A name=3DIDX167></A>
<TABLE class=3Dsystitleandfootercontainer cellSpacing=3D1 =
cellPadding=3D1 rules=3Dnone=20
width=3D"100%" summary=3D"Page Layout" border=3D0 frame=3Dvoid>
  <TBODY>
  <TR>
    <TD class=3D"c systemtitle">The SAS =
System</TD></TR></TBODY></TABLE><BR>
<DIV class=3D"c proctitle">The GLM Procedure</DIV>
<DIV class=3D"c proctitle">&nbsp;</DIV>
<DIV class=3D"c proctitle">Student-Newman-Keuls Test for CBC</DIV>
<P><BR>
<P>
<DIV align=3Dcenter>
<TABLE class=3Dnotecontent>
  <TBODY>
  <TR>
    <TD class=3D"c notebanner">Note:</TD>
    <TD class=3D"l notecontent">This test controls the Type I =
experimentwise=20
      error rate under the complete null hypothesis but not under =
partial null=20
      hypotheses.</TD></TR></TBODY></TABLE></DIV>
<P>
<DIV>
<DIV align=3Dcenter>
<TABLE class=3Dtable borderColor=3D#c1c1c1 cellSpacing=3D0 =
cellPadding=3D5 rules=3Dall=20
summary=3D"Procedure GLM: Information" frame=3Dbox>
  <COLGROUP>
  <COL>
  <COL></COLGROUP>
  <TBODY>
  <TR>
    <TH class=3D"l rowheader" scope=3Drow>Alpha</TH>
    <TD class=3D"r data">0.05</TD></TR>
  <TR>
    <TH class=3D"l rowheader" scope=3Drow>Error Degrees of Freedom</TH>
    <TD class=3D"r data">1194</TD></TR>
  <TR>
    <TH class=3D"l rowheader" scope=3Drow>Error Mean Square</TH>
    <TD class=3D"r data">2.159384</TD></TR>
  <TR>
    <TH class=3D"l rowheader" scope=3Drow>Harmonic Mean of Cell =
Sizes</TH>
    <TD class=3D"r =
data">533.3333</TD></TR></TBODY></TABLE></DIV></DIV><BR><BR>
<P>
<DIV align=3Dcenter>
<TABLE class=3Dnotecontent>
  <TBODY>
  <TR>
    <TD class=3D"c notebanner">Note:</TD>
    <TD class=3D"l notecontent">Cell sizes are not=20
equal.</TD></TR></TBODY></TABLE></DIV>
<P><A name=3DIDX168></A>
<DIV>
<DIV align=3Dcenter>
<TABLE class=3Dtable borderColor=3D#c1c1c1 cellSpacing=3D0 =
cellPadding=3D5 rules=3Dall=20
summary=3D"Procedure GLM: Critical Ranges" frame=3Dbox>
  <COLGROUP>
  <COL></COLGROUP>
  <COLGROUP>
  <COL></COLGROUP>
  <THEAD>
  <TR>
    <TH class=3D"l b header" scope=3Dcol>Number of Means</TH>
    <TH class=3D"r b header" scope=3Dcol>2</TH></TR></THEAD>
  <TBODY>
  <TR>
    <TH class=3D"l rowheader" scope=3Drow>Critical Range</TH>
    <TD class=3D"r =
data">0.1765506</TD></TR></TBODY></TABLE></DIV></DIV><BR><A=20
name=3DIDX169></A>
<DIV>
<DIV class=3Dc><IMG class=3Dc style=3D"HEIGHT: 304px; WIDTH: 375px" =
border=3D0=20
alt=3DLinesPlot236.png=20
src=3D"file:///C:/Users/DEMSSIE/AppData/Local/Temp/SAS%20Temporary%20File=
s/_TD6404_DESKTOP-G6FE1C4_/LinesPlot236.png">=20
</DIV></DIV><BR>
<P style=3D"PAGE-BREAK-AFTER: always"><BR></P>
<HR SIZE=3D3>
<A name=3DIDX170></A>
<TABLE class=3Dsystitleandfootercontainer cellSpacing=3D1 =
cellPadding=3D1 rules=3Dnone=20
width=3D"100%" summary=3D"Page Layout" border=3D0 frame=3Dvoid>
  <TBODY>
  <TR>
    <TD class=3D"c systemtitle">The SAS =
System</TD></TR></TBODY></TABLE><BR>
<DIV class=3D"c proctitle">The GLM Procedure</DIV>
<DIV class=3D"c proctitle">&nbsp;</DIV>
<DIV class=3D"c proctitle">Tukey's Studentized Range (HSD) Test for =
CBC</DIV>
<P><BR>
<P>
<DIV align=3Dcenter>
<TABLE class=3Dnotecontent>
  <TBODY>
  <TR>
    <TD class=3D"c notebanner">Note:</TD>
    <TD class=3D"l notecontent">This test controls the Type I =
experimentwise=20
      error rate, but it generally has a higher Type II error rate than=20
  REGWQ.</TD></TR></TBODY></TABLE></DIV>
<P>
<DIV>
<DIV align=3Dcenter>
<TABLE class=3Dtable borderColor=3D#c1c1c1 cellSpacing=3D0 =
cellPadding=3D5 rules=3Dall=20
summary=3D"Procedure GLM: Information" frame=3Dbox>
  <COLGROUP>
  <COL>
  <COL></COLGROUP>
  <TBODY>
  <TR>
    <TH class=3D"l rowheader" scope=3Drow>Alpha</TH>
    <TD class=3D"r data">0.05</TD></TR>
  <TR>
    <TH class=3D"l rowheader" scope=3Drow>Error Degrees of Freedom</TH>
    <TD class=3D"r data">1194</TD></TR>
  <TR>
    <TH class=3D"l rowheader" scope=3Drow>Error Mean Square</TH>
    <TD class=3D"r data">2.159384</TD></TR>
  <TR>
    <TH class=3D"l rowheader" scope=3Drow>Critical Value of Studentized =
Range</TH>
    <TD class=3D"r data">2.77462</TD></TR>
  <TR>
    <TH class=3D"l rowheader" scope=3Drow>Minimum Significant =
Difference</TH>
    <TD class=3D"r data">0.1766</TD></TR>
  <TR>
    <TH class=3D"l rowheader" scope=3Drow>Harmonic Mean of Cell =
Sizes</TH>
    <TD class=3D"r =
data">533.3333</TD></TR></TBODY></TABLE></DIV></DIV><BR><BR>
<P>
<DIV align=3Dcenter>
<TABLE class=3Dnotecontent>
  <TBODY>
  <TR>
    <TD class=3D"c notebanner">Note:</TD>
    <TD class=3D"l notecontent">Cell sizes are not=20
equal.</TD></TR></TBODY></TABLE></DIV>
<P><A name=3DIDX171></A>
<DIV>
<DIV class=3Dc><IMG class=3Dc style=3D"HEIGHT: 304px; WIDTH: 375px" =
border=3D0=20
alt=3DLinesPlot237.png=20
src=3D"file:///C:/Users/DEMSSIE/AppData/Local/Temp/SAS%20Temporary%20File=
s/_TD6404_DESKTOP-G6FE1C4_/LinesPlot237.png">=20
</DIV></DIV><BR>
<P style=3D"PAGE-BREAK-AFTER: always"><BR></P>
<HR SIZE=3D3>
<A name=3DIDX172></A>
<TABLE class=3Dsystitleandfootercontainer cellSpacing=3D1 =
cellPadding=3D1 rules=3Dnone=20
width=3D"100%" summary=3D"Page Layout" border=3D0 frame=3Dvoid>
  <TBODY>
  <TR>
    <TD class=3D"c systemtitle">The SAS =
System</TD></TR></TBODY></TABLE><BR>
<DIV class=3D"c proctitle">The GLM Procedure</DIV>
<DIV class=3D"c proctitle">&nbsp;</DIV>
<P>
<DIV>
<DIV class=3Dc><IMG class=3Dc style=3D"HEIGHT: 480px; WIDTH: 640px" =
border=3D0=20
alt=3D"Distribution of BW by sex"=20
src=3D"file:///C:/Users/DEMSSIE/AppData/Local/Temp/SAS%20Temporary%20File=
s/_TD6404_DESKTOP-G6FE1C4_/BoxPlot343.png">=20
</DIV></DIV><BR>
<P style=3D"PAGE-BREAK-AFTER: always"><BR></P>
<HR SIZE=3D3>
<A name=3DIDX173></A>
<TABLE class=3Dsystitleandfootercontainer cellSpacing=3D1 =
cellPadding=3D1 rules=3Dnone=20
width=3D"100%" summary=3D"Page Layout" border=3D0 frame=3Dvoid>
  <TBODY>
  <TR>
    <TD class=3D"c systemtitle">The SAS =
System</TD></TR></TBODY></TABLE><BR>
<DIV class=3D"c proctitle">The GLM Procedure</DIV>
<DIV class=3D"c proctitle">&nbsp;</DIV>
<DIV class=3D"c proctitle">Student-Newman-Keuls Test for BW</DIV>
<P><BR>
<P>
<DIV align=3Dcenter>
<TABLE class=3Dnotecontent>
  <TBODY>
  <TR>
    <TD class=3D"c notebanner">Note:</TD>
    <TD class=3D"l notecontent">This test controls the Type I =
experimentwise=20
      error rate under the complete null hypothesis but not under =
partial null=20
      hypotheses.</TD></TR></TBODY></TABLE></DIV>
<P>
<DIV>
<DIV align=3Dcenter>
<TABLE class=3Dtable borderColor=3D#c1c1c1 cellSpacing=3D0 =
cellPadding=3D5 rules=3Dall=20
summary=3D"Procedure GLM: Information" frame=3Dbox>
  <COLGROUP>
  <COL>
  <COL></COLGROUP>
  <TBODY>
  <TR>
    <TH class=3D"l rowheader" scope=3Drow>Alpha</TH>
    <TD class=3D"r data">0.05</TD></TR>
  <TR>
    <TH class=3D"l rowheader" scope=3Drow>Error Degrees of Freedom</TH>
    <TD class=3D"r data">1194</TD></TR>
  <TR>
    <TH class=3D"l rowheader" scope=3Drow>Error Mean Square</TH>
    <TD class=3D"r data">1324.686</TD></TR>
  <TR>
    <TH class=3D"l rowheader" scope=3Drow>Harmonic Mean of Cell =
Sizes</TH>
    <TD class=3D"r =
data">533.3333</TD></TR></TBODY></TABLE></DIV></DIV><BR><BR>
<P>
<DIV align=3Dcenter>
<TABLE class=3Dnotecontent>
  <TBODY>
  <TR>
    <TD class=3D"c notebanner">Note:</TD>
    <TD class=3D"l notecontent">Cell sizes are not=20
equal.</TD></TR></TBODY></TABLE></DIV>
<P><A name=3DIDX174></A>
<DIV>
<DIV align=3Dcenter>
<TABLE class=3Dtable borderColor=3D#c1c1c1 cellSpacing=3D0 =
cellPadding=3D5 rules=3Dall=20
summary=3D"Procedure GLM: Critical Ranges" frame=3Dbox>
  <COLGROUP>
  <COL></COLGROUP>
  <COLGROUP>
  <COL></COLGROUP>
  <THEAD>
  <TR>
    <TH class=3D"l b header" scope=3Dcol>Number of Means</TH>
    <TH class=3D"r b header" scope=3Dcol>2</TH></TR></THEAD>
  <TBODY>
  <TR>
    <TH class=3D"l rowheader" scope=3Drow>Critical Range</TH>
    <TD class=3D"r =
data">4.3728113</TD></TR></TBODY></TABLE></DIV></DIV><BR><A=20
name=3DIDX175></A>
<DIV>
<DIV class=3Dc><IMG class=3Dc style=3D"HEIGHT: 304px; WIDTH: 375px" =
border=3D0=20
alt=3DLinesPlot238.png=20
src=3D"file:///C:/Users/DEMSSIE/AppData/Local/Temp/SAS%20Temporary%20File=
s/_TD6404_DESKTOP-G6FE1C4_/LinesPlot238.png">=20
</DIV></DIV><BR>
<P style=3D"PAGE-BREAK-AFTER: always"><BR></P>
<HR SIZE=3D3>
<A name=3DIDX176></A>
<TABLE class=3Dsystitleandfootercontainer cellSpacing=3D1 =
cellPadding=3D1 rules=3Dnone=20
width=3D"100%" summary=3D"Page Layout" border=3D0 frame=3Dvoid>
  <TBODY>
  <TR>
    <TD class=3D"c systemtitle">The SAS =
System</TD></TR></TBODY></TABLE><BR>
<DIV class=3D"c proctitle">The GLM Procedure</DIV>
<DIV class=3D"c proctitle">&nbsp;</DIV>
<DIV class=3D"c proctitle">Tukey's Studentized Range (HSD) Test for =
BW</DIV>
<P><BR>
<P>
<DIV align=3Dcenter>
<TABLE class=3Dnotecontent>
  <TBODY>
  <TR>
    <TD class=3D"c notebanner">Note:</TD>
    <TD class=3D"l notecontent">This test controls the Type I =
experimentwise=20
      error rate, but it generally has a higher Type II error rate than=20
  REGWQ.</TD></TR></TBODY></TABLE></DIV>
<P>
<DIV>
<DIV align=3Dcenter>
<TABLE class=3Dtable borderColor=3D#c1c1c1 cellSpacing=3D0 =
cellPadding=3D5 rules=3Dall=20
summary=3D"Procedure GLM: Information" frame=3Dbox>
  <COLGROUP>
  <COL>
  <COL></COLGROUP>
  <TBODY>
  <TR>
    <TH class=3D"l rowheader" scope=3Drow>Alpha</TH>
    <TD class=3D"r data">0.05</TD></TR>
  <TR>
    <TH class=3D"l rowheader" scope=3Drow>Error Degrees of Freedom</TH>
    <TD class=3D"r data">1194</TD></TR>
  <TR>
    <TH class=3D"l rowheader" scope=3Drow>Error Mean Square</TH>
    <TD class=3D"r data">1324.686</TD></TR>
  <TR>
    <TH class=3D"l rowheader" scope=3Drow>Critical Value of Studentized =
Range</TH>
    <TD class=3D"r data">2.77462</TD></TR>
  <TR>
    <TH class=3D"l rowheader" scope=3Drow>Minimum Significant =
Difference</TH>
    <TD class=3D"r data">4.3728</TD></TR>
  <TR>
    <TH class=3D"l rowheader" scope=3Drow>Harmonic Mean of Cell =
Sizes</TH>
    <TD class=3D"r =
data">533.3333</TD></TR></TBODY></TABLE></DIV></DIV><BR><BR>
<P>
<DIV align=3Dcenter>
<TABLE class=3Dnotecontent>
  <TBODY>
  <TR>
    <TD class=3D"c notebanner">Note:</TD>
    <TD class=3D"l notecontent">Cell sizes are not=20
equal.</TD></TR></TBODY></TABLE></DIV>
<P><A name=3DIDX177></A>
<DIV>
<DIV class=3Dc><IMG class=3Dc style=3D"HEIGHT: 304px; WIDTH: 375px" =
border=3D0=20
alt=3DLinesPlot239.png=20
src=3D"file:///C:/Users/DEMSSIE/AppData/Local/Temp/SAS%20Temporary%20File=
s/_TD6404_DESKTOP-G6FE1C4_/LinesPlot239.png">=20
</DIV></DIV><BR>
<P style=3D"PAGE-BREAK-AFTER: always"><BR></P>
<HR SIZE=3D3>
<A name=3DIDX178></A>
<TABLE class=3Dsystitleandfootercontainer cellSpacing=3D1 =
cellPadding=3D1 rules=3Dnone=20
width=3D"100%" summary=3D"Page Layout" border=3D0 frame=3Dvoid>
  <TBODY>
  <TR>
    <TD class=3D"c systemtitle">The SAS =
System</TD></TR></TBODY></TABLE><BR>
<DIV class=3D"c proctitle">The GLM Procedure</DIV>
<DIV class=3D"c proctitle">&nbsp;</DIV>
<P>
<DIV>
<DIV class=3Dc><IMG class=3Dc style=3D"HEIGHT: 480px; WIDTH: 640px" =
border=3D0=20
alt=3D"Distribution of MC by agro"=20
src=3D"file:///C:/Users/DEMSSIE/AppData/Local/Temp/SAS%20Temporary%20File=
s/_TD6404_DESKTOP-G6FE1C4_/BoxPlot344.png">=20
</DIV></DIV><BR>
<P style=3D"PAGE-BREAK-AFTER: always"><BR></P>
<HR SIZE=3D3>
<A name=3DIDX179></A>
<TABLE class=3Dsystitleandfootercontainer cellSpacing=3D1 =
cellPadding=3D1 rules=3Dnone=20
width=3D"100%" summary=3D"Page Layout" border=3D0 frame=3Dvoid>
  <TBODY>
  <TR>
    <TD class=3D"c systemtitle">The SAS =
System</TD></TR></TBODY></TABLE><BR>
<DIV class=3D"c proctitle">The GLM Procedure</DIV>
<DIV class=3D"c proctitle">&nbsp;</DIV>
<DIV class=3D"c proctitle">Student-Newman-Keuls Test for MC</DIV>
<P><BR>
<P>
<DIV align=3Dcenter>
<TABLE class=3Dnotecontent>
  <TBODY>
  <TR>
    <TD class=3D"c notebanner">Note:</TD>
    <TD class=3D"l notecontent">This test controls the Type I =
experimentwise=20
      error rate under the complete null hypothesis but not under =
partial null=20
      hypotheses.</TD></TR></TBODY></TABLE></DIV>
<P>
<DIV>
<DIV align=3Dcenter>
<TABLE class=3Dtable borderColor=3D#c1c1c1 cellSpacing=3D0 =
cellPadding=3D5 rules=3Dall=20
summary=3D"Procedure GLM: Information" frame=3Dbox>
  <COLGROUP>
  <COL>
  <COL></COLGROUP>
  <TBODY>
  <TR>
    <TH class=3D"l rowheader" scope=3Drow>Alpha</TH>
    <TD class=3D"r data">0.05</TD></TR>
  <TR>
    <TH class=3D"l rowheader" scope=3Drow>Error Degrees of Freedom</TH>
    <TD class=3D"r data">1194</TD></TR>
  <TR>
    <TH class=3D"l rowheader" scope=3Drow>Error Mean Square</TH>
    <TD class=3D"r data">6.107908</TD></TR>
  <TR>
    <TH class=3D"l rowheader" scope=3Drow>Harmonic Mean of Cell =
Sizes</TH>
    <TD class=3D"r =
data">385.7143</TD></TR></TBODY></TABLE></DIV></DIV><BR><BR>
<P>
<DIV align=3Dcenter>
<TABLE class=3Dnotecontent>
  <TBODY>
  <TR>
    <TD class=3D"c notebanner">Note:</TD>
    <TD class=3D"l notecontent">Cell sizes are not=20
equal.</TD></TR></TBODY></TABLE></DIV>
<P><A name=3DIDX180></A>
<DIV>
<DIV align=3Dcenter>
<TABLE class=3Dtable borderColor=3D#c1c1c1 cellSpacing=3D0 =
cellPadding=3D5 rules=3Dall=20
summary=3D"Procedure GLM: Critical Ranges" frame=3Dbox>
  <COLGROUP>
  <COL></COLGROUP>
  <COLGROUP>
  <COL>
  <COL></COLGROUP>
  <THEAD>
  <TR>
    <TH class=3D"l b header" scope=3Dcol>Number of Means</TH>
    <TH class=3D"r b header" scope=3Dcol>2</TH>
    <TH class=3D"r b header" scope=3Dcol>3</TH></TR></THEAD>
  <TBODY>
  <TR>
    <TH class=3D"l rowheader" scope=3Drow>Critical Range</TH>
    <TD class=3D"r data">0.349154</TD>
    <TD class=3D"r =
data">0.4176125</TD></TR></TBODY></TABLE></DIV></DIV><BR><A=20
name=3DIDX181></A>
<DIV>
<DIV class=3Dc><IMG class=3Dc style=3D"HEIGHT: 316px; WIDTH: 375px" =
border=3D0=20
alt=3DLinesPlot240.png=20
src=3D"file:///C:/Users/DEMSSIE/AppData/Local/Temp/SAS%20Temporary%20File=
s/_TD6404_DESKTOP-G6FE1C4_/LinesPlot240.png">=20
</DIV></DIV><BR>
<P style=3D"PAGE-BREAK-AFTER: always"><BR></P>
<HR SIZE=3D3>
<A name=3DIDX182></A>
<TABLE class=3Dsystitleandfootercontainer cellSpacing=3D1 =
cellPadding=3D1 rules=3Dnone=20
width=3D"100%" summary=3D"Page Layout" border=3D0 frame=3Dvoid>
  <TBODY>
  <TR>
    <TD class=3D"c systemtitle">The SAS =
System</TD></TR></TBODY></TABLE><BR>
<DIV class=3D"c proctitle">The GLM Procedure</DIV>
<DIV class=3D"c proctitle">&nbsp;</DIV>
<DIV class=3D"c proctitle">Tukey's Studentized Range (HSD) Test for =
MC</DIV>
<P><BR>
<P>
<DIV align=3Dcenter>
<TABLE class=3Dnotecontent>
  <TBODY>
  <TR>
    <TD class=3D"c notebanner">Note:</TD>
    <TD class=3D"l notecontent">This test controls the Type I =
experimentwise=20
      error rate, but it generally has a higher Type II error rate than=20
  REGWQ.</TD></TR></TBODY></TABLE></DIV>
<P>
<DIV>
<DIV align=3Dcenter>
<TABLE class=3Dtable borderColor=3D#c1c1c1 cellSpacing=3D0 =
cellPadding=3D5 rules=3Dall=20
summary=3D"Procedure GLM: Information" frame=3Dbox>
  <COLGROUP>
  <COL>
  <COL></COLGROUP>
  <TBODY>
  <TR>
    <TH class=3D"l rowheader" scope=3Drow>Alpha</TH>
    <TD class=3D"r data">0.05</TD></TR>
  <TR>
    <TH class=3D"l rowheader" scope=3Drow>Error Degrees of Freedom</TH>
    <TD class=3D"r data">1194</TD></TR>
  <TR>
    <TH class=3D"l rowheader" scope=3Drow>Error Mean Square</TH>
    <TD class=3D"r data">6.107908</TD></TR>
  <TR>
    <TH class=3D"l rowheader" scope=3Drow>Critical Value of Studentized =
Range</TH>
    <TD class=3D"r data">3.31864</TD></TR>
  <TR>
    <TH class=3D"l rowheader" scope=3Drow>Minimum Significant =
Difference</TH>
    <TD class=3D"r data">0.4176</TD></TR>
  <TR>
    <TH class=3D"l rowheader" scope=3Drow>Harmonic Mean of Cell =
Sizes</TH>
    <TD class=3D"r =
data">385.7143</TD></TR></TBODY></TABLE></DIV></DIV><BR><BR>
<P>
<DIV align=3Dcenter>
<TABLE class=3Dnotecontent>
  <TBODY>
  <TR>
    <TD class=3D"c notebanner">Note:</TD>
    <TD class=3D"l notecontent">Cell sizes are not=20
equal.</TD></TR></TBODY></TABLE></DIV>
<P><A name=3DIDX183></A>
<DIV>
<DIV class=3Dc><IMG class=3Dc style=3D"HEIGHT: 316px; WIDTH: 375px" =
border=3D0=20
alt=3DLinesPlot241.png=20
src=3D"file:///C:/Users/DEMSSIE/AppData/Local/Temp/SAS%20Temporary%20File=
s/_TD6404_DESKTOP-G6FE1C4_/LinesPlot241.png">=20
</DIV></DIV><BR>
<P style=3D"PAGE-BREAK-AFTER: always"><BR></P>
<HR SIZE=3D3>
<A name=3DIDX184></A>
<TABLE class=3Dsystitleandfootercontainer cellSpacing=3D1 =
cellPadding=3D1 rules=3Dnone=20
width=3D"100%" summary=3D"Page Layout" border=3D0 frame=3Dvoid>
  <TBODY>
  <TR>
    <TD class=3D"c systemtitle">The SAS =
System</TD></TR></TBODY></TABLE><BR>
<DIV class=3D"c proctitle">The GLM Procedure</DIV>
<DIV class=3D"c proctitle">&nbsp;</DIV>
<P>
<DIV>
<DIV class=3Dc><IMG class=3Dc style=3D"HEIGHT: 480px; WIDTH: 640px" =
border=3D0=20
alt=3D"Distribution of HL by agro"=20
src=3D"file:///C:/Users/DEMSSIE/AppData/Local/Temp/SAS%20Temporary%20File=
s/_TD6404_DESKTOP-G6FE1C4_/BoxPlot345.png">=20
</DIV></DIV><BR>
<P style=3D"PAGE-BREAK-AFTER: always"><BR></P>
<HR SIZE=3D3>
<A name=3DIDX185></A>
<TABLE class=3Dsystitleandfootercontainer cellSpacing=3D1 =
cellPadding=3D1 rules=3Dnone=20
width=3D"100%" summary=3D"Page Layout" border=3D0 frame=3Dvoid>
  <TBODY>
  <TR>
    <TD class=3D"c systemtitle">The SAS =
System</TD></TR></TBODY></TABLE><BR>
<DIV class=3D"c proctitle">The GLM Procedure</DIV>
<DIV class=3D"c proctitle">&nbsp;</DIV>
<DIV class=3D"c proctitle">Student-Newman-Keuls Test for HL</DIV>
<P><BR>
<P>
<DIV align=3Dcenter>
<TABLE class=3Dnotecontent>
  <TBODY>
  <TR>
    <TD class=3D"c notebanner">Note:</TD>
    <TD class=3D"l notecontent">This test controls the Type I =
experimentwise=20
      error rate under the complete null hypothesis but not under =
partial null=20
      hypotheses.</TD></TR></TBODY></TABLE></DIV>
<P>
<DIV>
<DIV align=3Dcenter>
<TABLE class=3Dtable borderColor=3D#c1c1c1 cellSpacing=3D0 =
cellPadding=3D5 rules=3Dall=20
summary=3D"Procedure GLM: Information" frame=3Dbox>
  <COLGROUP>
  <COL>
  <COL></COLGROUP>
  <TBODY>
  <TR>
    <TH class=3D"l rowheader" scope=3Drow>Alpha</TH>
    <TD class=3D"r data">0.05</TD></TR>
  <TR>
    <TH class=3D"l rowheader" scope=3Drow>Error Degrees of Freedom</TH>
    <TD class=3D"r data">1194</TD></TR>
  <TR>
    <TH class=3D"l rowheader" scope=3Drow>Error Mean Square</TH>
    <TD class=3D"r data">20.0222</TD></TR>
  <TR>
    <TH class=3D"l rowheader" scope=3Drow>Harmonic Mean of Cell =
Sizes</TH>
    <TD class=3D"r =
data">385.7143</TD></TR></TBODY></TABLE></DIV></DIV><BR><BR>
<P>
<DIV align=3Dcenter>
<TABLE class=3Dnotecontent>
  <TBODY>
  <TR>
    <TD class=3D"c notebanner">Note:</TD>
    <TD class=3D"l notecontent">Cell sizes are not=20
equal.</TD></TR></TBODY></TABLE></DIV>
<P><A name=3DIDX186></A>
<DIV>
<DIV align=3Dcenter>
<TABLE class=3Dtable borderColor=3D#c1c1c1 cellSpacing=3D0 =
cellPadding=3D5 rules=3Dall=20
summary=3D"Procedure GLM: Critical Ranges" frame=3Dbox>
  <COLGROUP>
  <COL></COLGROUP>
  <COLGROUP>
  <COL>
  <COL></COLGROUP>
  <THEAD>
  <TR>
    <TH class=3D"l b header" scope=3Dcol>Number of Means</TH>
    <TH class=3D"r b header" scope=3Dcol>2</TH>
    <TH class=3D"r b header" scope=3Dcol>3</TH></TR></THEAD>
  <TBODY>
  <TR>
    <TH class=3D"l rowheader" scope=3Drow>Critical Range</TH>
    <TD class=3D"r data">0.6321595</TD>
    <TD class=3D"r =
data">0.7561069</TD></TR></TBODY></TABLE></DIV></DIV><BR><A=20
name=3DIDX187></A>
<DIV>
<DIV class=3Dc><IMG class=3Dc style=3D"HEIGHT: 316px; WIDTH: 375px" =
border=3D0=20
alt=3DLinesPlot242.png=20
src=3D"file:///C:/Users/DEMSSIE/AppData/Local/Temp/SAS%20Temporary%20File=
s/_TD6404_DESKTOP-G6FE1C4_/LinesPlot242.png">=20
</DIV></DIV><BR>
<P style=3D"PAGE-BREAK-AFTER: always"><BR></P>
<HR SIZE=3D3>
<A name=3DIDX188></A>
<TABLE class=3Dsystitleandfootercontainer cellSpacing=3D1 =
cellPadding=3D1 rules=3Dnone=20
width=3D"100%" summary=3D"Page Layout" border=3D0 frame=3Dvoid>
  <TBODY>
  <TR>
    <TD class=3D"c systemtitle">The SAS =
System</TD></TR></TBODY></TABLE><BR>
<DIV class=3D"c proctitle">The GLM Procedure</DIV>
<DIV class=3D"c proctitle">&nbsp;</DIV>
<DIV class=3D"c proctitle">Tukey's Studentized Range (HSD) Test for =
HL</DIV>
<P><BR>
<P>
<DIV align=3Dcenter>
<TABLE class=3Dnotecontent>
  <TBODY>
  <TR>
    <TD class=3D"c notebanner">Note:</TD>
    <TD class=3D"l notecontent">This test controls the Type I =
experimentwise=20
      error rate, but it generally has a higher Type II error rate than=20
  REGWQ.</TD></TR></TBODY></TABLE></DIV>
<P>
<DIV>
<DIV align=3Dcenter>
<TABLE class=3Dtable borderColor=3D#c1c1c1 cellSpacing=3D0 =
cellPadding=3D5 rules=3Dall=20
summary=3D"Procedure GLM: Information" frame=3Dbox>
  <COLGROUP>
  <COL>
  <COL></COLGROUP>
  <TBODY>
  <TR>
    <TH class=3D"l rowheader" scope=3Drow>Alpha</TH>
    <TD class=3D"r data">0.05</TD></TR>
  <TR>
    <TH class=3D"l rowheader" scope=3Drow>Error Degrees of Freedom</TH>
    <TD class=3D"r data">1194</TD></TR>
  <TR>
    <TH class=3D"l rowheader" scope=3Drow>Error Mean Square</TH>
    <TD class=3D"r data">20.0222</TD></TR>
  <TR>
    <TH class=3D"l rowheader" scope=3Drow>Critical Value of Studentized =
Range</TH>
    <TD class=3D"r data">3.31864</TD></TR>
  <TR>
    <TH class=3D"l rowheader" scope=3Drow>Minimum Significant =
Difference</TH>
    <TD class=3D"r data">0.7561</TD></TR>
  <TR>
    <TH class=3D"l rowheader" scope=3Drow>Harmonic Mean of Cell =
Sizes</TH>
    <TD class=3D"r =
data">385.7143</TD></TR></TBODY></TABLE></DIV></DIV><BR><BR>
<P>
<DIV align=3Dcenter>
<TABLE class=3Dnotecontent>
  <TBODY>
  <TR>
    <TD class=3D"c notebanner">Note:</TD>
    <TD class=3D"l notecontent">Cell sizes are not=20
equal.</TD></TR></TBODY></TABLE></DIV>
<P><A name=3DIDX189></A>
<DIV>
<DIV class=3Dc><IMG class=3Dc style=3D"HEIGHT: 316px; WIDTH: 375px" =
border=3D0=20
alt=3DLinesPlot243.png=20
src=3D"file:///C:/Users/DEMSSIE/AppData/Local/Temp/SAS%20Temporary%20File=
s/_TD6404_DESKTOP-G6FE1C4_/LinesPlot243.png">=20
</DIV></DIV><BR>
<P style=3D"PAGE-BREAK-AFTER: always"><BR></P>
<HR SIZE=3D3>
<A name=3DIDX190></A>
<TABLE class=3Dsystitleandfootercontainer cellSpacing=3D1 =
cellPadding=3D1 rules=3Dnone=20
width=3D"100%" summary=3D"Page Layout" border=3D0 frame=3Dvoid>
  <TBODY>
  <TR>
    <TD class=3D"c systemtitle">The SAS =
System</TD></TR></TBODY></TABLE><BR>
<DIV class=3D"c proctitle">The GLM Procedure</DIV>
<DIV class=3D"c proctitle">&nbsp;</DIV>
<P>
<DIV>
<DIV class=3Dc><IMG class=3Dc style=3D"HEIGHT: 480px; WIDTH: 640px" =
border=3D0=20
alt=3D"Distribution of BL by agro"=20
src=3D"file:///C:/Users/DEMSSIE/AppData/Local/Temp/SAS%20Temporary%20File=
s/_TD6404_DESKTOP-G6FE1C4_/BoxPlot346.png">=20
</DIV></DIV><BR>
<P style=3D"PAGE-BREAK-AFTER: always"><BR></P>
<HR SIZE=3D3>
<A name=3DIDX191></A>
<TABLE class=3Dsystitleandfootercontainer cellSpacing=3D1 =
cellPadding=3D1 rules=3Dnone=20
width=3D"100%" summary=3D"Page Layout" border=3D0 frame=3Dvoid>
  <TBODY>
  <TR>
    <TD class=3D"c systemtitle">The SAS =
System</TD></TR></TBODY></TABLE><BR>
<DIV class=3D"c proctitle">The GLM Procedure</DIV>
<DIV class=3D"c proctitle">&nbsp;</DIV>
<DIV class=3D"c proctitle">Student-Newman-Keuls Test for BL</DIV>
<P><BR>
<P>
<DIV align=3Dcenter>
<TABLE class=3Dnotecontent>
  <TBODY>
  <TR>
    <TD class=3D"c notebanner">Note:</TD>
    <TD class=3D"l notecontent">This test controls the Type I =
experimentwise=20
      error rate under the complete null hypothesis but not under =
partial null=20
      hypotheses.</TD></TR></TBODY></TABLE></DIV>
<P>
<DIV>
<DIV align=3Dcenter>
<TABLE class=3Dtable borderColor=3D#c1c1c1 cellSpacing=3D0 =
cellPadding=3D5 rules=3Dall=20
summary=3D"Procedure GLM: Information" frame=3Dbox>
  <COLGROUP>
  <COL>
  <COL></COLGROUP>
  <TBODY>
  <TR>
    <TH class=3D"l rowheader" scope=3Drow>Alpha</TH>
    <TD class=3D"r data">0.05</TD></TR>
  <TR>
    <TH class=3D"l rowheader" scope=3Drow>Error Degrees of Freedom</TH>
    <TD class=3D"r data">1194</TD></TR>
  <TR>
    <TH class=3D"l rowheader" scope=3Drow>Error Mean Square</TH>
    <TD class=3D"r data">40.09119</TD></TR>
  <TR>
    <TH class=3D"l rowheader" scope=3Drow>Harmonic Mean of Cell =
Sizes</TH>
    <TD class=3D"r =
data">385.7143</TD></TR></TBODY></TABLE></DIV></DIV><BR><BR>
<P>
<DIV align=3Dcenter>
<TABLE class=3Dnotecontent>
  <TBODY>
  <TR>
    <TD class=3D"c notebanner">Note:</TD>
    <TD class=3D"l notecontent">Cell sizes are not=20
equal.</TD></TR></TBODY></TABLE></DIV>
<P><A name=3DIDX192></A>
<DIV>
<DIV align=3Dcenter>
<TABLE class=3Dtable borderColor=3D#c1c1c1 cellSpacing=3D0 =
cellPadding=3D5 rules=3Dall=20
summary=3D"Procedure GLM: Critical Ranges" frame=3Dbox>
  <COLGROUP>
  <COL></COLGROUP>
  <COLGROUP>
  <COL>
  <COL></COLGROUP>
  <THEAD>
  <TR>
    <TH class=3D"l b header" scope=3Dcol>Number of Means</TH>
    <TH class=3D"r b header" scope=3Dcol>2</TH>
    <TH class=3D"r b header" scope=3Dcol>3</TH></TR></THEAD>
  <TBODY>
  <TR>
    <TH class=3D"l rowheader" scope=3Drow>Critical Range</TH>
    <TD class=3D"r data">0.8945306</TD>
    <TD class=3D"r =
data">1.0699211</TD></TR></TBODY></TABLE></DIV></DIV><BR><A=20
name=3DIDX193></A>
<DIV>
<DIV class=3Dc><IMG class=3Dc style=3D"HEIGHT: 316px; WIDTH: 375px" =
border=3D0=20
alt=3DLinesPlot244.png=20
src=3D"file:///C:/Users/DEMSSIE/AppData/Local/Temp/SAS%20Temporary%20File=
s/_TD6404_DESKTOP-G6FE1C4_/LinesPlot244.png">=20
</DIV></DIV><BR>
<P style=3D"PAGE-BREAK-AFTER: always"><BR></P>
<HR SIZE=3D3>
<A name=3DIDX194></A>
<TABLE class=3Dsystitleandfootercontainer cellSpacing=3D1 =
cellPadding=3D1 rules=3Dnone=20
width=3D"100%" summary=3D"Page Layout" border=3D0 frame=3Dvoid>
  <TBODY>
  <TR>
    <TD class=3D"c systemtitle">The SAS =
System</TD></TR></TBODY></TABLE><BR>
<DIV class=3D"c proctitle">The GLM Procedure</DIV>
<DIV class=3D"c proctitle">&nbsp;</DIV>
<DIV class=3D"c proctitle">Tukey's Studentized Range (HSD) Test for =
BL</DIV>
<P><BR>
<P>
<DIV align=3Dcenter>
<TABLE class=3Dnotecontent>
  <TBODY>
  <TR>
    <TD class=3D"c notebanner">Note:</TD>
    <TD class=3D"l notecontent">This test controls the Type I =
experimentwise=20
      error rate, but it generally has a higher Type II error rate than=20
  REGWQ.</TD></TR></TBODY></TABLE></DIV>
<P>
<DIV>
<DIV align=3Dcenter>
<TABLE class=3Dtable borderColor=3D#c1c1c1 cellSpacing=3D0 =
cellPadding=3D5 rules=3Dall=20
summary=3D"Procedure GLM: Information" frame=3Dbox>
  <COLGROUP>
  <COL>
  <COL></COLGROUP>
  <TBODY>
  <TR>
    <TH class=3D"l rowheader" scope=3Drow>Alpha</TH>
    <TD class=3D"r data">0.05</TD></TR>
  <TR>
    <TH class=3D"l rowheader" scope=3Drow>Error Degrees of Freedom</TH>
    <TD class=3D"r data">1194</TD></TR>
  <TR>
    <TH class=3D"l rowheader" scope=3Drow>Error Mean Square</TH>
    <TD class=3D"r data">40.09119</TD></TR>
  <TR>
    <TH class=3D"l rowheader" scope=3Drow>Critical Value of Studentized =
Range</TH>
    <TD class=3D"r data">3.31864</TD></TR>
  <TR>
    <TH class=3D"l rowheader" scope=3Drow>Minimum Significant =
Difference</TH>
    <TD class=3D"r data">1.0699</TD></TR>
  <TR>
    <TH class=3D"l rowheader" scope=3Drow>Harmonic Mean of Cell =
Sizes</TH>
    <TD class=3D"r =
data">385.7143</TD></TR></TBODY></TABLE></DIV></DIV><BR><BR>
<P>
<DIV align=3Dcenter>
<TABLE class=3Dnotecontent>
  <TBODY>
  <TR>
    <TD class=3D"c notebanner">Note:</TD>
    <TD class=3D"l notecontent">Cell sizes are not=20
equal.</TD></TR></TBODY></TABLE></DIV>
<P><A name=3DIDX195></A>
<DIV>
<DIV class=3Dc><IMG class=3Dc style=3D"HEIGHT: 316px; WIDTH: 375px" =
border=3D0=20
alt=3DLinesPlot245.png=20
src=3D"file:///C:/Users/DEMSSIE/AppData/Local/Temp/SAS%20Temporary%20File=
s/_TD6404_DESKTOP-G6FE1C4_/LinesPlot245.png">=20
</DIV></DIV><BR>
<P style=3D"PAGE-BREAK-AFTER: always"><BR></P>
<HR SIZE=3D3>
<A name=3DIDX196></A>
<TABLE class=3Dsystitleandfootercontainer cellSpacing=3D1 =
cellPadding=3D1 rules=3Dnone=20
width=3D"100%" summary=3D"Page Layout" border=3D0 frame=3Dvoid>
  <TBODY>
  <TR>
    <TD class=3D"c systemtitle">The SAS =
System</TD></TR></TBODY></TABLE><BR>
<DIV class=3D"c proctitle">The GLM Procedure</DIV>
<DIV class=3D"c proctitle">&nbsp;</DIV>
<P>
<DIV>
<DIV class=3Dc><IMG class=3Dc style=3D"HEIGHT: 480px; WIDTH: 640px" =
border=3D0=20
alt=3D"Distribution of HG by agro"=20
src=3D"file:///C:/Users/DEMSSIE/AppData/Local/Temp/SAS%20Temporary%20File=
s/_TD6404_DESKTOP-G6FE1C4_/BoxPlot347.png">=20
</DIV></DIV><BR>
<P style=3D"PAGE-BREAK-AFTER: always"><BR></P>
<HR SIZE=3D3>
<A name=3DIDX197></A>
<TABLE class=3Dsystitleandfootercontainer cellSpacing=3D1 =
cellPadding=3D1 rules=3Dnone=20
width=3D"100%" summary=3D"Page Layout" border=3D0 frame=3Dvoid>
  <TBODY>
  <TR>
    <TD class=3D"c systemtitle">The SAS =
System</TD></TR></TBODY></TABLE><BR>
<DIV class=3D"c proctitle">The GLM Procedure</DIV>
<DIV class=3D"c proctitle">&nbsp;</DIV>
<DIV class=3D"c proctitle">Student-Newman-Keuls Test for HG</DIV>
<P><BR>
<P>
<DIV align=3Dcenter>
<TABLE class=3Dnotecontent>
  <TBODY>
  <TR>
    <TD class=3D"c notebanner">Note:</TD>
    <TD class=3D"l notecontent">This test controls the Type I =
experimentwise=20
      error rate under the complete null hypothesis but not under =
partial null=20
      hypotheses.</TD></TR></TBODY></TABLE></DIV>
<P>
<DIV>
<DIV align=3Dcenter>
<TABLE class=3Dtable borderColor=3D#c1c1c1 cellSpacing=3D0 =
cellPadding=3D5 rules=3Dall=20
summary=3D"Procedure GLM: Information" frame=3Dbox>
  <COLGROUP>
  <COL>
  <COL></COLGROUP>
  <TBODY>
  <TR>
    <TH class=3D"l rowheader" scope=3Drow>Alpha</TH>
    <TD class=3D"r data">0.05</TD></TR>
  <TR>
    <TH class=3D"l rowheader" scope=3Drow>Error Degrees of Freedom</TH>
    <TD class=3D"r data">1194</TD></TR>
  <TR>
    <TH class=3D"l rowheader" scope=3Drow>Error Mean Square</TH>
    <TD class=3D"r data">69.83587</TD></TR>
  <TR>
    <TH class=3D"l rowheader" scope=3Drow>Harmonic Mean of Cell =
Sizes</TH>
    <TD class=3D"r =
data">385.7143</TD></TR></TBODY></TABLE></DIV></DIV><BR><BR>
<P>
<DIV align=3Dcenter>
<TABLE class=3Dnotecontent>
  <TBODY>
  <TR>
    <TD class=3D"c notebanner">Note:</TD>
    <TD class=3D"l notecontent">Cell sizes are not=20
equal.</TD></TR></TBODY></TABLE></DIV>
<P><A name=3DIDX198></A>
<DIV>
<DIV align=3Dcenter>
<TABLE class=3Dtable borderColor=3D#c1c1c1 cellSpacing=3D0 =
cellPadding=3D5 rules=3Dall=20
summary=3D"Procedure GLM: Critical Ranges" frame=3Dbox>
  <COLGROUP>
  <COL></COLGROUP>
  <COLGROUP>
  <COL>
  <COL></COLGROUP>
  <THEAD>
  <TR>
    <TH class=3D"l b header" scope=3Dcol>Number of Means</TH>
    <TH class=3D"r b header" scope=3Dcol>2</TH>
    <TH class=3D"r b header" scope=3Dcol>3</TH></TR></THEAD>
  <TBODY>
  <TR>
    <TH class=3D"l rowheader" scope=3Drow>Critical Range</TH>
    <TD class=3D"r data">1.1806197</TD>
    <TD class=3D"r =
data">1.4121036</TD></TR></TBODY></TABLE></DIV></DIV><BR><A=20
name=3DIDX199></A>
<DIV>
<DIV class=3Dc><IMG class=3Dc style=3D"HEIGHT: 316px; WIDTH: 375px" =
border=3D0=20
alt=3DLinesPlot246.png=20
src=3D"file:///C:/Users/DEMSSIE/AppData/Local/Temp/SAS%20Temporary%20File=
s/_TD6404_DESKTOP-G6FE1C4_/LinesPlot246.png">=20
</DIV></DIV><BR>
<P style=3D"PAGE-BREAK-AFTER: always"><BR></P>
<HR SIZE=3D3>
<A name=3DIDX200></A>
<TABLE class=3Dsystitleandfootercontainer cellSpacing=3D1 =
cellPadding=3D1 rules=3Dnone=20
width=3D"100%" summary=3D"Page Layout" border=3D0 frame=3Dvoid>
  <TBODY>
  <TR>
    <TD class=3D"c systemtitle">The SAS =
System</TD></TR></TBODY></TABLE><BR>
<DIV class=3D"c proctitle">The GLM Procedure</DIV>
<DIV class=3D"c proctitle">&nbsp;</DIV>
<DIV class=3D"c proctitle">Tukey's Studentized Range (HSD) Test for =
HG</DIV>
<P><BR>
<P>
<DIV align=3Dcenter>
<TABLE class=3Dnotecontent>
  <TBODY>
  <TR>
    <TD class=3D"c notebanner">Note:</TD>
    <TD class=3D"l notecontent">This test controls the Type I =
experimentwise=20
      error rate, but it generally has a higher Type II error rate than=20
  REGWQ.</TD></TR></TBODY></TABLE></DIV>
<P>
<DIV>
<DIV align=3Dcenter>
<TABLE class=3Dtable borderColor=3D#c1c1c1 cellSpacing=3D0 =
cellPadding=3D5 rules=3Dall=20
summary=3D"Procedure GLM: Information" frame=3Dbox>
  <COLGROUP>
  <COL>
  <COL></COLGROUP>
  <TBODY>
  <TR>
    <TH class=3D"l rowheader" scope=3Drow>Alpha</TH>
    <TD class=3D"r data">0.05</TD></TR>
  <TR>
    <TH class=3D"l rowheader" scope=3Drow>Error Degrees of Freedom</TH>
    <TD class=3D"r data">1194</TD></TR>
  <TR>
    <TH class=3D"l rowheader" scope=3Drow>Error Mean Square</TH>
    <TD class=3D"r data">69.83587</TD></TR>
  <TR>
    <TH class=3D"l rowheader" scope=3Drow>Critical Value of Studentized =
Range</TH>
    <TD class=3D"r data">3.31864</TD></TR>
  <TR>
    <TH class=3D"l rowheader" scope=3Drow>Minimum Significant =
Difference</TH>
    <TD class=3D"r data">1.4121</TD></TR>
  <TR>
    <TH class=3D"l rowheader" scope=3Drow>Harmonic Mean of Cell =
Sizes</TH>
    <TD class=3D"r =
data">385.7143</TD></TR></TBODY></TABLE></DIV></DIV><BR><BR>
<P>
<DIV align=3Dcenter>
<TABLE class=3Dnotecontent>
  <TBODY>
  <TR>
    <TD class=3D"c notebanner">Note:</TD>
    <TD class=3D"l notecontent">Cell sizes are not=20
equal.</TD></TR></TBODY></TABLE></DIV>
<P><A name=3DIDX201></A>
<DIV>
<DIV class=3Dc><IMG class=3Dc style=3D"HEIGHT: 316px; WIDTH: 375px" =
border=3D0=20
alt=3DLinesPlot247.png=20
src=3D"file:///C:/Users/DEMSSIE/AppData/Local/Temp/SAS%20Temporary%20File=
s/_TD6404_DESKTOP-G6FE1C4_/LinesPlot247.png">=20
</DIV></DIV><BR>
<P style=3D"PAGE-BREAK-AFTER: always"><BR></P>
<HR SIZE=3D3>
<A name=3DIDX202></A>
<TABLE class=3Dsystitleandfootercontainer cellSpacing=3D1 =
cellPadding=3D1 rules=3Dnone=20
width=3D"100%" summary=3D"Page Layout" border=3D0 frame=3Dvoid>
  <TBODY>
  <TR>
    <TD class=3D"c systemtitle">The SAS =
System</TD></TR></TBODY></TABLE><BR>
<DIV class=3D"c proctitle">The GLM Procedure</DIV>
<DIV class=3D"c proctitle">&nbsp;</DIV>
<P>
<DIV>
<DIV class=3Dc><IMG class=3Dc style=3D"HEIGHT: 480px; WIDTH: 640px" =
border=3D0=20
alt=3D"Distribution of PW by agro"=20
src=3D"file:///C:/Users/DEMSSIE/AppData/Local/Temp/SAS%20Temporary%20File=
s/_TD6404_DESKTOP-G6FE1C4_/BoxPlot348.png">=20
</DIV></DIV><BR>
<P style=3D"PAGE-BREAK-AFTER: always"><BR></P>
<HR SIZE=3D3>
<A name=3DIDX203></A>
<TABLE class=3Dsystitleandfootercontainer cellSpacing=3D1 =
cellPadding=3D1 rules=3Dnone=20
width=3D"100%" summary=3D"Page Layout" border=3D0 frame=3Dvoid>
  <TBODY>
  <TR>
    <TD class=3D"c systemtitle">The SAS =
System</TD></TR></TBODY></TABLE><BR>
<DIV class=3D"c proctitle">The GLM Procedure</DIV>
<DIV class=3D"c proctitle">&nbsp;</DIV>
<DIV class=3D"c proctitle">Student-Newman-Keuls Test for PW</DIV>
<P><BR>
<P>
<DIV align=3Dcenter>
<TABLE class=3Dnotecontent>
  <TBODY>
  <TR>
    <TD class=3D"c notebanner">Note:</TD>
    <TD class=3D"l notecontent">This test controls the Type I =
experimentwise=20
      error rate under the complete null hypothesis but not under =
partial null=20
      hypotheses.</TD></TR></TBODY></TABLE></DIV>
<P>
<DIV>
<DIV align=3Dcenter>
<TABLE class=3Dtable borderColor=3D#c1c1c1 cellSpacing=3D0 =
cellPadding=3D5 rules=3Dall=20
summary=3D"Procedure GLM: Information" frame=3Dbox>
  <COLGROUP>
  <COL>
  <COL></COLGROUP>
  <TBODY>
  <TR>
    <TH class=3D"l rowheader" scope=3Drow>Alpha</TH>
    <TD class=3D"r data">0.05</TD></TR>
  <TR>
    <TH class=3D"l rowheader" scope=3Drow>Error Degrees of Freedom</TH>
    <TD class=3D"r data">1194</TD></TR>
  <TR>
    <TH class=3D"l rowheader" scope=3Drow>Error Mean Square</TH>
    <TD class=3D"r data">5.975172</TD></TR>
  <TR>
    <TH class=3D"l rowheader" scope=3Drow>Harmonic Mean of Cell =
Sizes</TH>
    <TD class=3D"r =
data">385.7143</TD></TR></TBODY></TABLE></DIV></DIV><BR><BR>
<P>
<DIV align=3Dcenter>
<TABLE class=3Dnotecontent>
  <TBODY>
  <TR>
    <TD class=3D"c notebanner">Note:</TD>
    <TD class=3D"l notecontent">Cell sizes are not=20
equal.</TD></TR></TBODY></TABLE></DIV>
<P><A name=3DIDX204></A>
<DIV>
<DIV align=3Dcenter>
<TABLE class=3Dtable borderColor=3D#c1c1c1 cellSpacing=3D0 =
cellPadding=3D5 rules=3Dall=20
summary=3D"Procedure GLM: Critical Ranges" frame=3Dbox>
  <COLGROUP>
  <COL></COLGROUP>
  <COLGROUP>
  <COL>
  <COL></COLGROUP>
  <THEAD>
  <TR>
    <TH class=3D"l b header" scope=3Dcol>Number of Means</TH>
    <TH class=3D"r b header" scope=3Dcol>2</TH>
    <TH class=3D"r b header" scope=3Dcol>3</TH></TR></THEAD>
  <TBODY>
  <TR>
    <TH class=3D"l rowheader" scope=3Drow>Critical Range</TH>
    <TD class=3D"r data">0.3453392</TD>
    <TD class=3D"r =
data">0.4130499</TD></TR></TBODY></TABLE></DIV></DIV><BR><A=20
name=3DIDX205></A>
<DIV>
<DIV class=3Dc><IMG class=3Dc style=3D"HEIGHT: 316px; WIDTH: 375px" =
border=3D0=20
alt=3DLinesPlot248.png=20
src=3D"file:///C:/Users/DEMSSIE/AppData/Local/Temp/SAS%20Temporary%20File=
s/_TD6404_DESKTOP-G6FE1C4_/LinesPlot248.png">=20
</DIV></DIV><BR>
<P style=3D"PAGE-BREAK-AFTER: always"><BR></P>
<HR SIZE=3D3>
<A name=3DIDX206></A>
<TABLE class=3Dsystitleandfootercontainer cellSpacing=3D1 =
cellPadding=3D1 rules=3Dnone=20
width=3D"100%" summary=3D"Page Layout" border=3D0 frame=3Dvoid>
  <TBODY>
  <TR>
    <TD class=3D"c systemtitle">The SAS =
System</TD></TR></TBODY></TABLE><BR>
<DIV class=3D"c proctitle">The GLM Procedure</DIV>
<DIV class=3D"c proctitle">&nbsp;</DIV>
<DIV class=3D"c proctitle">Tukey's Studentized Range (HSD) Test for =
PW</DIV>
<P><BR>
<P>
<DIV align=3Dcenter>
<TABLE class=3Dnotecontent>
  <TBODY>
  <TR>
    <TD class=3D"c notebanner">Note:</TD>
    <TD class=3D"l notecontent">This test controls the Type I =
experimentwise=20
      error rate, but it generally has a higher Type II error rate than=20
  REGWQ.</TD></TR></TBODY></TABLE></DIV>
<P>
<DIV>
<DIV align=3Dcenter>
<TABLE class=3Dtable borderColor=3D#c1c1c1 cellSpacing=3D0 =
cellPadding=3D5 rules=3Dall=20
summary=3D"Procedure GLM: Information" frame=3Dbox>
  <COLGROUP>
  <COL>
  <COL></COLGROUP>
  <TBODY>
  <TR>
    <TH class=3D"l rowheader" scope=3Drow>Alpha</TH>
    <TD class=3D"r data">0.05</TD></TR>
  <TR>
    <TH class=3D"l rowheader" scope=3Drow>Error Degrees of Freedom</TH>
    <TD class=3D"r data">1194</TD></TR>
  <TR>
    <TH class=3D"l rowheader" scope=3Drow>Error Mean Square</TH>
    <TD class=3D"r data">5.975172</TD></TR>
  <TR>
    <TH class=3D"l rowheader" scope=3Drow>Critical Value of Studentized =
Range</TH>
    <TD class=3D"r data">3.31864</TD></TR>
  <TR>
    <TH class=3D"l rowheader" scope=3Drow>Minimum Significant =
Difference</TH>
    <TD class=3D"r data">0.413</TD></TR>
  <TR>
    <TH class=3D"l rowheader" scope=3Drow>Harmonic Mean of Cell =
Sizes</TH>
    <TD class=3D"r =
data">385.7143</TD></TR></TBODY></TABLE></DIV></DIV><BR><BR>
<P>
<DIV align=3Dcenter>
<TABLE class=3Dnotecontent>
  <TBODY>
  <TR>
    <TD class=3D"c notebanner">Note:</TD>
    <TD class=3D"l notecontent">Cell sizes are not=20
equal.</TD></TR></TBODY></TABLE></DIV>
<P><A name=3DIDX207></A>
<DIV>
<DIV class=3Dc><IMG class=3Dc style=3D"HEIGHT: 316px; WIDTH: 375px" =
border=3D0=20
alt=3DLinesPlot249.png=20
src=3D"file:///C:/Users/DEMSSIE/AppData/Local/Temp/SAS%20Temporary%20File=
s/_TD6404_DESKTOP-G6FE1C4_/LinesPlot249.png">=20
</DIV></DIV><BR>
<P style=3D"PAGE-BREAK-AFTER: always"><BR></P>
<HR SIZE=3D3>
<A name=3DIDX208></A>
<TABLE class=3Dsystitleandfootercontainer cellSpacing=3D1 =
cellPadding=3D1 rules=3Dnone=20
width=3D"100%" summary=3D"Page Layout" border=3D0 frame=3Dvoid>
  <TBODY>
  <TR>
    <TD class=3D"c systemtitle">The SAS =
System</TD></TR></TBODY></TABLE><BR>
<DIV class=3D"c proctitle">The GLM Procedure</DIV>
<DIV class=3D"c proctitle">&nbsp;</DIV>
<P>
<DIV>
<DIV class=3Dc><IMG class=3Dc style=3D"HEIGHT: 480px; WIDTH: 640px" =
border=3D0=20
alt=3D"Distribution of HW by agro"=20
src=3D"file:///C:/Users/DEMSSIE/AppData/Local/Temp/SAS%20Temporary%20File=
s/_TD6404_DESKTOP-G6FE1C4_/BoxPlot349.png">=20
</DIV></DIV><BR>
<P style=3D"PAGE-BREAK-AFTER: always"><BR></P>
<HR SIZE=3D3>
<A name=3DIDX209></A>
<TABLE class=3Dsystitleandfootercontainer cellSpacing=3D1 =
cellPadding=3D1 rules=3Dnone=20
width=3D"100%" summary=3D"Page Layout" border=3D0 frame=3Dvoid>
  <TBODY>
  <TR>
    <TD class=3D"c systemtitle">The SAS =
System</TD></TR></TBODY></TABLE><BR>
<DIV class=3D"c proctitle">The GLM Procedure</DIV>
<DIV class=3D"c proctitle">&nbsp;</DIV>
<DIV class=3D"c proctitle">Student-Newman-Keuls Test for HW</DIV>
<P><BR>
<P>
<DIV align=3Dcenter>
<TABLE class=3Dnotecontent>
  <TBODY>
  <TR>
    <TD class=3D"c notebanner">Note:</TD>
    <TD class=3D"l notecontent">This test controls the Type I =
experimentwise=20
      error rate under the complete null hypothesis but not under =
partial null=20
      hypotheses.</TD></TR></TBODY></TABLE></DIV>
<P>
<DIV>
<DIV align=3Dcenter>
<TABLE class=3Dtable borderColor=3D#c1c1c1 cellSpacing=3D0 =
cellPadding=3D5 rules=3Dall=20
summary=3D"Procedure GLM: Information" frame=3Dbox>
  <COLGROUP>
  <COL>
  <COL></COLGROUP>
  <TBODY>
  <TR>
    <TH class=3D"l rowheader" scope=3Drow>Alpha</TH>
    <TD class=3D"r data">0.05</TD></TR>
  <TR>
    <TH class=3D"l rowheader" scope=3Drow>Error Degrees of Freedom</TH>
    <TD class=3D"r data">1194</TD></TR>
  <TR>
    <TH class=3D"l rowheader" scope=3Drow>Error Mean Square</TH>
    <TD class=3D"r data">25.213</TD></TR>
  <TR>
    <TH class=3D"l rowheader" scope=3Drow>Harmonic Mean of Cell =
Sizes</TH>
    <TD class=3D"r =
data">385.7143</TD></TR></TBODY></TABLE></DIV></DIV><BR><BR>
<P>
<DIV align=3Dcenter>
<TABLE class=3Dnotecontent>
  <TBODY>
  <TR>
    <TD class=3D"c notebanner">Note:</TD>
    <TD class=3D"l notecontent">Cell sizes are not=20
equal.</TD></TR></TBODY></TABLE></DIV>
<P><A name=3DIDX210></A>
<DIV>
<DIV align=3Dcenter>
<TABLE class=3Dtable borderColor=3D#c1c1c1 cellSpacing=3D0 =
cellPadding=3D5 rules=3Dall=20
summary=3D"Procedure GLM: Critical Ranges" frame=3Dbox>
  <COLGROUP>
  <COL></COLGROUP>
  <COLGROUP>
  <COL>
  <COL></COLGROUP>
  <THEAD>
  <TR>
    <TH class=3D"l b header" scope=3Dcol>Number of Means</TH>
    <TH class=3D"r b header" scope=3Dcol>2</TH>
    <TH class=3D"r b header" scope=3Dcol>3</TH></TR></THEAD>
  <TBODY>
  <TR>
    <TH class=3D"l rowheader" scope=3Drow>Critical Range</TH>
    <TD class=3D"r data">0.7093866</TD>
    <TD class=3D"r =
data">0.8484759</TD></TR></TBODY></TABLE></DIV></DIV><BR><A=20
name=3DIDX211></A>
<DIV>
<DIV class=3Dc><IMG class=3Dc style=3D"HEIGHT: 316px; WIDTH: 375px" =
border=3D0=20
alt=3DLinesPlot250.png=20
src=3D"file:///C:/Users/DEMSSIE/AppData/Local/Temp/SAS%20Temporary%20File=
s/_TD6404_DESKTOP-G6FE1C4_/LinesPlot250.png">=20
</DIV></DIV><BR>
<P style=3D"PAGE-BREAK-AFTER: always"><BR></P>
<HR SIZE=3D3>
<A name=3DIDX212></A>
<TABLE class=3Dsystitleandfootercontainer cellSpacing=3D1 =
cellPadding=3D1 rules=3Dnone=20
width=3D"100%" summary=3D"Page Layout" border=3D0 frame=3Dvoid>
  <TBODY>
  <TR>
    <TD class=3D"c systemtitle">The SAS =
System</TD></TR></TBODY></TABLE><BR>
<DIV class=3D"c proctitle">The GLM Procedure</DIV>
<DIV class=3D"c proctitle">&nbsp;</DIV>
<DIV class=3D"c proctitle">Tukey's Studentized Range (HSD) Test for =
HW</DIV>
<P><BR>
<P>
<DIV align=3Dcenter>
<TABLE class=3Dnotecontent>
  <TBODY>
  <TR>
    <TD class=3D"c notebanner">Note:</TD>
    <TD class=3D"l notecontent">This test controls the Type I =
experimentwise=20
      error rate, but it generally has a higher Type II error rate than=20
  REGWQ.</TD></TR></TBODY></TABLE></DIV>
<P>
<DIV>
<DIV align=3Dcenter>
<TABLE class=3Dtable borderColor=3D#c1c1c1 cellSpacing=3D0 =
cellPadding=3D5 rules=3Dall=20
summary=3D"Procedure GLM: Information" frame=3Dbox>
  <COLGROUP>
  <COL>
  <COL></COLGROUP>
  <TBODY>
  <TR>
    <TH class=3D"l rowheader" scope=3Drow>Alpha</TH>
    <TD class=3D"r data">0.05</TD></TR>
  <TR>
    <TH class=3D"l rowheader" scope=3Drow>Error Degrees of Freedom</TH>
    <TD class=3D"r data">1194</TD></TR>
  <TR>
    <TH class=3D"l rowheader" scope=3Drow>Error Mean Square</TH>
    <TD class=3D"r data">25.213</TD></TR>
  <TR>
    <TH class=3D"l rowheader" scope=3Drow>Critical Value of Studentized =
Range</TH>
    <TD class=3D"r data">3.31864</TD></TR>
  <TR>
    <TH class=3D"l rowheader" scope=3Drow>Minimum Significant =
Difference</TH>
    <TD class=3D"r data">0.8485</TD></TR>
  <TR>
    <TH class=3D"l rowheader" scope=3Drow>Harmonic Mean of Cell =
Sizes</TH>
    <TD class=3D"r =
data">385.7143</TD></TR></TBODY></TABLE></DIV></DIV><BR><BR>
<P>
<DIV align=3Dcenter>
<TABLE class=3Dnotecontent>
  <TBODY>
  <TR>
    <TD class=3D"c notebanner">Note:</TD>
    <TD class=3D"l notecontent">Cell sizes are not=20
equal.</TD></TR></TBODY></TABLE></DIV>
<P><A name=3DIDX213></A>
<DIV>
<DIV class=3Dc><IMG class=3Dc style=3D"HEIGHT: 316px; WIDTH: 375px" =
border=3D0=20
alt=3DLinesPlot251.png=20
src=3D"file:///C:/Users/DEMSSIE/AppData/Local/Temp/SAS%20Temporary%20File=
s/_TD6404_DESKTOP-G6FE1C4_/LinesPlot251.png">=20
</DIV></DIV><BR>
<P style=3D"PAGE-BREAK-AFTER: always"><BR></P>
<HR SIZE=3D3>
<A name=3DIDX214></A>
<TABLE class=3Dsystitleandfootercontainer cellSpacing=3D1 =
cellPadding=3D1 rules=3Dnone=20
width=3D"100%" summary=3D"Page Layout" border=3D0 frame=3Dvoid>
  <TBODY>
  <TR>
    <TD class=3D"c systemtitle">The SAS =
System</TD></TR></TBODY></TABLE><BR>
<DIV class=3D"c proctitle">The GLM Procedure</DIV>
<DIV class=3D"c proctitle">&nbsp;</DIV>
<P>
<DIV>
<DIV class=3Dc><IMG class=3Dc style=3D"HEIGHT: 480px; WIDTH: 640px" =
border=3D0=20
alt=3D"Distribution of CBC by agro"=20
src=3D"file:///C:/Users/DEMSSIE/AppData/Local/Temp/SAS%20Temporary%20File=
s/_TD6404_DESKTOP-G6FE1C4_/BoxPlot350.png">=20
</DIV></DIV><BR>
<P style=3D"PAGE-BREAK-AFTER: always"><BR></P>
<HR SIZE=3D3>
<A name=3DIDX215></A>
<TABLE class=3Dsystitleandfootercontainer cellSpacing=3D1 =
cellPadding=3D1 rules=3Dnone=20
width=3D"100%" summary=3D"Page Layout" border=3D0 frame=3Dvoid>
  <TBODY>
  <TR>
    <TD class=3D"c systemtitle">The SAS =
System</TD></TR></TBODY></TABLE><BR>
<DIV class=3D"c proctitle">The GLM Procedure</DIV>
<DIV class=3D"c proctitle">&nbsp;</DIV>
<DIV class=3D"c proctitle">Student-Newman-Keuls Test for CBC</DIV>
<P><BR>
<P>
<DIV align=3Dcenter>
<TABLE class=3Dnotecontent>
  <TBODY>
  <TR>
    <TD class=3D"c notebanner">Note:</TD>
    <TD class=3D"l notecontent">This test controls the Type I =
experimentwise=20
      error rate under the complete null hypothesis but not under =
partial null=20
      hypotheses.</TD></TR></TBODY></TABLE></DIV>
<P>
<DIV>
<DIV align=3Dcenter>
<TABLE class=3Dtable borderColor=3D#c1c1c1 cellSpacing=3D0 =
cellPadding=3D5 rules=3Dall=20
summary=3D"Procedure GLM: Information" frame=3Dbox>
  <COLGROUP>
  <COL>
  <COL></COLGROUP>
  <TBODY>
  <TR>
    <TH class=3D"l rowheader" scope=3Drow>Alpha</TH>
    <TD class=3D"r data">0.05</TD></TR>
  <TR>
    <TH class=3D"l rowheader" scope=3Drow>Error Degrees of Freedom</TH>
    <TD class=3D"r data">1194</TD></TR>
  <TR>
    <TH class=3D"l rowheader" scope=3Drow>Error Mean Square</TH>
    <TD class=3D"r data">2.159384</TD></TR>
  <TR>
    <TH class=3D"l rowheader" scope=3Drow>Harmonic Mean of Cell =
Sizes</TH>
    <TD class=3D"r =
data">385.7143</TD></TR></TBODY></TABLE></DIV></DIV><BR><BR>
<P>
<DIV align=3Dcenter>
<TABLE class=3Dnotecontent>
  <TBODY>
  <TR>
    <TD class=3D"c notebanner">Note:</TD>
    <TD class=3D"l notecontent">Cell sizes are not=20
equal.</TD></TR></TBODY></TABLE></DIV>
<P><A name=3DIDX216></A>
<DIV>
<DIV align=3Dcenter>
<TABLE class=3Dtable borderColor=3D#c1c1c1 cellSpacing=3D0 =
cellPadding=3D5 rules=3Dall=20
summary=3D"Procedure GLM: Critical Ranges" frame=3Dbox>
  <COLGROUP>
  <COL></COLGROUP>
  <COLGROUP>
  <COL>
  <COL></COLGROUP>
  <THEAD>
  <TR>
    <TH class=3D"l b header" scope=3Dcol>Number of Means</TH>
    <TH class=3D"r b header" scope=3Dcol>2</TH>
    <TH class=3D"r b header" scope=3Dcol>3</TH></TR></THEAD>
  <TBODY>
  <TR>
    <TH class=3D"l rowheader" scope=3Drow>Critical Range</TH>
    <TD class=3D"r data">0.207604</TD>
    <TD class=3D"r =
data">0.2483089</TD></TR></TBODY></TABLE></DIV></DIV><BR><A=20
name=3DIDX217></A>
<DIV>
<DIV class=3Dc><IMG class=3Dc style=3D"HEIGHT: 316px; WIDTH: 375px" =
border=3D0=20
alt=3DLinesPlot252.png=20
src=3D"file:///C:/Users/DEMSSIE/AppData/Local/Temp/SAS%20Temporary%20File=
s/_TD6404_DESKTOP-G6FE1C4_/LinesPlot252.png">=20
</DIV></DIV><BR>
<P style=3D"PAGE-BREAK-AFTER: always"><BR></P>
<HR SIZE=3D3>
<A name=3DIDX218></A>
<TABLE class=3Dsystitleandfootercontainer cellSpacing=3D1 =
cellPadding=3D1 rules=3Dnone=20
width=3D"100%" summary=3D"Page Layout" border=3D0 frame=3Dvoid>
  <TBODY>
  <TR>
    <TD class=3D"c systemtitle">The SAS =
System</TD></TR></TBODY></TABLE><BR>
<DIV class=3D"c proctitle">The GLM Procedure</DIV>
<DIV class=3D"c proctitle">&nbsp;</DIV>
<DIV class=3D"c proctitle">Tukey's Studentized Range (HSD) Test for =
CBC</DIV>
<P><BR>
<P>
<DIV align=3Dcenter>
<TABLE class=3Dnotecontent>
  <TBODY>
  <TR>
    <TD class=3D"c notebanner">Note:</TD>
    <TD class=3D"l notecontent">This test controls the Type I =
experimentwise=20
      error rate, but it generally has a higher Type II error rate than=20
  REGWQ.</TD></TR></TBODY></TABLE></DIV>
<P>
<DIV>
<DIV align=3Dcenter>
<TABLE class=3Dtable borderColor=3D#c1c1c1 cellSpacing=3D0 =
cellPadding=3D5 rules=3Dall=20
summary=3D"Procedure GLM: Information" frame=3Dbox>
  <COLGROUP>
  <COL>
  <COL></COLGROUP>
  <TBODY>
  <TR>
    <TH class=3D"l rowheader" scope=3Drow>Alpha</TH>
    <TD class=3D"r data">0.05</TD></TR>
  <TR>
    <TH class=3D"l rowheader" scope=3Drow>Error Degrees of Freedom</TH>
    <TD class=3D"r data">1194</TD></TR>
  <TR>
    <TH class=3D"l rowheader" scope=3Drow>Error Mean Square</TH>
    <TD class=3D"r data">2.159384</TD></TR>
  <TR>
    <TH class=3D"l rowheader" scope=3Drow>Critical Value of Studentized =
Range</TH>
    <TD class=3D"r data">3.31864</TD></TR>
  <TR>
    <TH class=3D"l rowheader" scope=3Drow>Minimum Significant =
Difference</TH>
    <TD class=3D"r data">0.2483</TD></TR>
  <TR>
    <TH class=3D"l rowheader" scope=3Drow>Harmonic Mean of Cell =
Sizes</TH>
    <TD class=3D"r =
data">385.7143</TD></TR></TBODY></TABLE></DIV></DIV><BR><BR>
<P>
<DIV align=3Dcenter>
<TABLE class=3Dnotecontent>
  <TBODY>
  <TR>
    <TD class=3D"c notebanner">Note:</TD>
    <TD class=3D"l notecontent">Cell sizes are not=20
equal.</TD></TR></TBODY></TABLE></DIV>
<P><A name=3DIDX219></A>
<DIV>
<DIV class=3Dc><IMG class=3Dc style=3D"HEIGHT: 316px; WIDTH: 375px" =
border=3D0=20
alt=3DLinesPlot253.png=20
src=3D"file:///C:/Users/DEMSSIE/AppData/Local/Temp/SAS%20Temporary%20File=
s/_TD6404_DESKTOP-G6FE1C4_/LinesPlot253.png">=20
</DIV></DIV><BR>
<P style=3D"PAGE-BREAK-AFTER: always"><BR></P>
<HR SIZE=3D3>
<A name=3DIDX220></A>
<TABLE class=3Dsystitleandfootercontainer cellSpacing=3D1 =
cellPadding=3D1 rules=3Dnone=20
width=3D"100%" summary=3D"Page Layout" border=3D0 frame=3Dvoid>
  <TBODY>
  <TR>
    <TD class=3D"c systemtitle">The SAS =
System</TD></TR></TBODY></TABLE><BR>
<DIV class=3D"c proctitle">The GLM Procedure</DIV>
<DIV class=3D"c proctitle">&nbsp;</DIV>
<P>
<DIV>
<DIV class=3Dc><IMG class=3Dc style=3D"HEIGHT: 480px; WIDTH: 640px" =
border=3D0=20
alt=3D"Distribution of BW by agro"=20
src=3D"file:///C:/Users/DEMSSIE/AppData/Local/Temp/SAS%20Temporary%20File=
s/_TD6404_DESKTOP-G6FE1C4_/BoxPlot351.png">=20
</DIV></DIV><BR>
<P style=3D"PAGE-BREAK-AFTER: always"><BR></P>
<HR SIZE=3D3>
<A name=3DIDX221></A>
<TABLE class=3Dsystitleandfootercontainer cellSpacing=3D1 =
cellPadding=3D1 rules=3Dnone=20
width=3D"100%" summary=3D"Page Layout" border=3D0 frame=3Dvoid>
  <TBODY>
  <TR>
    <TD class=3D"c systemtitle">The SAS =
System</TD></TR></TBODY></TABLE><BR>
<DIV class=3D"c proctitle">The GLM Procedure</DIV>
<DIV class=3D"c proctitle">&nbsp;</DIV>
<DIV class=3D"c proctitle">Student-Newman-Keuls Test for BW</DIV>
<P><BR>
<P>
<DIV align=3Dcenter>
<TABLE class=3Dnotecontent>
  <TBODY>
  <TR>
    <TD class=3D"c notebanner">Note:</TD>
    <TD class=3D"l notecontent">This test controls the Type I =
experimentwise=20
      error rate under the complete null hypothesis but not under =
partial null=20
      hypotheses.</TD></TR></TBODY></TABLE></DIV>
<P>
<DIV>
<DIV align=3Dcenter>
<TABLE class=3Dtable borderColor=3D#c1c1c1 cellSpacing=3D0 =
cellPadding=3D5 rules=3Dall=20
summary=3D"Procedure GLM: Information" frame=3Dbox>
  <COLGROUP>
  <COL>
  <COL></COLGROUP>
  <TBODY>
  <TR>
    <TH class=3D"l rowheader" scope=3Drow>Alpha</TH>
    <TD class=3D"r data">0.05</TD></TR>
  <TR>
    <TH class=3D"l rowheader" scope=3Drow>Error Degrees of Freedom</TH>
    <TD class=3D"r data">1194</TD></TR>
  <TR>
    <TH class=3D"l rowheader" scope=3Drow>Error Mean Square</TH>
    <TD class=3D"r data">1324.686</TD></TR>
  <TR>
    <TH class=3D"l rowheader" scope=3Drow>Harmonic Mean of Cell =
Sizes</TH>
    <TD class=3D"r =
data">385.7143</TD></TR></TBODY></TABLE></DIV></DIV><BR><BR>
<P>
<DIV align=3Dcenter>
<TABLE class=3Dnotecontent>
  <TBODY>
  <TR>
    <TD class=3D"c notebanner">Note:</TD>
    <TD class=3D"l notecontent">Cell sizes are not=20
equal.</TD></TR></TBODY></TABLE></DIV>
<P><A name=3DIDX222></A>
<DIV>
<DIV align=3Dcenter>
<TABLE class=3Dtable borderColor=3D#c1c1c1 cellSpacing=3D0 =
cellPadding=3D5 rules=3Dall=20
summary=3D"Procedure GLM: Critical Ranges" frame=3Dbox>
  <COLGROUP>
  <COL></COLGROUP>
  <COLGROUP>
  <COL>
  <COL></COLGROUP>
  <THEAD>
  <TR>
    <TH class=3D"l b header" scope=3Dcol>Number of Means</TH>
    <TH class=3D"r b header" scope=3Dcol>2</TH>
    <TH class=3D"r b header" scope=3Dcol>3</TH></TR></THEAD>
  <TBODY>
  <TR>
    <TH class=3D"l rowheader" scope=3Drow>Critical Range</TH>
    <TD class=3D"r data">5.1419428</TD>
    <TD class=3D"r =
data">6.1501227</TD></TR></TBODY></TABLE></DIV></DIV><BR><A=20
name=3DIDX223></A>
<DIV>
<DIV class=3Dc><IMG class=3Dc style=3D"HEIGHT: 316px; WIDTH: 375px" =
border=3D0=20
alt=3DLinesPlot254.png=20
src=3D"file:///C:/Users/DEMSSIE/AppData/Local/Temp/SAS%20Temporary%20File=
s/_TD6404_DESKTOP-G6FE1C4_/LinesPlot254.png">=20
</DIV></DIV><BR>
<P style=3D"PAGE-BREAK-AFTER: always"><BR></P>
<HR SIZE=3D3>
<A name=3DIDX224></A>
<TABLE class=3Dsystitleandfootercontainer cellSpacing=3D1 =
cellPadding=3D1 rules=3Dnone=20
width=3D"100%" summary=3D"Page Layout" border=3D0 frame=3Dvoid>
  <TBODY>
  <TR>
    <TD class=3D"c systemtitle">The SAS =
System</TD></TR></TBODY></TABLE><BR>
<DIV class=3D"c proctitle">The GLM Procedure</DIV>
<DIV class=3D"c proctitle">&nbsp;</DIV>
<DIV class=3D"c proctitle">Tukey's Studentized Range (HSD) Test for =
BW</DIV>
<P><BR>
<P>
<DIV align=3Dcenter>
<TABLE class=3Dnotecontent>
  <TBODY>
  <TR>
    <TD class=3D"c notebanner">Note:</TD>
    <TD class=3D"l notecontent">This test controls the Type I =
experimentwise=20
      error rate, but it generally has a higher Type II error rate than=20
  REGWQ.</TD></TR></TBODY></TABLE></DIV>
<P>
<DIV>
<DIV align=3Dcenter>
<TABLE class=3Dtable borderColor=3D#c1c1c1 cellSpacing=3D0 =
cellPadding=3D5 rules=3Dall=20
summary=3D"Procedure GLM: Information" frame=3Dbox>
  <COLGROUP>
  <COL>
  <COL></COLGROUP>
  <TBODY>
  <TR>
    <TH class=3D"l rowheader" scope=3Drow>Alpha</TH>
    <TD class=3D"r data">0.05</TD></TR>
  <TR>
    <TH class=3D"l rowheader" scope=3Drow>Error Degrees of Freedom</TH>
    <TD class=3D"r data">1194</TD></TR>
  <TR>
    <TH class=3D"l rowheader" scope=3Drow>Error Mean Square</TH>
    <TD class=3D"r data">1324.686</TD></TR>
  <TR>
    <TH class=3D"l rowheader" scope=3Drow>Critical Value of Studentized =
Range</TH>
    <TD class=3D"r data">3.31864</TD></TR>
  <TR>
    <TH class=3D"l rowheader" scope=3Drow>Minimum Significant =
Difference</TH>
    <TD class=3D"r data">6.1501</TD></TR>
  <TR>
    <TH class=3D"l rowheader" scope=3Drow>Harmonic Mean of Cell =
Sizes</TH>
    <TD class=3D"r =
data">385.7143</TD></TR></TBODY></TABLE></DIV></DIV><BR><BR>
<P>
<DIV align=3Dcenter>
<TABLE class=3Dnotecontent>
  <TBODY>
  <TR>
    <TD class=3D"c notebanner">Note:</TD>
    <TD class=3D"l notecontent">Cell sizes are not=20
equal.</TD></TR></TBODY></TABLE></DIV>
<P><A name=3DIDX225></A>
<DIV>
<DIV class=3Dc><IMG class=3Dc style=3D"HEIGHT: 316px; WIDTH: 375px" =
border=3D0=20
alt=3DLinesPlot255.png=20
src=3D"file:///C:/Users/DEMSSIE/AppData/Local/Temp/SAS%20Temporary%20File=
s/_TD6404_DESKTOP-G6FE1C4_/LinesPlot255.png">=20
</DIV></DIV><BR>
<P style=3D"PAGE-BREAK-AFTER: always"><BR></P>
<HR SIZE=3D3>
<A name=3DIDX226></A>
<TABLE class=3Dsystitleandfootercontainer cellSpacing=3D1 =
cellPadding=3D1 rules=3Dnone=20
width=3D"100%" summary=3D"Page Layout" border=3D0 frame=3Dvoid>
  <TBODY>
  <TR>
    <TD class=3D"c systemtitle">The SAS =
System</TD></TR></TBODY></TABLE><BR>
<DIV class=3D"c proctitle">The GLM Procedure</DIV>
<DIV class=3D"c proctitle">&nbsp;</DIV>
<P>
<DIV>
<DIV class=3Dc><IMG class=3Dc style=3D"HEIGHT: 480px; WIDTH: 640px" =
border=3D0=20
alt=3D"Distribution of MC by sex*agro"=20
src=3D"file:///C:/Users/DEMSSIE/AppData/Local/Temp/SAS%20Temporary%20File=
s/_TD6404_DESKTOP-G6FE1C4_/BoxPlot352.png">=20
</DIV></DIV><BR><A name=3DIDX227></A>
<DIV>
<DIV class=3Dc><IMG class=3Dc style=3D"HEIGHT: 480px; WIDTH: 640px" =
border=3D0=20
alt=3D"Distribution of HL by sex*agro"=20
src=3D"file:///C:/Users/DEMSSIE/AppData/Local/Temp/SAS%20Temporary%20File=
s/_TD6404_DESKTOP-G6FE1C4_/BoxPlot353.png">=20
</DIV></DIV><BR><A name=3DIDX228></A>
<DIV>
<DIV class=3Dc><IMG class=3Dc style=3D"HEIGHT: 480px; WIDTH: 640px" =
border=3D0=20
alt=3D"Distribution of BL by sex*agro"=20
src=3D"file:///C:/Users/DEMSSIE/AppData/Local/Temp/SAS%20Temporary%20File=
s/_TD6404_DESKTOP-G6FE1C4_/BoxPlot354.png">=20
</DIV></DIV><BR><A name=3DIDX229></A>
<DIV>
<DIV class=3Dc><IMG class=3Dc style=3D"HEIGHT: 480px; WIDTH: 640px" =
border=3D0=20
alt=3D"Distribution of HG by sex*agro"=20
src=3D"file:///C:/Users/DEMSSIE/AppData/Local/Temp/SAS%20Temporary%20File=
s/_TD6404_DESKTOP-G6FE1C4_/BoxPlot355.png">=20
</DIV></DIV><BR><A name=3DIDX230></A>
<DIV>
<DIV class=3Dc><IMG class=3Dc style=3D"HEIGHT: 480px; WIDTH: 640px" =
border=3D0=20
alt=3D"Distribution of PW by sex*agro"=20
src=3D"file:///C:/Users/DEMSSIE/AppData/Local/Temp/SAS%20Temporary%20File=
s/_TD6404_DESKTOP-G6FE1C4_/BoxPlot356.png">=20
</DIV></DIV><BR><A name=3DIDX231></A>
<DIV>
<DIV class=3Dc><IMG class=3Dc style=3D"HEIGHT: 480px; WIDTH: 640px" =
border=3D0=20
alt=3D"Distribution of HW by sex*agro"=20
src=3D"file:///C:/Users/DEMSSIE/AppData/Local/Temp/SAS%20Temporary%20File=
s/_TD6404_DESKTOP-G6FE1C4_/BoxPlot357.png">=20
</DIV></DIV><BR><A name=3DIDX232></A>
<DIV>
<DIV class=3Dc><IMG class=3Dc style=3D"HEIGHT: 480px; WIDTH: 640px" =
border=3D0=20
alt=3D"Distribution of CBC by sex*agro"=20
src=3D"file:///C:/Users/DEMSSIE/AppData/Local/Temp/SAS%20Temporary%20File=
s/_TD6404_DESKTOP-G6FE1C4_/BoxPlot358.png">=20
</DIV></DIV><BR><A name=3DIDX233></A>
<DIV>
<DIV class=3Dc><IMG class=3Dc style=3D"HEIGHT: 480px; WIDTH: 640px" =
border=3D0=20
alt=3D"Distribution of BW by sex*agro"=20
src=3D"file:///C:/Users/DEMSSIE/AppData/Local/Temp/SAS%20Temporary%20File=
s/_TD6404_DESKTOP-G6FE1C4_/BoxPlot359.png">=20
</DIV></DIV><BR><A name=3DIDX234></A>
<DIV>
<DIV align=3Dcenter>
<TABLE class=3Dtable borderColor=3D#c1c1c1 cellSpacing=3D0 =
cellPadding=3D5 rules=3Dall=20
summary=3D"Procedure GLM: Means" frame=3Dbox>
  <COLGROUP>
  <COL>
  <COL>
  <COL></COLGROUP>
  <COLGROUP>
  <COL>
  <COL>
  <COL>
  <COL>
  <COL>
  <COL>
  <COL>
  <COL>
  <COL>
  <COL>
  <COL>
  <COL>
  <COL>
  <COL>
  <COL>
  <COL></COLGROUP>
  <THEAD>
  <TR>
    <TH class=3D"l b header" rowSpan=3D2 scope=3Dcol>Level =
of<BR>sex</TH>
    <TH class=3D"l b header" rowSpan=3D2 scope=3Dcol>Level =
of<BR>agro</TH>
    <TH class=3D"r b header" rowSpan=3D2 scope=3Dcol>N</TH>
    <TH class=3D"c b header" colSpan=3D2 scope=3Dcolgroup>MC</TH>
    <TH class=3D"c b header" colSpan=3D2 scope=3Dcolgroup>HL</TH>
    <TH class=3D"c b header" colSpan=3D2 scope=3Dcolgroup>BL</TH>
    <TH class=3D"c b header" colSpan=3D2 scope=3Dcolgroup>HG</TH>
    <TH class=3D"c b header" colSpan=3D2 scope=3Dcolgroup>PW</TH>
    <TH class=3D"c b header" colSpan=3D2 scope=3Dcolgroup>HW</TH>
    <TH class=3D"c b header" colSpan=3D2 scope=3Dcolgroup>CBC</TH>
    <TH class=3D"c b header" colSpan=3D2 scope=3Dcolgroup>BW</TH></TR>
  <TR>
    <TH class=3D"r b header" scope=3Dcol>Mean</TH>
    <TH class=3D"r b header" scope=3Dcol>Std Dev</TH>
    <TH class=3D"r b header" scope=3Dcol>Mean</TH>
    <TH class=3D"r b header" scope=3Dcol>Std Dev</TH>
    <TH class=3D"r b header" scope=3Dcol>Mean</TH>
    <TH class=3D"r b header" scope=3Dcol>Std Dev</TH>
    <TH class=3D"r b header" scope=3Dcol>Mean</TH>
    <TH class=3D"r b header" scope=3Dcol>Std Dev</TH>
    <TH class=3D"r b header" scope=3Dcol>Mean</TH>
    <TH class=3D"r b header" scope=3Dcol>Std Dev</TH>
    <TH class=3D"r b header" scope=3Dcol>Mean</TH>
    <TH class=3D"r b header" scope=3Dcol>Std Dev</TH>
    <TH class=3D"r b header" scope=3Dcol>Mean</TH>
    <TH class=3D"r b header" scope=3Dcol>Std Dev</TH>
    <TH class=3D"r b header" scope=3Dcol>Mean</TH>
    <TH class=3D"r b header" scope=3Dcol>Std Dev</TH></TR></THEAD>
  <TBODY>
  <TR>
    <TH class=3D"l rowheader" scope=3Drow>1</TH>
    <TH class=3D"l rowheader" scope=3Drow>1</TH>
    <TH class=3D"r data">150</TH>
    <TD class=3D"r data">37.7266667</TD>
    <TD class=3D"r data">3.29713454</TD>
    <TD class=3D"r data">20.9000000</TD>
    <TD class=3D"r data">5.36550003</TD>
    <TD class=3D"r data">115.133333</TD>
    <TD class=3D"r data">6.89778358</TD>
    <TD class=3D"r data">143.773333</TD>
    <TD class=3D"r data">11.9457087</TD>
    <TD class=3D"r data">32.3266667</TD>
    <TD class=3D"r data">2.15349464</TD>
    <TD class=3D"r data">113.586667</TD>
    <TD class=3D"r data">5.87930812</TD>
    <TD class=3D"r data">21.2733333</TD>
    <TD class=3D"r data">1.37522014</TD>
    <TD class=3D"r data">233.468000</TD>
    <TD class=3D"r data">55.5886152</TD></TR>
  <TR>
    <TH class=3D"l rowheader" scope=3Drow>1</TH>
    <TH class=3D"l rowheader" scope=3Drow>2</TH>
    <TH class=3D"r data">100</TH>
    <TD class=3D"r data">38.5800000</TD>
    <TD class=3D"r data">2.87511089</TD>
    <TD class=3D"r data">19.8200000</TD>
    <TD class=3D"r data">5.34729234</TD>
    <TD class=3D"r data">115.180000</TD>
    <TD class=3D"r data">7.59103671</TD>
    <TD class=3D"r data">144.270000</TD>
    <TD class=3D"r data">11.0790137</TD>
    <TD class=3D"r data">32.2900000</TD>
    <TD class=3D"r data">2.91389912</TD>
    <TD class=3D"r data">114.970000</TD>
    <TD class=3D"r data">5.91087852</TD>
    <TD class=3D"r data">21.0400000</TD>
    <TD class=3D"r data">1.59494150</TD>
    <TD class=3D"r data">235.174000</TD>
    <TD class=3D"r data">50.5040985</TD></TR>
  <TR>
    <TH class=3D"l rowheader" scope=3Drow>1</TH>
    <TH class=3D"l rowheader" scope=3Drow>3</TH>
    <TH class=3D"r data">150</TH>
    <TD class=3D"r data">38.6533333</TD>
    <TD class=3D"r data">3.56151440</TD>
    <TD class=3D"r data">22.7000000</TD>
    <TD class=3D"r data">3.51554553</TD>
    <TD class=3D"r data">111.606667</TD>
    <TD class=3D"r data">7.22123701</TD>
    <TD class=3D"r data">141.580000</TD>
    <TD class=3D"r data">9.7397477</TD>
    <TD class=3D"r data">32.5800000</TD>
    <TD class=3D"r data">3.48586792</TD>
    <TD class=3D"r data">112.160000</TD>
    <TD class=3D"r data">4.63149417</TD>
    <TD class=3D"r data">21.4933333</TD>
    <TD class=3D"r data">2.00250403</TD>
    <TD class=3D"r data">222.692667</TD>
    <TD class=3D"r data">42.8460113</TD></TR>
  <TR>
    <TH class=3D"l rowheader" scope=3Drow>2</TH>
    <TH class=3D"l rowheader" scope=3Drow>1</TH>
    <TH class=3D"r data">300</TH>
    <TD class=3D"r data">35.0800000</TD>
    <TD class=3D"r data">1.78256138</TD>
    <TD class=3D"r data">18.6233333</TD>
    <TD class=3D"r data">4.48946618</TD>
    <TD class=3D"r data">111.030000</TD>
    <TD class=3D"r data">5.94420265</TD>
    <TD class=3D"r data">137.870000</TD>
    <TD class=3D"r data">6.1181046</TD>
    <TD class=3D"r data">32.5500000</TD>
    <TD class=3D"r data">1.70210375</TD>
    <TD class=3D"r data">110.696667</TD>
    <TD class=3D"r data">4.78899123</TD>
    <TD class=3D"r data">19.2766667</TD>
    <TD class=3D"r data">1.10341014</TD>
    <TD class=3D"r data">205.511667</TD>
    <TD class=3D"r data">25.8521633</TD></TR>
  <TR>
    <TH class=3D"l rowheader" scope=3Drow>2</TH>
    <TH class=3D"l rowheader" scope=3Drow>2</TH>
    <TH class=3D"r data">200</TH>
    <TD class=3D"r data">35.3850000</TD>
    <TD class=3D"r data">1.32117467</TD>
    <TD class=3D"r data">20.2950000</TD>
    <TD class=3D"r data">4.79823827</TD>
    <TD class=3D"r data">109.705000</TD>
    <TD class=3D"r data">4.91004252</TD>
    <TD class=3D"r data">135.465000</TD>
    <TD class=3D"r data">5.2714053</TD>
    <TD class=3D"r data">31.8550000</TD>
    <TD class=3D"r data">1.72010722</TD>
    <TD class=3D"r data">110.740000</TD>
    <TD class=3D"r data">3.58281773</TD>
    <TD class=3D"r data">19.3950000</TD>
    <TD class=3D"r data">1.37784881</TD>
    <TD class=3D"r data">195.507500</TD>
    <TD class=3D"r data">21.2253450</TD></TR>
  <TR>
    <TH class=3D"l rowheader" scope=3Drow>2</TH>
    <TH class=3D"l rowheader" scope=3Drow>3</TH>
    <TH class=3D"r data">300</TH>
    <TD class=3D"r data">35.6800000</TD>
    <TD class=3D"r data">2.36139520</TD>
    <TD class=3D"r data">22.2400000</TD>
    <TD class=3D"r data">3.80842228</TD>
    <TD class=3D"r data">109.466667</TD>
    <TD class=3D"r data">6.31997065</TD>
    <TD class=3D"r data">134.063333</TD>
    <TD class=3D"r data">7.9953575</TD>
    <TD class=3D"r data">31.7933333</TD>
    <TD class=3D"r data">2.79583222</TD>
    <TD class=3D"r data">109.300000</TD>
    <TD class=3D"r data">5.45182612</TD>
    <TD class=3D"r data">19.2866667</TD>
    <TD class=3D"r data">1.53590981</TD>
    <TD class=3D"r data">190.919667</TD>
    <TD class=3D"r =
data">31.9761436</TD></TR></TBODY></TABLE></DIV></DIV><BR>
<P style=3D"PAGE-BREAK-AFTER: always"><BR></P>
<HR SIZE=3D3>
<A name=3DIDX235></A>
<TABLE class=3Dsystitleandfootercontainer cellSpacing=3D1 =
cellPadding=3D1 rules=3Dnone=20
width=3D"100%" summary=3D"Page Layout" border=3D0 frame=3Dvoid>
  <TBODY>
  <TR>
    <TD class=3D"c systemtitle">The SAS =
System</TD></TR></TBODY></TABLE><BR>
<DIV class=3D"c proctitle">The GLM Procedure</DIV>
<P>
<DIV>
<DIV class=3Dc><IMG class=3Dc style=3D"HEIGHT: 480px; WIDTH: 640px" =
border=3D0=20
alt=3D"Distribution of MC by sex"=20
src=3D"file:///C:/Users/DEMSSIE/AppData/Local/Temp/SAS%20Temporary%20File=
s/_TD6404_DESKTOP-G6FE1C4_/BoxPlot360.png">=20
</DIV></DIV><BR><A name=3DIDX236></A>
<DIV>
<DIV class=3Dc><IMG class=3Dc style=3D"HEIGHT: 480px; WIDTH: 640px" =
border=3D0=20
alt=3D"Distribution of HL by sex"=20
src=3D"file:///C:/Users/DEMSSIE/AppData/Local/Temp/SAS%20Temporary%20File=
s/_TD6404_DESKTOP-G6FE1C4_/BoxPlot361.png">=20
</DIV></DIV><BR><A name=3DIDX237></A>
<DIV>
<DIV class=3Dc><IMG class=3Dc style=3D"HEIGHT: 480px; WIDTH: 640px" =
border=3D0=20
alt=3D"Distribution of BL by sex"=20
src=3D"file:///C:/Users/DEMSSIE/AppData/Local/Temp/SAS%20Temporary%20File=
s/_TD6404_DESKTOP-G6FE1C4_/BoxPlot362.png">=20
</DIV></DIV><BR><A name=3DIDX238></A>
<DIV>
<DIV class=3Dc><IMG class=3Dc style=3D"HEIGHT: 480px; WIDTH: 640px" =
border=3D0=20
alt=3D"Distribution of HG by sex"=20
src=3D"file:///C:/Users/DEMSSIE/AppData/Local/Temp/SAS%20Temporary%20File=
s/_TD6404_DESKTOP-G6FE1C4_/BoxPlot363.png">=20
</DIV></DIV><BR><A name=3DIDX239></A>
<DIV>
<DIV class=3Dc><IMG class=3Dc style=3D"HEIGHT: 480px; WIDTH: 640px" =
border=3D0=20
alt=3D"Distribution of PW by sex"=20
src=3D"file:///C:/Users/DEMSSIE/AppData/Local/Temp/SAS%20Temporary%20File=
s/_TD6404_DESKTOP-G6FE1C4_/BoxPlot364.png">=20
</DIV></DIV><BR><A name=3DIDX240></A>
<DIV>
<DIV class=3Dc><IMG class=3Dc style=3D"HEIGHT: 480px; WIDTH: 640px" =
border=3D0=20
alt=3D"Distribution of HW by sex"=20
src=3D"file:///C:/Users/DEMSSIE/AppData/Local/Temp/SAS%20Temporary%20File=
s/_TD6404_DESKTOP-G6FE1C4_/BoxPlot365.png">=20
</DIV></DIV><BR><A name=3DIDX241></A>
<DIV>
<DIV class=3Dc><IMG class=3Dc style=3D"HEIGHT: 480px; WIDTH: 640px" =
border=3D0=20
alt=3D"Distribution of CBC by sex"=20
src=3D"file:///C:/Users/DEMSSIE/AppData/Local/Temp/SAS%20Temporary%20File=
s/_TD6404_DESKTOP-G6FE1C4_/BoxPlot366.png">=20
</DIV></DIV><BR><A name=3DIDX242></A>
<DIV>
<DIV class=3Dc><IMG class=3Dc style=3D"HEIGHT: 480px; WIDTH: 640px" =
border=3D0=20
alt=3D"Distribution of BW by sex"=20
src=3D"file:///C:/Users/DEMSSIE/AppData/Local/Temp/SAS%20Temporary%20File=
s/_TD6404_DESKTOP-G6FE1C4_/BoxPlot367.png">=20
</DIV></DIV><BR><A name=3DIDX243></A>
<DIV>
<DIV align=3Dcenter>
<TABLE class=3Dtable borderColor=3D#c1c1c1 cellSpacing=3D0 =
cellPadding=3D5 rules=3Dall=20
summary=3D"Procedure GLM: Means" frame=3Dbox>
  <COLGROUP>
  <COL>
  <COL></COLGROUP>
  <COLGROUP>
  <COL>
  <COL>
  <COL>
  <COL>
  <COL>
  <COL>
  <COL>
  <COL>
  <COL>
  <COL>
  <COL>
  <COL>
  <COL>
  <COL>
  <COL>
  <COL></COLGROUP>
  <THEAD>
  <TR>
    <TH class=3D"l b header" rowSpan=3D2 scope=3Dcol>Level =
of<BR>sex</TH>
    <TH class=3D"r b header" rowSpan=3D2 scope=3Dcol>N</TH>
    <TH class=3D"c b header" colSpan=3D2 scope=3Dcolgroup>MC</TH>
    <TH class=3D"c b header" colSpan=3D2 scope=3Dcolgroup>HL</TH>
    <TH class=3D"c b header" colSpan=3D2 scope=3Dcolgroup>BL</TH>
    <TH class=3D"c b header" colSpan=3D2 scope=3Dcolgroup>HG</TH>
    <TH class=3D"c b header" colSpan=3D2 scope=3Dcolgroup>PW</TH>
    <TH class=3D"c b header" colSpan=3D2 scope=3Dcolgroup>HW</TH>
    <TH class=3D"c b header" colSpan=3D2 scope=3Dcolgroup>CBC</TH>
    <TH class=3D"c b header" colSpan=3D2 scope=3Dcolgroup>BW</TH></TR>
  <TR>
    <TH class=3D"r b header" scope=3Dcol>Mean</TH>
    <TH class=3D"r b header" scope=3Dcol>Std Dev</TH>
    <TH class=3D"r b header" scope=3Dcol>Mean</TH>
    <TH class=3D"r b header" scope=3Dcol>Std Dev</TH>
    <TH class=3D"r b header" scope=3Dcol>Mean</TH>
    <TH class=3D"r b header" scope=3Dcol>Std Dev</TH>
    <TH class=3D"r b header" scope=3Dcol>Mean</TH>
    <TH class=3D"r b header" scope=3Dcol>Std Dev</TH>
    <TH class=3D"r b header" scope=3Dcol>Mean</TH>
    <TH class=3D"r b header" scope=3Dcol>Std Dev</TH>
    <TH class=3D"r b header" scope=3Dcol>Mean</TH>
    <TH class=3D"r b header" scope=3Dcol>Std Dev</TH>
    <TH class=3D"r b header" scope=3Dcol>Mean</TH>
    <TH class=3D"r b header" scope=3Dcol>Std Dev</TH>
    <TH class=3D"r b header" scope=3Dcol>Mean</TH>
    <TH class=3D"r b header" scope=3Dcol>Std Dev</TH></TR></THEAD>
  <TBODY>
  <TR>
    <TH class=3D"l rowheader" scope=3Drow>1</TH>
    <TH class=3D"r data">400</TH>
    <TD class=3D"r data">38.2875000</TD>
    <TD class=3D"r data">3.32226389</TD>
    <TD class=3D"r data">21.3050000</TD>
    <TD class=3D"r data">4.87918961</TD>
    <TD class=3D"r data">113.822500</TD>
    <TD class=3D"r data">7.38188488</TD>
    <TD class=3D"r data">143.075000</TD>
    <TD class=3D"r data">10.9795606</TD>
    <TD class=3D"r data">32.4125000</TD>
    <TD class=3D"r data">2.89712393</TD>
    <TD class=3D"r data">113.397500</TD>
    <TD class=3D"r data">5.54945808</TD>
    <TD class=3D"r data">21.2975000</TD>
    <TD class=3D"r data">1.69297346</TD>
    <TD class=3D"r data">229.853750</TD>
    <TD class=3D"r data">50.0364072</TD></TR>
  <TR>
    <TH class=3D"l rowheader" scope=3Drow>2</TH>
    <TH class=3D"r data">800</TH>
    <TD class=3D"r data">35.3812500</TD>
    <TD class=3D"r data">1.94373895</TD>
    <TD class=3D"r data">20.3975000</TD>
    <TD class=3D"r data">4.60037477</TD>
    <TD class=3D"r data">110.112500</TD>
    <TD class=3D"r data">5.88966926</TD>
    <TD class=3D"r data">135.841250</TD>
    <TD class=3D"r data">6.9005848</TD>
    <TD class=3D"r data">32.0925000</TD>
    <TD class=3D"r data">2.20738180</TD>
    <TD class=3D"r data">110.183750</TD>
    <TD class=3D"r data">4.83442867</TD>
    <TD class=3D"r data">19.3100000</TD>
    <TD class=3D"r data">1.34672458</TD>
    <TD class=3D"r data">197.538625</TD>
    <TD class=3D"r =
data">28.0408083</TD></TR></TBODY></TABLE></DIV></DIV><BR><A=20
name=3DIDX244></A>
<DIV>
<DIV class=3Dc><IMG class=3Dc style=3D"HEIGHT: 480px; WIDTH: 640px" =
border=3D0=20
alt=3D"Distribution of MC by agro"=20
src=3D"file:///C:/Users/DEMSSIE/AppData/Local/Temp/SAS%20Temporary%20File=
s/_TD6404_DESKTOP-G6FE1C4_/BoxPlot368.png">=20
</DIV></DIV><BR><A name=3DIDX245></A>
<DIV>
<DIV class=3Dc><IMG class=3Dc style=3D"HEIGHT: 480px; WIDTH: 640px" =
border=3D0=20
alt=3D"Distribution of HL by agro"=20
src=3D"file:///C:/Users/DEMSSIE/AppData/Local/Temp/SAS%20Temporary%20File=
s/_TD6404_DESKTOP-G6FE1C4_/BoxPlot369.png">=20
</DIV></DIV><BR><A name=3DIDX246></A>
<DIV>
<DIV class=3Dc><IMG class=3Dc style=3D"HEIGHT: 480px; WIDTH: 640px" =
border=3D0=20
alt=3D"Distribution of BL by agro"=20
src=3D"file:///C:/Users/DEMSSIE/AppData/Local/Temp/SAS%20Temporary%20File=
s/_TD6404_DESKTOP-G6FE1C4_/BoxPlot370.png">=20
</DIV></DIV><BR><A name=3DIDX247></A>
<DIV>
<DIV class=3Dc><IMG class=3Dc style=3D"HEIGHT: 480px; WIDTH: 640px" =
border=3D0=20
alt=3D"Distribution of HG by agro"=20
src=3D"file:///C:/Users/DEMSSIE/AppData/Local/Temp/SAS%20Temporary%20File=
s/_TD6404_DESKTOP-G6FE1C4_/BoxPlot371.png">=20
</DIV></DIV><BR><A name=3DIDX248></A>
<DIV>
<DIV class=3Dc><IMG class=3Dc style=3D"HEIGHT: 480px; WIDTH: 640px" =
border=3D0=20
alt=3D"Distribution of PW by agro"=20
src=3D"file:///C:/Users/DEMSSIE/AppData/Local/Temp/SAS%20Temporary%20File=
s/_TD6404_DESKTOP-G6FE1C4_/BoxPlot372.png">=20
</DIV></DIV><BR><A name=3DIDX249></A>
<DIV>
<DIV class=3Dc><IMG class=3Dc style=3D"HEIGHT: 480px; WIDTH: 640px" =
border=3D0=20
alt=3D"Distribution of HW by agro"=20
src=3D"file:///C:/Users/DEMSSIE/AppData/Local/Temp/SAS%20Temporary%20File=
s/_TD6404_DESKTOP-G6FE1C4_/BoxPlot373.png">=20
</DIV></DIV><BR><A name=3DIDX250></A>
<DIV>
<DIV class=3Dc><IMG class=3Dc style=3D"HEIGHT: 480px; WIDTH: 640px" =
border=3D0=20
alt=3D"Distribution of CBC by agro"=20
src=3D"file:///C:/Users/DEMSSIE/AppData/Local/Temp/SAS%20Temporary%20File=
s/_TD6404_DESKTOP-G6FE1C4_/BoxPlot374.png">=20
</DIV></DIV><BR><A name=3DIDX251></A>
<DIV>
<DIV class=3Dc><IMG class=3Dc style=3D"HEIGHT: 480px; WIDTH: 640px" =
border=3D0=20
alt=3D"Distribution of BW by agro"=20
src=3D"file:///C:/Users/DEMSSIE/AppData/Local/Temp/SAS%20Temporary%20File=
s/_TD6404_DESKTOP-G6FE1C4_/BoxPlot375.png">=20
</DIV></DIV><BR><A name=3DIDX252></A>
<DIV>
<DIV align=3Dcenter>
<TABLE class=3Dtable borderColor=3D#c1c1c1 cellSpacing=3D0 =
cellPadding=3D5 rules=3Dall=20
summary=3D"Procedure GLM: Means" frame=3Dbox>
  <COLGROUP>
  <COL>
  <COL></COLGROUP>
  <COLGROUP>
  <COL>
  <COL>
  <COL>
  <COL>
  <COL>
  <COL>
  <COL>
  <COL>
  <COL>
  <COL>
  <COL>
  <COL>
  <COL>
  <COL>
  <COL>
  <COL></COLGROUP>
  <THEAD>
  <TR>
    <TH class=3D"l b header" rowSpan=3D2 scope=3Dcol>Level =
of<BR>agro</TH>
    <TH class=3D"r b header" rowSpan=3D2 scope=3Dcol>N</TH>
    <TH class=3D"c b header" colSpan=3D2 scope=3Dcolgroup>MC</TH>
    <TH class=3D"c b header" colSpan=3D2 scope=3Dcolgroup>HL</TH>
    <TH class=3D"c b header" colSpan=3D2 scope=3Dcolgroup>BL</TH>
    <TH class=3D"c b header" colSpan=3D2 scope=3Dcolgroup>HG</TH>
    <TH class=3D"c b header" colSpan=3D2 scope=3Dcolgroup>PW</TH>
    <TH class=3D"c b header" colSpan=3D2 scope=3Dcolgroup>HW</TH>
    <TH class=3D"c b header" colSpan=3D2 scope=3Dcolgroup>CBC</TH>
    <TH class=3D"c b header" colSpan=3D2 scope=3Dcolgroup>BW</TH></TR>
  <TR>
    <TH class=3D"r b header" scope=3Dcol>Mean</TH>
    <TH class=3D"r b header" scope=3Dcol>Std Dev</TH>
    <TH class=3D"r b header" scope=3Dcol>Mean</TH>
    <TH class=3D"r b header" scope=3Dcol>Std Dev</TH>
    <TH class=3D"r b header" scope=3Dcol>Mean</TH>
    <TH class=3D"r b header" scope=3Dcol>Std Dev</TH>
    <TH class=3D"r b header" scope=3Dcol>Mean</TH>
    <TH class=3D"r b header" scope=3Dcol>Std Dev</TH>
    <TH class=3D"r b header" scope=3Dcol>Mean</TH>
    <TH class=3D"r b header" scope=3Dcol>Std Dev</TH>
    <TH class=3D"r b header" scope=3Dcol>Mean</TH>
    <TH class=3D"r b header" scope=3Dcol>Std Dev</TH>
    <TH class=3D"r b header" scope=3Dcol>Mean</TH>
    <TH class=3D"r b header" scope=3Dcol>Std Dev</TH>
    <TH class=3D"r b header" scope=3Dcol>Mean</TH>
    <TH class=3D"r b header" scope=3Dcol>Std Dev</TH></TR></THEAD>
  <TBODY>
  <TR>
    <TH class=3D"l rowheader" scope=3Drow>1</TH>
    <TH class=3D"r data">450</TH>
    <TD class=3D"r data">35.9622222</TD>
    <TD class=3D"r data">2.69882338</TD>
    <TD class=3D"r data">19.3822222</TD>
    <TD class=3D"r data">4.91220420</TD>
    <TD class=3D"r data">112.397778</TD>
    <TD class=3D"r data">6.56266653</TD>
    <TD class=3D"r data">139.837778</TD>
    <TD class=3D"r data">8.94665679</TD>
    <TD class=3D"r data">32.4755556</TD>
    <TD class=3D"r data">1.86530335</TD>
    <TD class=3D"r data">111.660000</TD>
    <TD class=3D"r data">5.34822577</TD>
    <TD class=3D"r data">19.9422222</TD>
    <TD class=3D"r data">1.52521332</TD>
    <TD class=3D"r data">214.830444</TD>
    <TD class=3D"r data">40.5532907</TD></TR>
  <TR>
    <TH class=3D"l rowheader" scope=3Drow>2</TH>
    <TH class=3D"r data">300</TH>
    <TD class=3D"r data">36.4500000</TD>
    <TD class=3D"r data">2.48490426</TD>
    <TD class=3D"r data">20.1366667</TD>
    <TD class=3D"r data">4.98405372</TD>
    <TD class=3D"r data">111.530000</TD>
    <TD class=3D"r data">6.46594630</TD>
    <TD class=3D"r data">138.400000</TD>
    <TD class=3D"r data">8.74193369</TD>
    <TD class=3D"r data">32.0000000</TD>
    <TD class=3D"r data">2.19607433</TD>
    <TD class=3D"r data">112.150000</TD>
    <TD class=3D"r data">4.90929430</TD>
    <TD class=3D"r data">19.9433333</TD>
    <TD class=3D"r data">1.64595040</TD>
    <TD class=3D"r data">208.729667</TD>
    <TD class=3D"r data">38.6677679</TD></TR>
  <TR>
    <TH class=3D"l rowheader" scope=3Drow>3</TH>
    <TH class=3D"r data">450</TH>
    <TD class=3D"r data">36.6711111</TD>
    <TD class=3D"r data">3.14509001</TD>
    <TD class=3D"r data">22.3933333</TD>
    <TD class=3D"r data">3.71578826</TD>
    <TD class=3D"r data">110.180000</TD>
    <TD class=3D"r data">6.70246107</TD>
    <TD class=3D"r data">136.568889</TD>
    <TD class=3D"r data">9.30770264</TD>
    <TD class=3D"r data">32.0555556</TD>
    <TD class=3D"r data">3.06194805</TD>
    <TD class=3D"r data">110.253333</TD>
    <TD class=3D"r data">5.36031778</TD>
    <TD class=3D"r data">20.0222222</TD>
    <TD class=3D"r data">1.99653251</TD>
    <TD class=3D"r data">201.510667</TD>
    <TD class=3D"r =
data">38.9220948</TD></TR></TBODY></TABLE></DIV></DIV><BR><A=20
name=3DIDX253></A>
<DIV>
<DIV class=3Dc><IMG class=3Dc style=3D"HEIGHT: 480px; WIDTH: 640px" =
border=3D0=20
alt=3D"Distribution of MC by sex*agro"=20
src=3D"file:///C:/Users/DEMSSIE/AppData/Local/Temp/SAS%20Temporary%20File=
s/_TD6404_DESKTOP-G6FE1C4_/BoxPlot376.png">=20
</DIV></DIV><BR><A name=3DIDX254></A>
<DIV>
<DIV class=3Dc><IMG class=3Dc style=3D"HEIGHT: 480px; WIDTH: 640px" =
border=3D0=20
alt=3D"Distribution of HL by sex*agro"=20
src=3D"file:///C:/Users/DEMSSIE/AppData/Local/Temp/SAS%20Temporary%20File=
s/_TD6404_DESKTOP-G6FE1C4_/BoxPlot377.png">=20
</DIV></DIV><BR><A name=3DIDX255></A>
<DIV>
<DIV class=3Dc><IMG class=3Dc style=3D"HEIGHT: 480px; WIDTH: 640px" =
border=3D0=20
alt=3D"Distribution of BL by sex*agro"=20
src=3D"file:///C:/Users/DEMSSIE/AppData/Local/Temp/SAS%20Temporary%20File=
s/_TD6404_DESKTOP-G6FE1C4_/BoxPlot378.png">=20
</DIV></DIV><BR><A name=3DIDX256></A>
<DIV>
<DIV class=3Dc><IMG class=3Dc style=3D"HEIGHT: 480px; WIDTH: 640px" =
border=3D0=20
alt=3D"Distribution of HG by sex*agro"=20
src=3D"file:///C:/Users/DEMSSIE/AppData/Local/Temp/SAS%20Temporary%20File=
s/_TD6404_DESKTOP-G6FE1C4_/BoxPlot379.png">=20
</DIV></DIV><BR><A name=3DIDX257></A>
<DIV>
<DIV class=3Dc><IMG class=3Dc style=3D"HEIGHT: 480px; WIDTH: 640px" =
border=3D0=20
alt=3D"Distribution of PW by sex*agro"=20
src=3D"file:///C:/Users/DEMSSIE/AppData/Local/Temp/SAS%20Temporary%20File=
s/_TD6404_DESKTOP-G6FE1C4_/BoxPlot380.png">=20
</DIV></DIV><BR><A name=3DIDX258></A>
<DIV>
<DIV class=3Dc><IMG class=3Dc style=3D"HEIGHT: 480px; WIDTH: 640px" =
border=3D0=20
alt=3D"Distribution of HW by sex*agro"=20
src=3D"file:///C:/Users/DEMSSIE/AppData/Local/Temp/SAS%20Temporary%20File=
s/_TD6404_DESKTOP-G6FE1C4_/BoxPlot381.png">=20
</DIV></DIV><BR><A name=3DIDX259></A>
<DIV>
<DIV class=3Dc><IMG class=3Dc style=3D"HEIGHT: 480px; WIDTH: 640px" =
border=3D0=20
alt=3D"Distribution of CBC by sex*agro"=20
src=3D"file:///C:/Users/DEMSSIE/AppData/Local/Temp/SAS%20Temporary%20File=
s/_TD6404_DESKTOP-G6FE1C4_/BoxPlot382.png">=20
</DIV></DIV><BR><A name=3DIDX260></A>
<DIV>
<DIV class=3Dc><IMG class=3Dc style=3D"HEIGHT: 480px; WIDTH: 640px" =
border=3D0=20
alt=3D"Distribution of BW by sex*agro"=20
src=3D"file:///C:/Users/DEMSSIE/AppData/Local/Temp/SAS%20Temporary%20File=
s/_TD6404_DESKTOP-G6FE1C4_/BoxPlot383.png">=20
</DIV></DIV><BR><A name=3DIDX261></A>
<DIV>
<DIV align=3Dcenter>
<TABLE class=3Dtable borderColor=3D#c1c1c1 cellSpacing=3D0 =
cellPadding=3D5 rules=3Dall=20
summary=3D"Procedure GLM: Means" frame=3Dbox>
  <COLGROUP>
  <COL>
  <COL>
  <COL></COLGROUP>
  <COLGROUP>
  <COL>
  <COL>
  <COL>
  <COL>
  <COL>
  <COL>
  <COL>
  <COL>
  <COL>
  <COL>
  <COL>
  <COL>
  <COL>
  <COL>
  <COL>
  <COL></COLGROUP>
  <THEAD>
  <TR>
    <TH class=3D"l b header" rowSpan=3D2 scope=3Dcol>Level =
of<BR>sex</TH>
    <TH class=3D"l b header" rowSpan=3D2 scope=3Dcol>Level =
of<BR>agro</TH>
    <TH class=3D"r b header" rowSpan=3D2 scope=3Dcol>N</TH>
    <TH class=3D"c b header" colSpan=3D2 scope=3Dcolgroup>MC</TH>
    <TH class=3D"c b header" colSpan=3D2 scope=3Dcolgroup>HL</TH>
    <TH class=3D"c b header" colSpan=3D2 scope=3Dcolgroup>BL</TH>
    <TH class=3D"c b header" colSpan=3D2 scope=3Dcolgroup>HG</TH>
    <TH class=3D"c b header" colSpan=3D2 scope=3Dcolgroup>PW</TH>
    <TH class=3D"c b header" colSpan=3D2 scope=3Dcolgroup>HW</TH>
    <TH class=3D"c b header" colSpan=3D2 scope=3Dcolgroup>CBC</TH>
    <TH class=3D"c b header" colSpan=3D2 scope=3Dcolgroup>BW</TH></TR>
  <TR>
    <TH class=3D"r b header" scope=3Dcol>Mean</TH>
    <TH class=3D"r b header" scope=3Dcol>Std Dev</TH>
    <TH class=3D"r b header" scope=3Dcol>Mean</TH>
    <TH class=3D"r b header" scope=3Dcol>Std Dev</TH>
    <TH class=3D"r b header" scope=3Dcol>Mean</TH>
    <TH class=3D"r b header" scope=3Dcol>Std Dev</TH>
    <TH class=3D"r b header" scope=3Dcol>Mean</TH>
    <TH class=3D"r b header" scope=3Dcol>Std Dev</TH>
    <TH class=3D"r b header" scope=3Dcol>Mean</TH>
    <TH class=3D"r b header" scope=3Dcol>Std Dev</TH>
    <TH class=3D"r b header" scope=3Dcol>Mean</TH>
    <TH class=3D"r b header" scope=3Dcol>Std Dev</TH>
    <TH class=3D"r b header" scope=3Dcol>Mean</TH>
    <TH class=3D"r b header" scope=3Dcol>Std Dev</TH>
    <TH class=3D"r b header" scope=3Dcol>Mean</TH>
    <TH class=3D"r b header" scope=3Dcol>Std Dev</TH></TR></THEAD>
  <TBODY>
  <TR>
    <TH class=3D"l rowheader" scope=3Drow>1</TH>
    <TH class=3D"l rowheader" scope=3Drow>1</TH>
    <TH class=3D"r data">150</TH>
    <TD class=3D"r data">37.7266667</TD>
    <TD class=3D"r data">3.29713454</TD>
    <TD class=3D"r data">20.9000000</TD>
    <TD class=3D"r data">5.36550003</TD>
    <TD class=3D"r data">115.133333</TD>
    <TD class=3D"r data">6.89778358</TD>
    <TD class=3D"r data">143.773333</TD>
    <TD class=3D"r data">11.9457087</TD>
    <TD class=3D"r data">32.3266667</TD>
    <TD class=3D"r data">2.15349464</TD>
    <TD class=3D"r data">113.586667</TD>
    <TD class=3D"r data">5.87930812</TD>
    <TD class=3D"r data">21.2733333</TD>
    <TD class=3D"r data">1.37522014</TD>
    <TD class=3D"r data">233.468000</TD>
    <TD class=3D"r data">55.5886152</TD></TR>
  <TR>
    <TH class=3D"l rowheader" scope=3Drow>1</TH>
    <TH class=3D"l rowheader" scope=3Drow>2</TH>
    <TH class=3D"r data">100</TH>
    <TD class=3D"r data">38.5800000</TD>
    <TD class=3D"r data">2.87511089</TD>
    <TD class=3D"r data">19.8200000</TD>
    <TD class=3D"r data">5.34729234</TD>
    <TD class=3D"r data">115.180000</TD>
    <TD class=3D"r data">7.59103671</TD>
    <TD class=3D"r data">144.270000</TD>
    <TD class=3D"r data">11.0790137</TD>
    <TD class=3D"r data">32.2900000</TD>
    <TD class=3D"r data">2.91389912</TD>
    <TD class=3D"r data">114.970000</TD>
    <TD class=3D"r data">5.91087852</TD>
    <TD class=3D"r data">21.0400000</TD>
    <TD class=3D"r data">1.59494150</TD>
    <TD class=3D"r data">235.174000</TD>
    <TD class=3D"r data">50.5040985</TD></TR>
  <TR>
    <TH class=3D"l rowheader" scope=3Drow>1</TH>
    <TH class=3D"l rowheader" scope=3Drow>3</TH>
    <TH class=3D"r data">150</TH>
    <TD class=3D"r data">38.6533333</TD>
    <TD class=3D"r data">3.56151440</TD>
    <TD class=3D"r data">22.7000000</TD>
    <TD class=3D"r data">3.51554553</TD>
    <TD class=3D"r data">111.606667</TD>
    <TD class=3D"r data">7.22123701</TD>
    <TD class=3D"r data">141.580000</TD>
    <TD class=3D"r data">9.7397477</TD>
    <TD class=3D"r data">32.5800000</TD>
    <TD class=3D"r data">3.48586792</TD>
    <TD class=3D"r data">112.160000</TD>
    <TD class=3D"r data">4.63149417</TD>
    <TD class=3D"r data">21.4933333</TD>
    <TD class=3D"r data">2.00250403</TD>
    <TD class=3D"r data">222.692667</TD>
    <TD class=3D"r data">42.8460113</TD></TR>
  <TR>
    <TH class=3D"l rowheader" scope=3Drow>2</TH>
    <TH class=3D"l rowheader" scope=3Drow>1</TH>
    <TH class=3D"r data">300</TH>
    <TD class=3D"r data">35.0800000</TD>
    <TD class=3D"r data">1.78256138</TD>
    <TD class=3D"r data">18.6233333</TD>
    <TD class=3D"r data">4.48946618</TD>
    <TD class=3D"r data">111.030000</TD>
    <TD class=3D"r data">5.94420265</TD>
    <TD class=3D"r data">137.870000</TD>
    <TD class=3D"r data">6.1181046</TD>
    <TD class=3D"r data">32.5500000</TD>
    <TD class=3D"r data">1.70210375</TD>
    <TD class=3D"r data">110.696667</TD>
    <TD class=3D"r data">4.78899123</TD>
    <TD class=3D"r data">19.2766667</TD>
    <TD class=3D"r data">1.10341014</TD>
    <TD class=3D"r data">205.511667</TD>
    <TD class=3D"r data">25.8521633</TD></TR>
  <TR>
    <TH class=3D"l rowheader" scope=3Drow>2</TH>
    <TH class=3D"l rowheader" scope=3Drow>2</TH>
    <TH class=3D"r data">200</TH>
    <TD class=3D"r data">35.3850000</TD>
    <TD class=3D"r data">1.32117467</TD>
    <TD class=3D"r data">20.2950000</TD>
    <TD class=3D"r data">4.79823827</TD>
    <TD class=3D"r data">109.705000</TD>
    <TD class=3D"r data">4.91004252</TD>
    <TD class=3D"r data">135.465000</TD>
    <TD class=3D"r data">5.2714053</TD>
    <TD class=3D"r data">31.8550000</TD>
    <TD class=3D"r data">1.72010722</TD>
    <TD class=3D"r data">110.740000</TD>
    <TD class=3D"r data">3.58281773</TD>
    <TD class=3D"r data">19.3950000</TD>
    <TD class=3D"r data">1.37784881</TD>
    <TD class=3D"r data">195.507500</TD>
    <TD class=3D"r data">21.2253450</TD></TR>
  <TR>
    <TH class=3D"l rowheader" scope=3Drow>2</TH>
    <TH class=3D"l rowheader" scope=3Drow>3</TH>
    <TH class=3D"r data">300</TH>
    <TD class=3D"r data">35.6800000</TD>
    <TD class=3D"r data">2.36139520</TD>
    <TD class=3D"r data">22.2400000</TD>
    <TD class=3D"r data">3.80842228</TD>
    <TD class=3D"r data">109.466667</TD>
    <TD class=3D"r data">6.31997065</TD>
    <TD class=3D"r data">134.063333</TD>
    <TD class=3D"r data">7.9953575</TD>
    <TD class=3D"r data">31.7933333</TD>
    <TD class=3D"r data">2.79583222</TD>
    <TD class=3D"r data">109.300000</TD>
    <TD class=3D"r data">5.45182612</TD>
    <TD class=3D"r data">19.2866667</TD>
    <TD class=3D"r data">1.53590981</TD>
    <TD class=3D"r data">190.919667</TD>
    <TD=20
class=3D"r =
data">31.9761436</TD></TR></TBODY></TABLE></DIV></DIV><BR></DIV></BODY></=
HTML>

------=_NextPart_000_08C9_01D90BF2.778EF8F0
Content-Type: image/png
Content-Transfer-Encoding: base64
Content-Location: file:///C:/Users/DEMSSIE/AppData/Local/Temp/SAS%20Temporary%20Files/_TD6404_DESKTOP-G6FE1C4_/IntPlot56.png

iVBORw0KGgoAAAANSUhEUgAAAoAAAAHgCAIAAAC6s0uzAAAACXBIWXMAAA7DAAAOwwHHb6hkAAAg
AElEQVR4nO3deXxb1Z3//6vV2mwt3iTb2VjCnoSQNg386LdkWgaYllL6o0BKYhISkrJ0hc4MpRst
lA4d+FKWkgYIwTABWmgZ1gKlhBLCHmyCAyEJJF4kO5auvMibZOn7x7Gvr2VlA+sex349H/lDvlJ0
jp1E75xz7jkfU21trQIAAIxlVRRl1qxZsrsBAMAkUldXZ5bdBwAAJiMCGAAACQhgAAAkIIABAJCA
AAYAQAICGAAACQhgAAAkIIABAJCAAAYAQAICGAAACQhgAAAkIIABAJCAAAb2w2QymUwm2b3Yl7Ht
oUnH4XCEQqHf/va3Y9jWP/7xj/nz59vtdpfLddppp33Gftrt9q6uLu1iV1eX3W4f3cnbb799zpw5
otGzzjrr9ddf//TfADBGCGBgbGzatOmzxMn4bKuvry8SifzHf/zHzTfffFC/cR89vOiii954441k
MtnT0xMMBj9jD5PJ5MMPP6x9+fDDDyeTyazXfPvb377yyitra2tFo88888ypp566YcOGz9g08FnV
1tZmAOyd+JcyVi8bE3ltS//myWTyhhtuUBSlqqrqoJrex8vEU21tbZlMpq+v7zP20+/3L1y4ULu4
cOFCv9+vb/3RRx9VFKWiouLFF1/MZDKffPLJF77wBUVRTjzxxE/dNPDZ1dbWMgIGDoKY23zyySdn
zZplt9vnzZtXV1cnrutfIB4/+OCDM2fOtNvts2bNevLJJ7PeZN26dUVFRaeccoqiKLt27TrttNNc
Lpd4z02bNmkvXrt2bWVlpcPhuOSSS1KpVM62smZc//SnPx1//PF2u/3oo4/+61//ut/O74PVav3P
//xPRVFaWlpyviBnWzl/GllPlZSUiAnk/XZY/4Ma7etf//qGDRtE91paWjZs2PD1r39d/4L7779f
UZSbb75ZjMinTZtWU1OzcOHCO+64Y9/fO5B3jICBfRP/UvSP9U466aTR1zOZzFNPPZV18dVXXx39
Jt/4xjcymcxJJ52kv3jUUUeJVz7yyCP667/4xS9ytqXv4TPPPJP1AjHy20fn9/H9JpPJX//614qi
HHbYYaOf3Vtbo3uY9eb6pw6ww+IHNfqtHn/8cUVRbrnllkwmc+uttyqK8pe//EXfbmFhoaIoyWTy
IP7Igfyrra0lgIH90H+ai8eXX375wMCA+KAvKCgY/bJMJvPFL35RUZRnnnkmk8m89NJLiqKcd955
+lf+4Ac/yGQyO3bs0Le1Y8cO/XuKydInnnhi69ate0vBrC+/9KUvKYpy6aWXJpPJSy+9VFGUL37x
i/vt/OjvN4tIuINta78/zwN5k5w/KO3ZZDJps9m+8IUvZDKZk08+2WazaWvA4mUWi2VvPQEkIoCB
/RsdwJ2dnXt7SvtdBQUFWRlWWFiof+Xu3bv1rbzxxhtXX331iSeeqH8fm82WMzz2EcCiXbG22tfX
pyiK0+ncb+dHv7lQUFBw1FFH3XHHHZ+urf3+PA/kTbJ+UKPf57zzzlMU5W9/+5sy9L8cfRNOp1N7
f2D8YA0Y+DQ8Hs9+X5NOp7OudHd367+cMmWK9vjOO+/8/Oc/X1BQ8D//8z8H8lafxYF0XhlKr97e
3g8++OCyyy4bww4cLP0PKiex6Pud73xHe6wnFo/FTLXwwQcfnHbaafqFdkAKAhgYS729vWJb6qxZ
sxRFeeqpp7T/8IpbqHL64Q9/qCjK8uXLd+/erb8u1oaffPLJLVu2mEwmn8+Xsy29+fPnK4py5ZVX
plKpK6+8UruSD/ttK2cPx7zDX/va1ywWy86dOy0Wy1lnnZX17MUXX6woyve///2NGzcqirJz587q
6uqXXnpJtAXIxBQ0sG/iX8rox1lfartfLrjggkwm89BDD2X9W/vXf/3XnG+SyWSmT5+uvcztdiuK
0t7enhl1E9aVV16Zsy39G2q3IGlefvnl/XZ+b9/vvp/dR1tZPdzH+x94h/fxPgsXLlQURduPlPUb
v/nNb2Y1YbPZtHviAClYAwb2T/9pvo8Mu/fee4PBoM1mO/nkk7UrxxxzjMVi8Xq9l19+eSwWy/km
mUzm1VdfPe6442w225lnnvnRRx8pivKjH/1IPPWHP/yhrKysoKBg2bJliUQiZ1tZb/jII4+ccMIJ
NpvtmGOO0Q/BxzyA99HW6J/GPt7/ADu8j/f5wx/+oCiKtlY9+jfecsstJ5xwgsVicTqdX/va1zZv
3ry3twWMUVtba6qtrRVzZQAAwBh1dXWsAQMAIAEBDACABAQwAAASEMAAAEhAAAMAIAEBDACABAQw
AAASEMAAAEhgld2BMfDgnx7b73mzAAAYpiJY/rUz/3Xfr5kIAdzV1bVy6RLZvQAAYNDqtffv9zVM
QQMAIAEBDACABAQwAAASTIQ14LE19T9+0KjGxONST2HLf98utz8AgAmJEfAIIn1LPYXp1euq/IE9
XZ3lP7pCdqcAABMQATyCSF8x6t194y0ig2V3CgAwARHA2fRzzrtvvEViTwAAExgBnE0/5zz1P34g
sScAgAmMAB5Bv+6rrQfL7hQAYAIigEfQ1n3NK6v168EAAIwttiFlY90XAGAARsAAAEhAAAMAIAEB
DACABAQwAAASEMAAAEhAAAMAIAEBDACABAQwAAASEMAAAEhAAAMAIAEBDACABJwFnW3aD37U0N0m
HpfavS23/V5ufwAAExIj4BFE+pbavenV66a4Svb0t5df+V3ZnQIATEAE8AgifcWod9ct/y0yWHan
AAATEAGcTT/nvOuW/5bYEwDABEYAZ9PPOU/7wY8k9gQAMIERwCPo13219WDZnQIATEAE8Ajauq95
ZbV+PRgAgLHFNqRsrPsCAAzACBgAAAkIYAAAJCCAAQCQgAAGAEACAhgAAAkIYAAAJCCAAQCQgAAG
AEACAhgAAAnGRQBv2rTJZDJpX3Z0dJh0JHYMAIA8GRcBfO211+q/fPnll88777zMEFm9AgAgf+Sf
Bb1p06Z0Oq2/UltbO3v2bFn9ueInf/pwe6t4PG1q4O6bLpTVEwDABCZ/BHzttdfecMMN+iubN29+
7rnnXC7X3Llzm5qajOyMSN9pUwPPP3z5UUeU7dodW371eiM7AACYJCQHsBj+LliwQH9x48aNN954
Y3d39yOPPHLJJZcY2R+RvmLUe/v154kMNrIDAIBJQvIU9Ojhr6Io4XBYPDjiiCNeeumlrGff2lz7
9ru1+euSfs759uvP+8r5d+SvLQDApCU5gF988cWTTz5ZPDaZTKNvubLb7VlX5p04e96JI1aIV6+9
fwy7tPzq9VoGX/GTP43hOwMAoJE8Ba2/1VlL35kzZ27fvl1RlPr6+osuusjI/ujXfbX1YCM7AACY
JOTfBT3aunXrzj777O3bt59++uk1NTVGNn379eeJ3BUzz9wFDQDIk/ESwPrJ5wULFtTX18vqye3X
nyeraQDA5CF/GxIAAJMQAQwAgAQEMAAAEhDAAABIQAADACABAQwAgAQEMAAAEhDAAABIQAADACAB
AQwAgAQEMAAAEoyXs6DHjwvPPevh0lLx+Ow9bX997Cm5/QEATEiMgEe48NyzHiktPXtPW3r1uvP3
7HmitOScc/9NdqcAABMQATzCw6WlXxsa9a5/7Olv7dnzv6UlsjsFAJiACOBs+jnn9Y89LbEnAIAJ
jADOpp9zvvDcsyT2BAAwgRHAI+jXfbX1YNmdAgBMQNwFPcL6x55Wzj3r4dJS88pqpbSUu6ABAHlC
AGdb/9jT62X3AQAw4TEFDQCABAQwAAASEMAAAEhAAAMAIAEBDACABAQwAAASEMAAAEhAAAMAIAEB
DACABAQwAAASEMAAAEjAWdDZLlx16cOZPvH47JTlr/fcK7c/AIAJiRHwCBeuuvSRTN/ZKUt69brz
TQVPWAfOuWSZ7E4BACYgAniEhzN9Xxsa9a6/64/fMhX8r3VAdqcAABMQAZxNP+e8/q4/SuwJAGAC
I4Cz6eecL1x1qcSeAAAmMAJ4BP26r7YeLLtTAIAJiAAeQVv3Na+s1q8HAwAwttiGlG39XX9cL7sP
AIAJjxEwAAASEMAAAEhAAAMAIAEBDACABAQwAAASEMAAAEhAAAMAIAEBDACABAQwAAASEMAAAEhA
AAMAIAFnQWczr1ismIf+XzKQSd99v9TuAADypexHV7R1dYrHRQ5n/Na7jGydEfAIg+k7kEmvXqek
04rFZF6+RHanAABjT6RvkcOZXr2uxFPY0dvj+94qIztAAI8k0vfu+xVFSa+pERksu08AgLEn0leM
elv/+3aRwUZ2gADOpp9zTq+pkdgTAEBe6eecW//7doNbJ4Cz6eeczSsWS+wJACCv9HPOZT+6wuDW
CeCRdOu+2nqw7D4BAMaeft1XWw82sgME8Ajauq95ZbV+PRgAMMFo677mldX69WDDsA0pG+u+ADBJ
GL/uq8cIGAAACQhgAAAkIIABAJCAAAYAQAICGAAACQhgAAAkIIABAJCAAAYAQAICGAAACQhgAAAk
IIABAJCAs6CzFS67KGGziMeOVLr7Ho6GBoCJ6eY/vvjM37eKx1865ciffPd0I1tnBDyCSF9HKp1e
vc6dHOi1ml2XUBIYACYgkb5fOuXI5x++/Mx/OealjR9d//vnjOwAATyCSF8x6u289wGRwbI7BQAY
eyJ9xaj3h5cuFBlsZAdIl2z6OefOex+Q2BMAQF7p55x/eOlCg1sngLPp55wLl10ksScAgLzSzznf
/McXDW6dAB5Bv+6rrQfL7hQAYOzp13219WAjO8Bd0CN03vuAyF3zympFtx4MAJhgxJzzM3/fKpZ+
jb8LmgDOxrovAEwSP7x0ofFLvxqmoAEAkIAABgBAAgIYAAAJCGAAACQggAEAkIAABgBAAgIYAAAJ
CGAAACQggAEAkIAABgBAgnERwJs2bTKZTNqXW7ZsmTlzpt1unzt37saNGyV2DACAPBkXZ0Ffe+21
+i9vuummK6644rvf/e5vfvOb22+//ZRTTjGyM+YVixXz0P9LBjLpu+83snUAgGGO/9lP6lsaxeMZ
vrIdv73JyNblj4A3bdqUTo8o+ffKK6+sWrVKUZRVq1a99957RnZmMH0HMunV65R0WrGYzMuXGNkB
AIAxRPrO8JWlV687trzq43jr4f9+tZEdkB/A11577Q033KC/Eg6H7Xa7oih+v3/nzp2G9kak7933
K4qSXlMjMtjQDgAADCHSV4x6t1x3vchgIzsgeQpaDH8XLFigv9jT06M9TqVSWb/lrc21b79bm78u
6eec02tqzCur89cWAEAi/ZzzluuuN/gDX3IAjx7+KoridDq1x1Zrdg/nnTh73omz9VdWrx3LZVrz
8iVaBo9YDwYATCyH//vVWgYf/7OfGNy65HR58cUXTz75ZHELtHYj9NSpUzs6OhRF6erqqqqqMrRD
unVfbT3Y0A4AAAyhX/fV1oON7IDkAM4MEY/FxVNOOeWOO+5QFOW2227Lmp3ON23d17yyWr8eDACY
YLR1X/PKav16sGHGxTakLKtWrbrgggt++tOfHnbYYY899pjBrafX1BjcIgBAii3XXS+x9fESwNrw
V1GUz33uczt27JDYGQAA8o07jAAAkIAABgBAAgIYAAAJCGAAACQggAEAkIAABgBAAgIYAAAJCGAA
ACQggAEAkIAABgBAgvFyFOX4UVF9QcRRIB4H+vrb7lsvtz8AgDwxr7pY0Q5CzpjSf7zP0NaNbGz8
E+kb6OtPr14X7O2LFdhLLr5QdqcAAGNvMH0zpvTqdYrJpJgy5ksvNrQDRjY2/on0FaPe5nUPiQyW
3SkAQB6I9P3jfYqipO+6T2Swke0TwNn0c87N6x6S2BMAQF7p55zTd92319flBwGcTT/nXFF9gcSe
AADySj/nbF518V5fl6fWDW5vnNOv+2rrwbI7BQDIA926r7YebGT7BPAI2rqveWW1fj0YADDBaOu+
5pXV+vVgw7ANKRvrvgAwSRi/7qvHCBgAAAkIYAAAJGAKOrdfPfX4H1/+R5U/UOX3T/EXV/r9Vf5A
lT8wxR+o8PmsZovsDgIADm0EcG5nt0aC2z9MlJV3xv3trS31VtsGRWlN9ocTiZauzmK3Z4o/IOK5
0h8Yehyo9PltFrIZALB/BHBus5YsP+LMs7sizYlIONESTkTCiUhzVyScaAmbHc7+UEW3ku4YSKld
HdvDza+l05G+3qaOjkhHe8Dl1sbK+nFzpc9vt/LTBgAMOohIuP7663//+9+3tLSIL99+++2vfvWr
a9as+epXv5qfvslksljcwZA7GBr9VG9cTUSaE5FwVySciDQnWsLiy4H+flcw1F9g7xxIdvR2q7F0
Q1x966NtkZ7uRjUWbo97na4pgUCVL1DlD1T6/VP8xVVDCV1ANgPAJHOgn/vXX399TU3Nli1btCsn
nXTS3//+9+OOO+6OO+647LLL8tO98cjh8zt8/uKjj8u6nurp7soaLkfCiZZwrxpzFpe4gxX9hZ5O
t7vdaon29bRGet9r2N3UHm9QY81xtcjpFME8JRCo9AVEMIsxtNPGYdQAMAEdaAD/9re/bW5u9ng8
+ovHHntsa2vr4YcfPqkCeG+sTpdvxuG+GYdnXU+nUt17WhKRcFekORGJiEFzV6S5u6XF5na7y0Ou
YChZUtpR5Iu7nDGLpa09Xh9ubFTVRjXWFFfd9gIRzFW+QKXfPyVQXOUbHDe77GQzAByqDjSAu7u7
s9JXKC0t7e7uHtMuTTRmq9UTqvSEKsuznshketXY4Dx2JOyNhAPbtpZHwolI85yBAU8w5A5WuKdN
7y8u7SgsVB0FbSbLnr7ev299v1GNNaixJlV12m1V/kCVLzAlEKj0B0Qwi6h2FxRI+WYBAAfoQAN4
ypQpL7zwwpe//OWs6y+88EJ5eXay4ICYTI5AsSNQXHLs8VnPJBOJRKQ50RIRd4Epn+wwR8KOlnBZ
e/u8klJ3MOQJVrjnnJgsLo47PardvseUCXd0vvTh1sa42qjGGtWY3WoVwSzuzZ4SKK7y+8Usd6HD
IeXbBQDoHWgAv/POO4FA4Lrrrrvsssv8fr+iKNFodP369d/73vfee++9fPZwMrK53b7Dj/QdfmTW
9XQymWiNJAZv/or0b63PRJptkbCvtaWsqOjk8qA7WOEOhjyz5yT9xXGHM2azhXt6mtTYPz/6sFGN
NcRijfGY1WwWM9hVvkBVICCCWUR1kcMp5fsFgEnoQAPY7/f39fUtXbr06KOPbm9vN5vNXq/39NNP
TyQSLpcrr100mH3F4pR58IAw80Amdff9cvujZ7bZCiunFFZOyX4ik+mJRYfu/Gpu/+TjxOuvdkXC
3ZFmr6JUBCtOC4bc5SH3UUe5gxUD/kDc4WgdSDfG1aa4+ur2jxpVtTEea1RjiqJU6bY1D/3yV/kC
von1pwwAiqKYVyxWhj7wlYFM2tgP/IPY/WK32x988MH8dWU8EOkrcte+YnHKYrYuXzKuMjg3k8lZ
XOIsLik5blbWM/1dnWK4LOI5+kH94Oi5o6O0rHx6MOQOVniCIfeRR4psjlltzZ0dDWqsSY29vnPH
o/E3G2KxRjWWzmSq9Nuah84Iq/L7/S63lG8aAD6LwfQdyKTvvt+8YrFiMZuXLzEyg9l+OoKWvoqi
9K+pERksu1Ofid1TaD/iKP8RR2VdH0j2d0ciXYP7mMMtm9/uijyRiIR72vbYvd7K8tBR4i6wqime
efPd5cG0v7ilr7dBjYk15rc+2fnXzTExdO5PpfTjZv0W52J3jhv3AGBcGEpfRVHSa2pEBhvZ/oEG
cGVlpXYERxaz2dzfP3Gq1uvHu/1raswrqyV2Jn8sNnvhlKmFU6ZmXc+k0z3RNu2kkfiOj5pe/acY
PZstFnewYkYwdHx5yBMMuY+fJUbPKZerMR4Xwdygxt7dvevJ2ncb1GijqvYmk3sbN5d4CqV84wCg
0Y9304Z/4B9oAN9www1XXXVVdXX11VdfPbFve9bPOdv1ywOTg8lsdpWWuUrLSk+Yk/VUX0e7/mDO
Pe/XiS+TiYSrvNwTrDiqPDQ3WOEOBj3HneAOhlyl5b3ptEhlEc91jbuffu9dscU50d9X6fPnHDeX
egpNJpOUbx/ApKKfczYb/oF/oAFcXV397W9/e/369XPmzEmn06tWrfrud79bXFyc184Zz5pOa+u+
2nqw7E6NFwVF3oIib2Dm0VnXB/r6Ei3awZyRyFuvi1NHeqJtDn/AXR5yB0OzgqEFwQr34Ue4y0Oe
YMjqdPUk+0USi4Sub2567v0tYtzc2dtT6cseN4vHZYVFZDOAsZFOa+u+2nqwke2bamtrZ83KvnNn
35qamr73ve89+uijwWDwiiuu0DYmybJ67f0rly4Zq3cbz3dBH1oy6XR3W2ti6KQR/TmdFnuBW6wx
lwcH7wILhtzBCofPryhKbzLZFFe1cfPQL7VRjbX3dIe8Pu04MF0pKn95kddMNgM4GPm7C3q/wVRX
V/dpbsKqrKz885//rCjKunXrLr744p///OepVOpT9nH86V9TI7sLE4TJbHaXBd1lQWXWiVlP9bXH
9Qdz7ql7RxydnertEUNkd7CiOBiaWh5yB0OeOSe5SstMFouiKH2pVFN8eNy8vTXy0odbxbhZ7U6E
vD7tOLBKX0Ar5xz0ks0AckhL/cD/NAHc1NR0+eWXP/7441OnTn3ggQe+8Y1vjHm3pHvg0beeeO69
Yr+72O8uDrgDPpd4UOx3F/vcfp+TidDPosDrK/D6io86Nut6qrcnEQlrw+Xm118Vo+ceNeoMlLiH
ThoJBUNHBCvcRx3jDlZYhw726k+lmtvjDbGoOA7s47bWlz/6QAydo4mu8sIi7TiwyqEDO6v8/pDX
Z5lky/wAxomDCOB0Ov3ggw/++Mc/tlqtP/3pTx944IGcp0NPDIu+cdKZC4+Jqd1RNdGmJqJqYtvO
1ujbiWisO6omOrt6vUXOYr874HeVDIe0uzjgKva7fUXE86dkdTi90w/zTj8s63pmYCDR2qLNYLdt
fX/XP15ItIQTLWGrw+kJVojake7y0LRgxXHBkHvm0QVen/bbkwMDzXFVBHNDLLY71vbqjm3iXLC2
rq6ywiLtOLBK/2AwTwkUh7xeq9li7A8AwCRyoAG8bt26a6655uqrr66vr5e74msMs9kkhr9HKqWj
nx0YSKvtPVE1EVUTMTURVRNbP2qJxhLReCKqJroS/b4iR7E+mP2u4oC7xO8O+NzeIifpfLBMFosn
VOEJVYx+qleNDVaaaol0hZtaNr8lNk2lk0mRyp6hxeYjgxVzpk5zzf2cSTfkTaUHwu3tDbGo2NPc
pMZe27G9MR5rVNXWzo4Sj0e7N7ty6MDOKp+/wue3WchmAJ/JgQbwtdde29LSctVVV1111VVZT02w
fcAHwmIxlwTcJYHcJ0ClBtJqvFvEc1TtjqqJ+m2RqJqIxhJRNZHoSfq9zsF49rt0o2d3sd9d5HEQ
zwfF4Q84/IHiY/ZSnnno/i91xz/F6Lk3rrpKSsW92dr9X8eXh+afMNsysoTUQDodbo+LYG6IxZrU
2Fu7djaqakMs2tLZUez26Mo2DwbzlEBxhddnt3K+DYD9O9BPioaGhrz2YyKxWsylxZ7S4tzz86nU
QCzeLYI5piba1ETd1uZoLBGLd0fVRE9v0u91acFc7HNra88Bn6uokEJGB2pf5ZlbI1qlqT1baj9+
4dlES3iwPLOoNDW02OwOVswNhr5w2Kg3yWQi7e3i5q9GNdYUj72z65NGNdYYV8Ptcb/Lrd2bXak/
I8znLyCbAQzh48BoVqulrKSwrCT3OVDJpIjnhParsT4uRs9taqKvPxXwuUr87sDgAHroBrGAu8Tv
9ripAbx/ZqvVU1HlqagaXZ65JxYdWmYOdzTsDr/5WqIl3BVpVtIZLZI9oqxFMOQLVoSmzZg/OuAz
mZaOdhHM4kjtuobdjXG1IRYNt8e9Tpd2b3al/owwn99hsxn1MwAwLhDA44vNZikvLSwvzR3P/cmB
2HA2d0fVxK6mmJjZjsW7+/tT+mAu1t25HfC5iOf90ApaHHtC1jOiPLM2oR3b9oF43N/R4Swtc5cH
h+4CG5zQLisPhry+z02fkfU+mUymtbNjaH+z2qTGtjQ1ii1VTXG10OHUzumsHFGTyu+02Y36KQAw
DgF8KLHbLMGyomBZUc5n+/pTQ/eFDY6hP94djYrxdCwxMJAW2RwQ89sjQ9rl5CN+r/ZVnrklrFWa
aq195+O/NSdaIt2tLfaiIjFQ9gQr3MGgO1jhLg95ghXlRd7yIu+8aTmyeU9XpwjmBjXapKrP128Z
HEPHVbe9IOe4ucofcNn5gwMOVQTwxFFgt1aUeyvKvTmf7e1LDu+qiiVi8e4du9qGRs+JdFoRwVwy
et+z3+10MDuag9lmK6yaWliVXdBCyWR6om1ijTnREm7/5OOm1zaKmW3FbNJOGtGvNzsDxWWFRWWF
RXOnTh/dUFtXp37c/OIH9drpYA6bbW/jZk8BdwwA4xoBPFk4CmwVQW9FMHc89/Qms0bPH+3cE40n
omp3NJYwmZTRZ5KU+AeXnx0FxPNIJpOzpNRZUlp6/OysZwbLM0cGj86Obn1fjJ6TXV2usnKxlVk7
mNMTDLlKy802W4mnsMRTeOKUaaObiia69OPmDds+0Kpf2K1Wsae5ajiVBxO60EE2A/IRwFAURXE6
bFUhX1XIl/PZ7p7+6FAwR2OJtljXhztaxeg5Gk9YzObRS87aqWEFBfwdG7bX8sz9fYmWyFCxqebI
O2+KEbMoz6ytMevWm0M2l1tRlGK3p9jtmT16FK4oandCBLMYN7+yfZs2bjabTFW648CqBh8EqvwB
r9NpxA8CAAE8Wv7O5j50uZx2l9M+pSJ3PCe6+7UzSdrURGRP5/sfRmLxwfG01WrWLTkPnklS7B/c
+my3cZyFoiiKxV5QNGVa0agxbiad7mnbo1Waiu/4qGnjy+LUEbPVOrTMPDihLTMrJNwAACAASURB
VEbPDn9AMZkURfG73H6X+4TKqtHNxbu7xWEjDbFoU1zdtGO7Nm5WFKVKdxxY5dDZ2lW+gM/lMuBH
ARhJ7gc+ATyCVpFqsDrVUKUq2f0a19wuu9tln1qZ+3y0rkTf8G3bsUS4tWPLh2Gxq0qNd9vt1qFd
VSOCWcxv2yZ9PJvMZldZuausXJm1l/LMQxPae7bUii+TPd3usuDoSlOu0jLz0C5kn8vlc7mOr8iR
zR29PeLATpHQb3y887HNb4mhcyqdrtIdB6Y7UjsQcOc+lAYYz6R/4BPAIw39YSiKkl5TI/5IZPfp
0OZxF3jcBdOqAjmf7ezqHZ7cVhON4Xjt+01iJ3Qs3u0osO3tTJJiv8tqndTxvI/yzGKILLI5/OYm
UdlClGceOpgzNHROZ4U7GLI6hqedixzOY0OVx4YqR7fY2dvbqMbEuWCNauyd3Z/8b+07Iqr7U6kq
3XFglUNna1f5A8XuCXtiPA55sj/wCeBs+v/+pNfUmFdWS+zMhFfocRR6HNOn5IjnTEbp6Ood3vcc
S+xuVje/3yjWntX2HrfTVqydSTK45Dw4jPb7XNbJ+j8nS0GBd9oM7+idTul0954WMVzubgnHtn3Q
8PKLYtXZUuAYcdLI0OhZlGfWFDocx4Qqjsl1Ineir08L5sa4+u7uXU/WvtsYjzWqsZ7+ZKXfP3w0
2PAYOlBamHu/O2AYuR/4BHA2/RTEiOUBGMtkUryFDm+hY8bU4tHPZjJKR2eP2FUl7tz+pCH6du1u
MXpW23vcLnvOXVUBnyvgc1kmXzybzGZ3echdHirLvjVbK88c1jY0i/LMA329g2PlkUdnu0rLTSP/
XbgLCo4qDx1VHhrdbnd//+DNX3G1IRbd0tT47Pt1IqoT/X1ijVm/xVlEdamnkJJiMIDcD3wCeKR0
WlsG0JYHZPcJOZhMirfI6S1yHjatZPSzmUwm3tET0925vXN39M3a3WL03N7RU+hxDJ9JkjV69rrM
5sn10X9A5Zkjzc2vvZKINCcikcHyzCOHyyKnraM2OLns9pnlwZnlwdHt9iT7m1RV2+Jc39z03Ptb
xCx3R09Phc8/fIz28Bg6UF5YRDZjbMj+wDfV1tbOmjXLyCbH3Oq1969cumSs3o27oCe8TCajqyY5
HNKimmRHR29RoWP0vmexq8rvo9jzUHnmoZNGxHA5EWlOtEZsTlfWcFl8qS/PfCD6Uilt05TY4qzd
p93e0x3y+oaP0fYHtLJU5UVe86T/08FByd8H/n6Dqa6ujhFwtvSaGtldQH6ZTCYxEX3kjBzFntPp
jNrePXxqmJrYtrM1+nYiGuuOqonOrl5vkVOMnkv0JZ8DrmK/21c0KeL5gMozR8KdTQ2Rd97Ul2fW
H8wpEtpZUmrKNelXYLUeXlp2eGnZ6Kf6U6mmuDZuju1obXnpw63icaw7ESzyjhw3D5ZzDhZ5LSwn
YRS5H/gEMDCC2WwSw98jlRzxPDCQ1o2eE1E1sfWjFm303JXo9xXpR8+D26tK/O6Az+0tck74dN5b
eeZkd2LomJFwVySsbt8gvuyLx50lJVmVpsS0tsWeu3yI3WqdUVI6oyTHn05yYKAproowblBjn7Tt
eeWjbeIokmiiq7ywKOe4OeT1kc2QggAGDoLFYi4JuEsCube9pgbS6nA1ye6omqjfFhmc31YTiZ6k
3+scjOeh5Wex77nY7y7yOCZwPNtcbt9hR/gOOyLruijPrJ00MlieORLubm2xeTxZlaZc5SFPMGQv
zF2MRFEUm8UyvbhkenGO2wJS6YHmeFwbNzfEoq/u2CaqRu7p6iz1FGp7mvXj5gqfz2qe1LvdkFcE
MDBmrBZzabGntDj3ztdUShR77tZODavb2iwKY0TVRE9v0u917W3fc1HhxDy9WSvPnP2ErjxzV6S5
Y/cn4Tc2DZdnHlpd1pe1cASKc85mC1azZWqgeGogxx31qfRAuL1dGzc3qbE3Pt4pHrd2dpR4PCKY
pwQClb7hcXOFz2+zkM34TAhgwCBWq6WspLCsJPfm12RSxLNW7znRWB8fPHxbTfT1pwI+V4m271m7
QSzgLvG7J2Cx532UZ+7q0p80Ev1wq5jNFuWZsw7mdAdDrvKgZZ8Fla1myxR/YIo/x2b0gXQ60tE+
dC5YrElV39q1U4ybIx3tAZdb29Nc6fdPCRRX+fxV/kClz2+38tGK/eNvCTAu2GyW8tLC8tLc8dyf
HBg+k0TtjqqJXU2xoWqS3f39KX0wZxXGmGDxbPN4/EfM9B8xM+v6QLK/uyUyuGmqZbA8c1ck3LOn
dWR55uGyFjbPfk7pspjNlT5/pc+vKIdnPZXOZCLt7SKYG2Kxpnjs3YbdYtwcbo/7Xe6qoePAKkee
rV1ANmMIfxWAQ4DdZgmWFQXLci9/9vWnsnZVfbw7GhXj6VhiYCAtsnlw3/PIkHY59zU6PIRYbPac
5Zkz6XRvLKqdNBL/eEfTa69o5Zk9ow7mdJeHnIFiZX8L8maTqcLnq/D5Pj/9sKyn0plMa2fH0Llg
sSZVrWvY3RhXG9VYc1wtcjq1czp154L5q/wBh43KnpMLAQwc8grs1opyb0V57mLPvX3J4V1VsUQs
3r1jV9vQ6DmRTisimEefGlbsdzsdh3wkmMzmvZZn7uwQB3MOlmeu3yImt7XyzPqTRjzBkKssaD6A
8avZZAoWeYNF3s9NH3UgaCbT2tnRqKri5M4mNfa39xtFWarm9rinwKGtMVfqztau8vud+5xFxyGK
AAYmOEeBrSLorQjmjuee3mTW6PmjnXui8cHqVSaTMvpMkpKhks+OgkM7nu2FRYHCosCReyvPPHjS
yFB55uaetrYCny/nSSOiPPN+mUym8iJveZH3pGnTs57KZDJtXV1i01SjGmuKx16oF+eCqU2q6rTb
tHM6K4ceiFlud8GEWmKYVAhgYFJzOmxVIV9VKPdJVd09/VHdYWFtsa4Pd7SK0XM0nrCYzaOXnLVT
wwoKDtWPlwMrzxxWt3/Y+MoGMbltttmyDuYUE9qOXPd25WQymUoLC0sLC+dOnT762bauzsah48Ca
1Ng/PqgXZ2s3xdUCq02Mm3W/BndSeQom5s3zE8ah+i8EgAFcTrvLaZ9SkTueE9392pkkbWoisqfz
/Q8jsfjgeNpqNeuWnLNLPtsPwWLP+yrP3B7XnzSy5713xZfD5ZmzThopKzcdzC6mEk9hiadwzpTs
FW5FUWKJxPC4WY29vO0DcYRnYzxmNZtzj5v9gSJdDUrIQgAD+JTcLrvbZZ9a6c/5bFeib/i27Vgi
3Nqx5cOw2FWlxrvtduvQrqoRwSzmt22HWjyLghaBo47Jup7q7RWpLE4aGSzPHAn3xNqc/uKsgznF
vWDWg4zGgNsdcLtnj7r7TFEUtTuhHzdv3L5NnK3dqKpmk6lKdxxY5dAZYVX+gNdJNhuEAM5GMQZg
THjcBR53wbSq3HOwnV29w5PbaqIxHK99v0nshI7Fux0Ftr2dSVLsd1mth0w8Wx2O/ZZnTkSaYx/W
N7z89+HyzMGQdvKXNqF9sAUtFEXxu9x+l/uEylHnnChKe0+PVt+iSY29tnP74LhZjaUzmSrdcWD6
mW3/gS11H0LkfuATwCNoFakGq1MNVaqS3S9goin0OAo9julTcsRzJqN0dPUO73uOJXY3q5vfbxRr
z2p7j9tpK9bOJMmqJulzWQ+FYs/7KM/cG1f1laZa3n1HfDnQ36e//8ulnTQyqjzzgfA6nV5n5XEV
laOf6ujt0epQNarqm5/s/Mvmt0RUp9LpKl/ucXPAfehls/QPfAJ4pKE/DEVR0mtqxB+J7D4Bk4vJ
pHgLHd5Cx4ypOU6OzGSUjs4esatK3Ln9SUP07drdYvSstve4Xfacu6pECSzLuP8X7fD5HT5/8dHZ
BS1SPd2Jloi2oVmUZ+6KhHvVmLO4RH8wp3bSiOVT3SBd5HAeG6o8NpQjm7v6erVgblRj7+z+5H9r
3xFp3ZdKVvp0x4HplpxLPLmPl5FP9gc+AZxN/9+f9Joa88pqiZ0BkMVkUrxFTm+R87BpOYouZDKZ
eEePvszzzt3RN2t3i9Fze0dPoccxfCZJ1ujZ6zKbx29BDKvT5Z1+mHf0uR+plJjNFhPabe+/t+vF
5xKR8GB55pEHc4ovC4py70nbL0+B4+hg6OhgaPRTib6+xnhMW3Kua9z99HvvinFzT3+y0u8XwTx0
pHZAVL8o8XjkVvCU+4FPAGfTT0GMWB4AMO6ZTCa/1+X3ug6fnjueddUku6NqYvvHe14fqibZ0dFb
VOgYve9Z7Kry+8ZpsWez1eoJVXpGD1gzmV41plWa6mxqCL/9hhg9pwcG9JWmtJNG9lae+UC4CwqO
Kg8dVZ4jm3uS/eKwEXEc2JamxmffrxPj5q6+3gqvTxw2UuULVA4Fc5XfX1ZYZMAPXO4HPgE8Ujqt
LQNoywOy+wRgbJhMJjERfeSMHOWE0+mM2t49fGqYmti2szX6diIa646qic6uXm+RU4yeS/QlnwOu
Yr/bVzT+4tlkcgSKHYHikmOPz3pmsDxzJCwmtNXtH4rH/e3tzpLSoYM5Q27tnM69l2c+EE6b/ciy
8iPLykc/1ZtMisNGxJHaH0SaX9i6RVS/6OjpqfD5tePAKv1+rSxV+Vhls+wPfFNtbe2sWbOMbHLM
rV57/8qlS8bq3bgLGsBoAwNp3eh5eHuVGD13Jfp9RfrR8+D2qhK/O+Bze4uc4y2dc0onk4nWiHYK
mDZ6FuWZsw7mFKNne97Wd/tSqaa42hCLij3NTWpsqCyVqnYnQl6ftsasO1I7EPR6zQfzs87fB/5+
g6muro4RcLb0mhrZXQAw7lgs5pKAuySQ+17f1EBaHa4m2R1VE/XbImIROqomEj1Jv9c5GM9Dy89i
33Ox313kcYyTeDbbbIWVUworp2Q/IcozR5pFpamO3Z+E33hVxLOiKDkrTTmLS/Zb0GLfCqzWw0pK
DyvJMVfRn0o1xVUxdG6IRXfuaX35ow9E9YtYdyJY5NWOA6sUO6l8gSmBQLDIaxk1wyz3A58ABoDP
ymoxlxZ7Sotz1zdMpUSx527t1LC6rc2iMEZUTfT0Jv1e1972PRcVjoPjJLXyzMdlT5cOlWcOi3iO
flCvlWcWBS2G4nnoDu2yoPkzF32yW60zSkpn5Mrm5MBAc1wVN381ququaNsrH20TZanaurrKCouG
x83D92kHQl6v1SxhczkBDAD5ZbVaykoKy0pyz9YmkyKeE8PHktTHBw/fVhN9/amAz1Wi7XvWbhAL
uEv8bunFnvdVnjkSSQxVmmrZ/HZX5IlES2SwPPPgJLZ+QrvCNhY7iW0Wy7TikmnFOW7BS6UHmuPx
4S3OsdhrO7aLslQr/8/Ca886+7O3frAIYACQyWazlJcWlpfmjuf+5MDwmSRqd1RN7GqKDVWT7O7v
T+mDOaswhsR4ttjshVOmFo46vDqTTvdE27STRuIf72ja9IpYaTaZzUMj5uGDOQ+wPPOBsJotUwPF
UwM5NpfLQgADwPhlt1mCZUXBsqKcz/b1p7KqSX68OxoV4+lYYmAgLbJ5cN/zyJB2OSXUGDaZza7S
MldpWekJ2QUtRHnmxNBJI23174mbtJOJhKu83DOq0pSrtPxAyjOPZ4d27wFgMiuwWyvKvRXluQ/W
6O1LDu+qiiVi8e4du9qGRs+JdFoRwTz61LBiv9vpMLrY817LM/f1JVqGK01F3npdjJ672/Y4fP7R
laY8wZDV6TK4858OAQwAE5OjwFYR9FYEc8dzT28ya/T80c490fjg9iqTSRl9JknJUMlnR4Fx8Wwp
KCiaOr1oVJnkTDrd3daqVZpSt3/Y8MpLYn+zxW7XhsuDE9rloYMqz2wMAhgAJiOnw1YV8lWFchdZ
6u7pj+pO9GyLdX24o1WMnqPxhMVsHr3krJ0aVlBgRLKYzGZ3WdBdFlRmnZj1lCjPPLSPObynbrM4
aSTV2yNO5cyqNOUqLTuo8sxjhQAGAGRzOe0up31KRe54TnT3a2eStKmJyJ7O9z+MxOKD42mr1axb
cs4u+WzPf7HnfZVnjjSLk0a6IuHm118VXx559rknXHxpvns1GgEMADg4bpfd7bJPrfTnfLYr0RfV
HRYWbu3Y8mFY7KpS4912u3VoV9WIYBbz27Z8xrPV4chZ0EIWAhgAMJY87gKPu2BaVe4F186u3uHJ
bTXRGI7Xvt8kdkLH4t2OAtveziQp9rusVgkTxfkjOYDr6uqWLVtWV1d34okn1tTUzJw5U1GUjo4O
r3f4roFMhnIIADBBFHochR7H9Ck54jmTUTq6eof3PccSu5vVze83irVntb3H7bQVa2eSZFWT9Lms
477YcxbJAbxo0aLrrrvu3HPPXbdu3aJFi9566y1FUV5++eXzzjvvkUcekdIl9yUX9Qz9J8s2kO67
m6OhAcAIJpPiLXR4Cx0zpuY4LiOTUTo6e8SuKnHn9icN0bdrd4vRs9re43bZc+6qEiWwLLniWW71
HckBvGXLFvGgurp6xYoV4nFtbe3s2bOl9Eekr8hd8bhg+WIyGACkM5kUb5HTW+Q8bFruYs/xjp6Y
7s7tnbujb9buFqPn9o6eQo9j+EySgLvY777kgdVF1sK+VH9izRrryiVaaULDvqNxsQacTqd/85vf
nHXWWeLLzZs379mz5/rrrz/66KOfeOKJyspRhabzRktfRVES9zygHw0DAMYtk8nk97r8Xtfh03PH
s66aZHdUTWz/eE9Fstzeb5teVLr+r2+n19SYVyxWjJ3Elh/AqVSqpKSkq6vrz3/+s7iycePGxx57
bMGCBdu3b7/kkkueffZZ/evf2lz79ru1+euPfrybuOcB88rq/LUFADCAyWQSE9FHzhiuofTDt9am
V6/TvkyvqTH4A19+AFut1ng8/uyzzy5duvScc85RFCUcDounjjjiiJdeeinr9fNOnD3vxBET1KvX
juWMgX7O2X3JRQojYACYoPRzziPWg41p3cjG9uGMM86IRqOjr9vthh4X7kwNJC3mguWLFd16sJEd
AAAYJJ1WLCbz8iWKlr4Dhm66kRzAM2fOrKurUxRl48aNp556qnZx+/btiqLU19dfdNFFRvYncc8D
IoPNK6v168EAgAkmvaZmMINXVov0nVx3QdfU1CxatGjbtm0LFix46KGHxMV169adffbZ27dvP/30
02tqjM6/xD0PGNwiAECK9BqZQyzJATx//nxtJ5JmwYIF9fX1UvoDAIAxxssaMAAAkwoBDACABAQw
AAASEMAAAEhAAAMAIAEBDACABAQwAAASEMAAAEhAAAMAIAEBDACABPLLEY43Pzv9/CMTH4jHH7uO
/Nnzf5bbHwBAnowoQWh4MQZGwCOI9P3YdeTijbUfuY+e0f3RdV/5/2V3CgAw9rQShOnV6/SlCY3r
gJGNjX8ifcWo97rnHhYZLLtTAIA80JUg1EoTGtq+kY0dEvRzztc997DEngAA8ko/52x8aUICOJt+
zvlnp58vsScAgLzSzzmbVyw2unWD2xvn9Ou+2nqw7E4BAPJAt+6rrQcb2T4BPIK27ltzymz9ejAA
YILR1n3NK6v168GGYRtSNtZ9AWCSMH7dV48RMAAAEhDAAABIQAADACABAQwAgAQEMAAAEhDAAABI
QAADACABAQwAgAQEMAAAEhDAAABIQAADACABZ0Fn8y5b3Gkb/H+JK5XpusfQs7kBAIaxrlicNg8N
RA0vxsAIeASRvq5UJr16XWEy3W01eS5Zsv/fBgA41Aym70AmvXqdWVea0DAE8AgifcWot/3eGpHB
sjsFABh7aV0JwtSaGpHBRnaAAM6mn3Nuv1dmpSoAQF7p55xThpcmJICz6eecvcsWS+wJACCv9HPO
1hVGf+ATwCPo13219WDZnQIAjD39uq+2HmxoB4xsbPzT1n3NK6v168EAgAlGW/c1r6zWrwcbhm1I
2Vj3BYBJwvh1Xz1GwAAASEAAAwAgAQEMAIAEBDAAABIQwAAASEAAAwAgAQEMAIAEBDAAABIQwAAA
SEAAAwAgAQEMAIAEnAWd7dirr/mgo0k8nuYs+/j/3iS3PwCAPDGvuFgxD1VAGjCl777P0NaNbGz8
E+k7zVmWXr3u6KLKXT2tM75/texOAQDG3mD6DpjSq9cpaZNiyZiXX2xoB4xsbPwT6StGvfU33SAy
WHanAAB5INL37vsURUmvuU9ksKHtG9nYIUE/51x/0w0SewIAyCv9nHN6zX17fV1+EMDZ9HPOx159
jcSeAADySj/nbF5x8V5fl6fWDW5vnNOv+2rrwbI7BQDIA926r7YebGT7BPAI2rqveWW1fj0YADDB
aOu+5pXV+vVgw7ANKRvrvgAwSRi/7qvHCBgAAAkIYAAAJCCAAQCQgAAGAEACAhgAAAkIYAAAJCCA
AQCQgAAGAEACAhgAAAkIYAAAJCCAAQCQgLOgAQCTlHXV0nQmLR6bFNPA6vuMbJ0RMABgMhLpa1JM
6dXrzCZzRslYVl5sZAcIYADAZCTSV4x6U3etFRlsZAcIYADAJKWfc07dtdbg1glgAMAkpZ9ztq5a
anDrBDAAYDLSr/tq68GGdsDIxgAAGCe0dV/zymr9erBh2IYEAJikjF/31WMEDACABAQwAAASEMAA
AEhAAAMAIAEBDACABAQwAAASEMAAAEhAAAMAIAEBDACABAQwAAASSA7gurq6efPm2e32+fPnb9u2
TVzcsmXLzJkz7Xb73LlzN27cKLeHAADkg+QAXrRo0TXXXNPf33/ZZZctWrRIXLzpppuuuOKK/v7+
88477/bbb5fbQwAA8kFyMYYtW7aIB9XV1StWrBCPX3nllTVr1iiKsmrVqlNPPVVa5wAAyJtxUQ0p
nU7/5je/Oeuss8SX4XDYbrcriuL3+3fu3Cm1awAA5IX8AE6lUiUlJV1dXX/+85/FlZ6eHv2zWa9/
a3Pt2+/WGtc/AADyQH4AW63WeDz+7LPPLl269JxzzlEUxel06p/Nev28E2fPO3G2/srqtfcb0E8A
AMbQeNmGdMYZZ0SjUfF46tSpHR0diqJ0dXVVVVVJ7RcAAHkhOYBnzpxZV1enKMrGjRu1+61OOeWU
O+64Q1GU2267bcGCBTL7BwBAfkiegq6pqVm0aNG2bdsWLFjw0EMPiYurVq264IILfvrTnx522GGP
PfaY3B4CAJAPkgN4/vz52k4kzec+97kdO3ZI6Q8AAMYYL2vAAABMKgQwAAASEMAAAEhAAAMAIAEB
DACABAQwAAASEMAAAEhAAAMAIAEBDACABAQwAAASyC9HCACAFCtq7r3nlQ3i8fnz5q9fcZmRrTMC
BgBMRiJ9z583P7163SX/3/95+K3XL1xzp5EdIIABAJORSF8x6l2zeJnIYCM7QAADACYp/ZzzmsXL
DG6dAAYATFL6OecVNfca3DoBDACYjPTrvtp6sJEd4C5oAMBkJOac73llg1j6Nf4uaAIYADBJrVm8
zPilXw1T0AAASEAAAwAgAQEMAIAEE2ENuMBuX732ftm9AABgUGGhe7+vmQgBfPG3Lxjz91y99v6V
S5eM+dsCAMYbWR/4TEEDACABAQwAgAQEMAAAEhDAAABIQADnNu/E2bK7AAAwgqwPfAI4t5PmEMAA
MCnI+sAngAEAkIAABgBAAgIYAAAJCGAAACQggAEAkIAAztbR0XH44YfL7gUAIO82btw4Z84cu90+
d+7c+vp6g1sngEdoaWk588wzd+7cKbsjAIC8W7p06W233dbf3798+fIlS4yux0AAjzBv3rxly5bJ
7gUAwAjbtm079dRTFUVZtWpVXV2dwa0TwCO88cYbl1xyiexeAAAM1dXVdeyxxxrcKAE8QigUkt0F
AIDR/vCHP1x33XUGN0oAAwAmte3bt6uqevbZZxvcrtXg9gAAGD9aWlpuvvnm3//+98Y3TQADACap
f/7zn7feeusDDzxgtUpIQ6agAQCT1EUXXfToo486nU6TyWQymQxunRFwDplMRnYXAAB5t2vXLomt
MwIGAEACAhgAAAkIYAAAJCCAAQCQgAAGAEACAhgAAAkIYAAAJCCAAQCQgAAGAEACAhgAAAkIYAAA
JCCAAQCQgAAGAEACAhgAAAkIYGByefrpp+12u9VqnTVr1oYNG8RFVVXPOussu91+xhlnqKoqLp5x
xhmbNm1SFOUf//jHt771LWk9BiYoAhiYXM4555x77rknlUr97ne/W7Zsmbj4k5/8ZM2aNf39/dXV
1b/85S/Fxf/6r//64Q9/mE6nr7766ltuuUVel4GJyVRbWztr1izZ3QBgkK9+9ater7e6unrhwoVW
q1VcLC0t3bNnj6Iovb29M2bMCIfD4vrixYuj0ej8+fN//vOfS+sxMBHV1dURwMDkEo1GL7jggg0b
NjgcjpdffnnOnDmKophMJu0FFosllUqJx2+++eYpp5zS0dHhcDjkdBeYoOrq6piCBiaX4uLi559/
vre399Zbb/23f/s3cdHr9WaGaOmrKMqDDz64YMGCW2+9VVJngYmMAAYml2OPPfbpp582m82hUEhM
OyuKsmjRooaGBkVRHn744QULFoiL27Zt27Rp0/PPP//ggw82NTVJ6zEwQRHAwOSydu3aH//4x1ar
9eyzz/7rX/8qLv7qV79asWKF3W6//vrr165dKy5eddVVN998s91u/93vfnf55ZfL6zIwMbEGDACA
0VgDBgBADgIYAAAJCGAAACQggAEAkIAABgBAAgIYAAAJCGAAACQggAEAkIAABgBAAgIYAAAJCGAA
ACQggAEAkIAABgBAAgIYAAAJrLI7AAyrq6uT3QVAMurDTh4EMMYXPn0wmfF/0EmFKWgAACQggAEA
kIAABiaCjo6Oww8/XHYvxtLGjRvnzJljt9vnzp1bX18vuztjo66ubt68eXa7ff78+du2bZPdHUhG
AAOHvJaWljPPPHPnzp2yOzKWli5detttt/X39y9fvnzJkiWyuzM2Fi1a4kDbIAAABIdJREFUdM01
1/T391922WWLFi2S3R1IRgBjXHv99dfnzp1rt9vLy8tramrExWg0etppp5WWlt55550mk0lcNJlM
d955pxgF7tmz5ytf+Yrdbv+Xf/mXaDQqrfeKoijKO+81fOX8O8Sv1975JB9NzJs3b9myZfl4570J
v/lazSmzxa/GjS/no4lt27adeuqpiqKsWrXKmFuTXtj6vnlltfj1ZN27+Whiy5Yt5557rqIo1dXV
3G8Fpba2NgOMD6P/Nh5zzDEvvvhiJpN59NFHvV6vuHjllVc+8MADAwMDV155paIo4qKiKA899FBP
T08mk7n00kvvu+++TCbz1FNPLV++3LhvYJS363afs3TNprc/zno8tpqbmzOZjPajyLfmNzY9dPop
Da9syHqcJ+3t7bNnz87f+wvP12/xf3/VE7Wbsx7nw8DAwK9//euvf/3ro5/iA3nyqK2tJYAxjuz7
b6MWMMFgcGBgIJPJxGIxfQCLi5lMxu/3i8cDAwNabEvx5W/drk/ct+t2f/lbt+epLcMC+P6TZ+kT
t/mNTfefPCt/zd14442PP/54/t5fMF26RJ+4z9dvMV26JB8NJZNJr9drsVj+8pe/jH6WD+TJo7a2
1lRbW8vOS4wTdXV1WX8bo9HoXXfdtWXLltra2q1bt2YyGUVR7HZ7f3+/eIHJZBIXtQdZj/Uv/hS+
cv4dn/r35sPzD1++t6f03/W+1Zwye+x6NAYWb6zd21Pbt2+/++67b7zxxv2+iXll9Zh26rNKr163
j2efffbZpUuXhsPhrOuj/wlgoqqrq2MEjHFk9N/Gz3/+87/4xS8ef/zxTz75RBka4ZWVlfX19WUy
mc7OTkU3AtZ+l9frTSaTmUxmYGCgsLDQiK7vBSPgzyISiXznO98Rf5T5ZtgIWGOz2UZf5AN58qit
reUmLIxr77333oUXXnjGGWfccsst2sULL7zwzjvvVBTlZz/7Wc7f9c1vfnP9+vWKojz33HPnn3++
MV3N6bfXnv3b218Q9169817Dr27526/+/d8k9mdMfPn/rt543TXi3qvwm6+9fO1Vp/3XbWPeyj//
+c/LL7/85ptvtlqNOLDvue//eMna1eLeqxe2vv+tP97+v5f/YMxbmTlzprj3auPGjeIWM0xq/IcL
48fov42PP/74Mccc4/V6b7vtNmVohBeLxRYuXFhRUfHII49owwhFN/5rbW1duHChzWb78pe/3NbW
Zkzn90aMesWvfNyBpVGMGgFnhka94lee7sCaOnWq/pMqH01kEaNe8StPd2C99tprxx13nM1m++IX
vyhuncvCB/LkwRowxpeDXQDr7+8vKSnp6OjIX5cAI7EGPHnU1dUxBY1Dj8/n27hxYzqd/uUvf3nG
GWfI7g4AfBoEMA49995770UXXeRyud54441bb71VdncA4NOgHCEOPeeee644TggADl0EMMYXzucD
MEkQwBhHuP0EwOTBGjAAABIQwAAASEAAAwAgAQEMAIAEBDAAABIQwAAASEAAAwAgAQEMAIAEBDAA
ABJYFQ7/AwDAcP8P60N/cMTdSs8AAAAASUVORK5CYII=

------=_NextPart_000_08C9_01D90BF2.778EF8F0
Content-Type: image/png
Content-Transfer-Encoding: base64
Content-Location: file:///C:/Users/DEMSSIE/AppData/Local/Temp/SAS%20Temporary%20Files/_TD6404_DESKTOP-G6FE1C4_/IntPlot57.png

iVBORw0KGgoAAAANSUhEUgAAAoAAAAHgCAIAAAC6s0uzAAAACXBIWXMAAA7DAAAOwwHHb6hkAAAg
AElEQVR4nO3de3wU9b3/8e/MbnZz2QQRvNBSatEHrUoBaSwHc/BUi4rWQxWKIiVELpJUxGptPa2e
nlZbfseqxSIIpqAYAl5A8IYWL8cbRlrU4kbEHg5QLmqMEJBkQ/Y68/vjmwyzk81F3Z3vkryeD/4Y
Zjf7/YC47/1+P7Pz1YLBoAAAAO7yCiGGDRumugwAAHqR2tpaXXUNAAD0RgQwAAAKEMAAAChAAAMA
oAABDACAAgQwAAAKEMAAAChAAAMAoAABDACAAgQwAAAKEMAAAChAAAMAoAABDHSLpmmapqmuojPp
rVCzyc3NHTBgwB/+8Ic0jvXKK6+MGjXK5/Pl5+efd955X7LOTk5m/3849FoEMJBOmzZt+jJxkp1j
RSKRTz755Je//OX8+fM/1w92UuHUqVM3b94ci8VaWlpOPvnkdJQJHGO0YDDIdoRAl+QsyjTNtDzN
zZK+/IvH4/G77rrrlltuGThw4L59+7o/dCdPkw8dOHCgX79+0WjU5/N9+TpTnnTzvwjQfWxHCHwR
clVz/fr1w4YN8/l8xcXFtbW1ou29XiQve65atWrIkCE+n2/YsGHr1693vEhVVVVRUVFJSYkQYs+e
Peedd15+fr58zU2bNllPXr58+Ve/+tXc3NyZM2fG4/GUYznWWtesWTN06FCfz/etb33rySef7LL4
Tni93l/96ldCiPr6+pRPSDlWJ4vA1m/79++vaZpM384Ltv9FAT1EMBg0AXRF/v9iP7b7zne+0/68
aZrPPvus4+Sbb77Z/kUuv/xy0zS/853v2E9+85vflM9cvXq1/fxvf/vblGPZK/zLX/7ieMLLL7/c
efGd/Hljsdjvf/97IcTgwYPbP9rRWO0rdLy4/aFuFiz/ojp5qfYjth8dyAbBYJAABrql/Xv6nDlz
EonEE088IYTw+/3tn2aa5rnnniuE+Mtf/mKa5quvviqEmDRpkv2ZN954o2maO3futI+1c+dO+2v+
y7/8ixDimWee+eCDDzpKQcdvv/e97wkhZs+eHYvFZs+eLYQ499xzuyy+/Z/X4Z577vkCY3X599md
F0n5F9VRnQQwsl8wGKQHDHRL+7ZiU1NTIBBI+ZDZ9r6fm5sbiUTsr1NYWNjY2Gg9c+/evV/72tes
R9966601a9a89NJLW7ZssV7H5/PFYjGzXdg4xrL/Vo4biUR8Pl80GvX7/Xl5eUeOHOm8+PYvLvn9
/lNOOeX666+/9tprv8BY7V+8o7+oTl7E8RfV0eu0P0kPGNmJHjDwxckA65xhGI4zMlQs9lBZvHjx
d7/7Xb/f//DDD3fnpb6M7hQv2iaO4XD4H//4h5W+SqRMX+CYRgAD6RcOh0OhkBBCLi89++yz1rqT
vIQqpZ/97GdCiFmzZu3du9d+XvaG169fv3XrVk3TjjvuuJRj2Y0aNUoIMXfu3Hg8PnfuXOtMJnQ5
VsoKFRYMZAt6wEB3yP9f2h87ftu3b1/528mTJ5um+eijjzr+j7voootSvohpmqeccor1tIKCAiHE
4cOHzXYXYc2dOzflWPYXlM1du9dff73L4jv683b+aCdjOSrs5PW7X3B36rSfFKl09GqAa7gIC+iu
9u/pKR968MEHTz755JycnHPOOcc6c/rpp3s8nj59+syZM+fgwYMpX8Q0zTfffPPMM8/Mycm5+OKL
/+///k8IcdNNN8mHlixZcuKJJ/r9/hkzZjQ3N6ccy/GCq1ev/va3v52Tk3P66afbp+BpD+BOxmr/
t9HJ63ez4O7USQAj+3ERFgAACnARFgAAahDAAAAoQAADAKAAAQwAgAIEMAAAChDAAAAoQAADAKAA
AQwAgAJe1QWkwao167q80ywAAK75yskn/fvFF3X+nJ4QwKFQqHz6NNVVAADQqnL5ii6fwxI0AAAK
EMAAAChAAAMAoEBP6AGn10sfvH/hn+6Ux0/PufHSYSPU1gMA6JGYASd56YP3r/jzoqfn3GhUVr1w
w83Tlleur31XdVEAgB6IAE5y4Z/uXDG9XM56x55+5urZ142/7x7VRQEAeiAC2Mm+5jz29DMVVgIA
6MEIYCf7mvNLH7yvsBIAQA9GACex932tfrDqogAAPRBXQSeRfV+uggYAZBoB7DT29DONyirVVQAA
ejiWoAEAUIAABgBAAQIYAAAFCGAAABQggAEAUIAABgBAAQIYAAAF+B6w0yUL/7hha608HnPaN1/7
xS1q6wEAZIja/WeZASeR6TvmtG8alVXjhg7buON//+2u/6e6KABA+inff5YATiLTV856n5t7k8xg
1UUBANJP+f6zBLCTfc35ubk3KawEAJBRavefJYCd7GvOlyz8o8JKAAAZpXb/WQI4ib3va/WDVRcF
AEg/5fvPchV0kufm3iRzVy8vE1wFDQA9l/L9ZwlgJ/q+ANBLqN1/liVoAAAUIIABAFCAAAYAQAEC
GAAABQhgAAAUIIABAFCAAAYAQAHFAVxbW1tcXOzz+UaNGrV9+3Z5cuvWrUOGDPH5fCNHjqypqVFb
IQAAmaA4gKdMmXLLLbdEo9Frr712ypQp8uRdd9113XXXRaPRSZMmLVq0yOWSSn88QS8vk78mXXW5
y6MDAFwz6tqZ1hv+t8uvdnl0xQG8devWCRMmCCHKyspqa2vlyTfeeKOiokIIUVFR8d5777lZT+mP
JzwcKJzY2GhUVv041LSuqIgMBoAeadS1M99KxM8UmlFZdbbH+74wXc7grOgBG4Yxb968Sy65RP62
rq7O5/MJIfr27btr1y43K1kVKJzQ2LjmkSeEENWr1k0JNa0tKnKzAACAO2T6vlf5kBDib4sfkBns
ZgHq7wUdj8f79+8fCoUef/xxeaalpcX+qOP5b28JvvNuMHP1yPSVqletW1VelrmxAAAKyfSV/rb4
Ad3dN3z1Aez1ej/77LMNGzZMnz79sssuE0Lk5eXZH3U8v/is4cVnDbefqVy+Io31TLrqciuDS388
QQQK0/jiAIDs8e3yq60MHnXtTJdHz4olaCHEuHHjGhoa5PGgQYMaGxuFEKFQaODAgW6WYe/7Wv1g
NwsAALjD3ve1+sFuFqA4gIcMGSKvvaqpqRkzZow8WVJSct999wkhFi5cOHr0aDfrsfq+enmZvR8M
AOhhrL6vXl5m7we7RvESdHV19ZQpU7Zv3z569OhHH31UnqyoqJg8efKvf/3rwYMHr1u3zu2SVq2r
dnlIAIAKf1v8gMLRFQfwqFGjtm7d6jh59tln79y5U0k9AAC4I1t6wAAA9CoEMAAAChDAAAAoQAAD
AKAAAQwAgAIEMAAAChDAAAAooP5e0NnmidkzQ++/LY9zTx06acUqtfUAADLkq9On1Ply5HG/WHz/
g66+4TMDTiLTN/fUoaU1wcCZxeGdW9dM+7HqogAA6SfTt18sblRWDYjGGnK8J8xw9Q2fAE4i01fO
ei//8wMyg1UXBQBIP5m+ctb70fKHZQa7WQAB7GRfc778zypvEwoAyCj7mvNHyx92eXQC2Mm+5vzE
bLe3hwQAuMa+5vzV6VNcHp0ATmLv+1r9YNVFAQDSz973tfrBbhZAACex+r7VJcPt/WAAQA9j9X31
8jJ7P9g1fA3Jib4vAPQS7vd97ZgBAwCgAAEMAIACBDAAAAoQwAAAKEAAAwCgAAEMAIACBDAAAArw
PWCnSyZO2tA/Xx6PbWh+4fHH1dYDAMgQ/ZpSobdNRBOmsWyFq6O7OVj2u2TipOf7549taDYqq8Yd
OPI//Qou/NGPVBcFAEi/1vRNmEZllTAM4dH0WdNcLcDNwbLfhv7532+b9T63ds1FB4681K9AdVEA
gAyQ6btshRDCWFotM9jV8d0c7JhgX3N+bu0ahZUAADLKvuZsLK12eXQC2Mm+5nzJxEkKKwEAZJR9
zVm/ptTt0V0eL8vZ+75WP1h1UQCADLD1fa1+sJvjE8BJrL6vXl5m7wcDAHoYq++rl5fZ+8Gu4WtI
TvR9AaCXcL/va8cMGAAABQhgAAAUIIABAFCAAAYAQAECGAAABQhgAAAUIIABAFCAAAYAQAFuxOHU
/6dzDoZD8jiQk9e46H619QAAMoT9gLOITN9ATp5RWXV8biAUaym6rkJ1UQCA9GM/4Owi01fOeg8s
uE9msOqiAAAZwH7A2ca+5nxgwX0KKwEAZBT7AWcX+5pz/5/OUVgJACCj2A84i9j7vlY/WHVRAIAM
YD/grGL1ffXyMns/GADQw7AfcNah7wsAvQT7AQMA0OsQwAAAKEAAAwCgAAEMAIACBDAAAAoQwAAA
KEAAAwCgAN8DdtIrrhamdTMUzah8SGExAIDM8V1TGm/bjtCTMGNsR6hQW/pqRmWV0DQhTL38atVF
AQDST6avJ2EalVVew0h4tBy2I1SpNX0fEkIY9z8kM1h1TQCA9JPpK2e90aXVMoPdLIAAdrKvORv3
P9Th8wAAxzj7mnOU7QiVs6856xVXd/g8AMAxzr7m7GM7QsVsfV+rH6y6JgBA+tn7vlY/2M0CCOAk
Vt9XLy+z94MBAD2M1ffVy8vs/WDX8DUkJ/q+ANBLuN/3tWMGDACAAgQwAAAKEMAAAChAAAMAoAAB
DACAAgQwAAAKKA7gmpqaESNG+Hy+kSNHbtu2TZ5sbGzUbNRWCABAJigO4OnTpy9cuDAajc6aNWva
tNZbgr3++uuTJk0y26itEACATFB8I47t27fLg4qKihtuuEEeB4PB4cOHqyopd1Zp1NP6uSQnYUbc
vTEKAMA1+jWlom0/YJEwjd65H3AoFDrjjDPk8ZYtW1544YX8/PyRI0d+9NFHbpYh0zcnYRqVVb6E
EfNofne3hwQAuKM1fROmUVklDEN4NL137ge8ZMmS22+/XR7X1NTccccdR44cWb169cyZM90sQ6av
nPWGl1XLDHazAACAS2T6LlshhDCWVssMdnP8rLgX9I4dOw4dOjR+/Hj527q6Onlw2mmnvfrqq44n
v70l+M67wcwVY19zDi+r1svLMjcWAEAh+5qzsdTtN3z1AVxfXz9//vx777035aM+n89xpvis4cVn
JXWIK5enc9XeP2ualcG5s0qFJ1sWCQAA6aXPmmZlcFI/2J3R3RysvY0bN86ZM2f+/Ple79GPAkOG
DNmxY4cQYtu2bVOnTnWzHnvf1+oHu1kAAMAltr6v1Q92c3zFATx16tS1a9fm5eXZv/JbVVU1fvx4
n8938803z5s3z816rL6vXl5m7wcDAHoYq++rl5fZ+8GuUbwEvWfPnvYnR48ebd2Uw33hZSq3hwQA
uMZgP2AAAHobAhgAAAUIYAAAFCCAAQBQgAAGAEABAhgAAAUIYAAAFFB/K8pso3Z3KgCAa9iOMIso
350KAOAO5W/4BHAy1btTAQBcovoNnwB2cuxOpbASAEBGqX3DJ4Cd7EsQ+jWlCisBAGSU2jd8AjiZ
6t2pAAAuUf2GTwAnUb47FQDAHcrf8PkakhN9XwDoJdiOEACAXocABgBAAQIYAAAFCGAAABQggAEA
UIAABgBAAQIYAAAFCGAAABTgRhxO7AcMAL0E+wFnEeXbQwIA3KH8DZ8ATqZ6e0gAgEtUv+ETwE7s
BwwAvQT7AWcX9gMGgF6C/YCziertIQEALlH9hk8AJ1G+PSQAwB3K3/D5GpITfV8A6CXUvuETwKnd
tv7J3z/7lEfXvbru0XWv7pHHXo8n+aTW+pBH92jOR20nNesVjr6a7UeOvprH49F0rydp0PY/0nZS
98iSOvgR28mjBWga13UDgHoEcGq/ufSy/7xkfMIw4oaRMIy4kZDH8UQi+aTZ+lDCSJjOR20nTesV
jr5a26PyZcOxaMIw44lEwjTiiaRB7T+SfNJIyJI6+BHbyaMFCCFSfoDo/CNCUuQnRXtHP6J5dY9u
fWrp8FPF0c8cSQ85f0RzPOr4YCQ/xKj+VwMAnwMB3CH5nu5TXUbamaaZ8gNEJx8R7JHf5UcEx2eO
cCwWD4c7/pGjnzmSHnKOYjoedXwwShhGwjC6WjCwn+zwA0QnHxGSfqSrjwj2R20ntXaLKM4fST6p
ezQWLYCeiQDudTRNy/F4cjweIXJU15JmXS0Y2D8idL5gkPojgv3RaCzW+UcE+6O2k2a7RZTOPlXI
ajUhvnAbQn6A6PIjgn0hocuPCB30WTr6Ea2Dz0AenQ8W6N0IYPQcPXUh2jDNlJ2L7rQh5AeILj8i
2BcSjkQiHX1EsP1IJ8skjh8xnZ8t2n7EFMKj6e3XGLrZhuiqc9Hus0WqzkVXV290fcFHyuaL6n8y
ODYQwEC20zVNb1206GlSrjF0sw3RVeci+dNAIhGNxY50sMbQ8dUbXV/w0b75IhctUq4xdLMNkfxB
pKs1Br3dB46OP0B055pQa3Gl/R+BRYv0IoABKOPVPV5d+L097Y3IMFN3LrpsQ6T6VNHFGkM8kYjE
Yl1dvdH6AaLLa0I7v+BDLlqkXGPosg3RwYJBh2sMzhWLrr5U0vGnis6/IdJ6Usm/k5727x4AlNM1
zSc/VfSsCy1M02y/xtDNNkQ3OhdJawyJRCIci3VygWdXV2+kvuAj5Qej//zBD39z6WXu/30SwE7s
BwwAKWma5tU8PanJLd/wb3vmidueeYL9gBVTvj0kAMAdyt/wCeBkqreHBAC4RPUbPgHsxH7AANBL
sB9wdmE/YADoJdgPOJuo3h4SAOAS1W/4BHAS5dtDAgDcofwNn68hOdH3BYBeQu0bPjNgAAAUIIAB
AFAgDQHs7XH3cQUAINOYAQMAoAABDACAAgQwAAAKEMAAACjQ3eunOrnSSle0lXGGsB0hAPQSat/w
u5ud8Y5Fo9GMlugm5btTAQDcofwNv0dNXtNA9e5UAACXqH7D724Ae200TbP/1ufzZbREl7EdIQD0
EsfGdoT2NWePx9NTl6CF6t2pAACuUfuGz02skhmG8Oj6rGkrxs1d9vib5+hnxcz4L+c9XRjILQz4
CwO5hQV+20FuYcAfKPD7ffw1AsCxpu0N31i2Qsl2hCRHEmNptX5NqfDoZS8u8hZ5vXH977fOCzVH
GkPhplAkFAo3HGr+576GUCjSFIo0hcJNzZGmUFgIkRTJAX9RILewwB8I5BYG/EWB3ECBXx4U5Ps0
jaYyAKhnveGzHWG2+AJtgEg0HmpOiuSmUKSpOXJgX0PryVCkqTncFIq0hGN5uTn2SA60zafbjo9O
r305nkz8AQEAktoLfQjgNPD7vH6ft1/fgi6faZpmqDnSlJTWkaa2iXVTKBIKRZpC4cbmcCgU0TQt
0G7F++hB629zCwP+gnw/82oAOLZ8wRtx2H+r63oPuw4rczRNKwzkFgZyxUldPzkSjct4ProG3hxp
DIX3720INUeaQuHGUFjOvFvCsfw8X3J/2l8YyA0U+IvaVsULA7lFBbmBgJ+JNQBkg+4GcDwez2gd
aM/v8/qP9/Y/vtsT61DEimQ5vT5wMPTPvQ22VfFwUyiia5q8dqwwkJu0GG7lNxNrAMg8lqB7Amti
/RXRp8snRyJxRyTLtP60IeSYbbdOrB3r3u0XwwtyCwP+HCbWAPB5EMC9jt/v9fu7NbE2DDPUHLFH
clMo3BiK7G9o2rXngGO2reuaI5JTL4YXMLEGACEIYHRC17Wiwtyiwu5OrBtD4abmtuvI2uL50wNN
yRedhcOReEG+zx7JhYHcooA/UJDrXAwvYGINoMdSHMA1NTVz5szZtm3b0KFDV65cecYZZwghtm7d
OmHChN27dw8dOnThwoUlJSVqi0R3+P3eE/yBE/oFunymnFjbLwKX39r69EDTzt37rZOh5khjKOLx
aI5ITrkAXhjIzc/zMbEGMss0jUTCNBJmImEmDCMRNw3DTCRaD+IJQz5kJIxEwkwYZiJuGoaRkM9P
HP1ZwzDi8meTn2CdiSeOPmTYf9wwE3EzYTtvJIy4bVDDMBNxI2HYymgb0aq2deijTxg2vXzYjAr3
/zoVB/D06dMfeOCBMWPGLF68eNq0aW+//bYQ4q677rruuuuuv/76//7v/160aBEB3MNYE+vuPDkc
icl4bgqFQ6Gji+Gf7m9qPLoqHg41R+TEOuluZUdz2rEY7vd6mVgjg9piKTlvkmPA/gTDnlXyTNwW
MKnC7Gi6yASSwZP0ylaYJcdkx2FmGAkz3lakVa0tzIQQusej6R7N49E8uu7xarqueTytB16PLh/S
PbrHo3l0zePVdF33yOd7NF3XPd7WA6/82aQn6NYZr0fzePWcnJyjw3l0j6f1Rzz60TJ0j+61Darr
msere3RbGbahZbWtQ9ueoGhTXcUBvH37dnlQUVFxww03yOM33nhj6dKl8uSYMWNcLum42Vc3aq13
I8tLmM3sB6xUrj8n15/TzYl1U3MkFAo3NUcaQ2HrbmX1+5t2/HO/leLywOvRrXhuvXNZ0mL40UvE
mVhnkGkeDSRr8pSwHaSe8XSSKKnDrPXRLsNMZljqMHMObZ9dtZ8UtsWSFRK67vU6YsD+BN2eVfKM
1xYwqcPMypucHH9ua/AkvbIVZskx2XGY6bpH8ybHpMer2cJM9Lj/GdTuB5wtPeBQKCTXn4UQdXV1
coelvn377tq1y80yZPrK3D1u9tWNHlEwaxoZfEzQda1PYW6fzzWxdi6Dh+v3NzluXhaJxgP5vkAH
dytLXgzP1MS67R2/szU05/KdkUgVEh0s3yWtBDqW7zoIs9aFvs7CzJo8pYxJ0zBM0zwaSEcnT23v
/h3OeDpJlNRhJh/V/f5uhFnb5MkZZs6h7bOr9pPCTPwzQNod3Q9Y3gu67b7QrhWQLQG8ZMmS22+/
XR63tLRY513+/rGVvkKIz/78kMxgHCtsk6fk7lSKkDBEIh4wjIJE4iQ9YRQkzNyEebyMHM1M+AzD
ayb8pmHEo/FwOBJuCYdbDofDkchnscgn4Ug4djAaq49EYuF4NBqNxWLxaDwei3mE6cvRfR7h9eo+
j+bVhfXLowmPZurC9GhCE4YmzFS56Fz3M4yEaRiapqWePDliwL58127y1NnyXdJKYE6OT3f8bPsw
a8uqzsLMMXlqH2YEFRRL3g9YZrCb42dFAO/YsePQoUPjx4+Xv83Ly7MectyBSwjx9pbgO+8GM1eM
fb772Z8f0svLMjeWEqZhdGcNrbNrHzpevkvqJyXaJkkdzsySJl4dzczarwSmvLCidTqVsjvVUS8q
xeQpdZh5PJ6A7inK82gBv+YpaHspZ5jFTRGNGeGYEYkmwjGjJWqEo/GWqHE4nGiJxI+EE83heHM4
1tySiMSN3FxffkFufkFuQX5ufiCvIJBbEMgrDOQFAnmBovzCoryiwrzCwvyiPgVed98UgN7DsR+w
y2/46gO4vr5+/vz59957r3Vm0KBBjY2NRUVFoVBo4MCBjucXnzW8+Kzh9jOVy9O5YmCtOZuGcUL5
1T5hxpqbU2dVRw2h1ijquBeVIqtS9aI6upAv9dDtLzhsmwLaL6yQ06lurKGlnPG05k3Hy3dJ/SSP
rnm8OT6f1unMLOkSjFQzs/Yrgalz9JiaTiUSRru7goebQpFPmiNN9YeaQnWhUKSx7dKznBxPyv70
0WvN2q4Gz8/zqf6TAccS+5pzUj/YFYoDeOPGjQsWLFi5cqV9pltSUnLffff96le/Wrhw4ejRo92s
p8jUZN930znnbHlgyV2abmhi7eUXdLSGlroh1BpFHfai2meVJydHy83t7oV8qYdufz2h7cB7NKt6
3mUUxyKPR+9TlNenKK/rpwrREo5Zl4/Z+9N1nx6WX9Zqav3WdTgSTQQK/O13rbauBg8E/EVtl54x
sUZvp3o/YC0YDA4bNszNIe2+/vWv79271/qtaZpCiLfeemvy5Ml79uwZPHjwunXrhg4d2vmLVC5f
UT59WrpK4ipoHLvkxNoeybYva0VCtjuPyom19b0sx93KWmfbrRPr3Py8HNV/MiAjMncVdJfBVFtb
q3gGvGfPnvYnzz777J07d7pfjPTZnx9SNTTwJX2uifWRlpg9kq2Dj+sP22fboeZwNJoosOV08mJ4
6y3M5ISbiTWOLewHDECB/Lyc/LycE/sXdvnMeMIIJUeynGTX1R/+353yZOudy5qbIz6fJ9DuZuDt
v7UVKGBijd6OAAbQBa9HP65P3nF9ujuxbgqFm5rlncusxfDIR58cdqyKx2KJQHIk2xbDnbNtDxNr
9DgEMIB0khPrk07o9sQ6FG5s28OjdQ38k8P/a7syvKk5EmqO+H2e9gvgKbfeystlYo1jAwEMQI3P
ObGO2nawbsvmpshHdYetBXB50DqxDuQWFfgDAefNwO2L4UysoRYBDOAYkJ/ny8/zdXNi3bp1R9sX
qeUk+8O6z+Qdwtv2ygyHjkT9Pq9tGm0thssLwpMWw5lYI+0IYAA9itej9+2T37dPfneeLCfWjfZv
bYUijU1hObG2XyIeTxjyMm/ri9TJk+yji+GBfB8Ta3QHAQyg9/ocE+t4IvnOZa0HH9Z91iRju/UL
1u0n1kl3K2v7beuqeK6fiXXvRQA7DS6dtDu/9bPzV1rCH654TG09ALKB1+vp5sTaNMWRlmioWW5f
fbQ/fbip5cO6z9r2ykyaWHf0ra3WvTIL/HI/Ll3nNnZpxnaEWUSmr8xdeTxw2pVkMIDu0zRRkO8r
yO/uxNr6Xpbt/ifhvR8fcpxsPhLN9XtT9qcLA9ZemUysPwe2I8wuVvoKIXZVr7HPhgEg7bxez/HH
5R9/XHcn1vabgctp9GeNLfs+PmS7TUqkMRROJMzkL2u1uxq87WSgN0+s2Y4w29jnu7uq1/S87QgB
HIusifXJJ3b95Fgs4YhkeQuzvR8fsm6NIi89kxPrDu5W1jrbto79/p4WGb19O8JsY19zHlw6STAD
BnCsycn5HBPr5iMReyTL2D50uGXvR4ccs23DMNvFc9ItzFoXwwv8x8rEuldvR5htTjlyxOr7Wv1g
1UUBQKZompB52d2JtT2S2/rTez486LhE/EhLNC83xx7Jjum1/RZmyibWqrcjJLtW9BkAABUeSURB
VICTWH1fvbxM2PrBAICcHM/xffOP79vdibUjrUPNkYOfHdnz4SH7JeJNoYhhminvKppqtu3X0rej
udX31cvL7P1g1xDATruq16guAQCObdbEeoAo6vLJ0VgiFIo0Nofb7lzWuhi+58OD9p0xm5pbJ9aO
u5XJSXb7k35f1wHHdoQAgN7L9+Um1k2hcMOh5t37DjbZ9vAINUdM0wwE/EUFuW13LutoMTzNE+vu
I4ABAMeGzzuxtkeyNY3eva+h9c5lbZeIT/zBiKkTi12o34EABgD0QL4cT7++Bf36FqgupEPcMRwA
AAUIYAAAFCCAAQBQgAAGAEABAhgAAAW4Ctpp2JQJWwtbNxEb0nzkHyu5LwcA9Ezea0oNdfsBMwNO
ItN3SPMRo7JqaFPT9oL8b02dpLooAED6taZvwjQqq3TDEB5NnzXNzQII4CQyfeWst/bhdTKDVRcF
AEg/w3b/5/jSapnBbhZAADvZ15xrH16nsBIAQEbZ15zjrt8XmgB2sq85D5syQWElAICMsq85e68p
dXt0l8fLcva+r9UPVl0UACD97H1fqx/sagFuDpb9rL6vXl5m7wcDAHoYq++rl5cZ7AecDej7AkAv
4X7f144ZMAAAChDAAAAoQAADAKAAAQwAgAIEMAAAChDAAAAoQAADAKAA3wN2GlQx/UPTkMcnCK2+
8iGl5QAAMqXf9CmHfDnyOBCLNz64ys3RmQEnkel7gtCMyqqBmr5fmCeVX626KABA+sn0DcTiRmVV
32gslOMtmvFjNwsggJPI9JWz3r33L5cZrLooAED6yfSVs96G5Q/LDHazAALYyb7mvPf+5eoKAQBk
ln3NuWH5wy6PTgA72decB1VMV1cIACCz7GvO/aZPcXl0AjiJve9r9YNVFwUASD9739fqB7tZAAGc
xOr76uVl9n4wAKCHsfq+enmZvR/sGr6G5ETfFwB6Cff7vnbMgAEAUIAABgBAAQIYAAAFCGAAABQg
gAEAUIAABgBAAQIYAAAFCGAAABTgRhxOhTOmNud45HFu3DjyQLXaegAAGZJzTWlCb52IagkzsWyF
m6MzA04i0zc3bhiVVQWxRNir588sVV0UACD9ZPpqCdOorPIYhunRPLOmuVkAAZxEpq+c9TY9uFJm
sOqiAADpJ9NXznpjS6tlBrtZAOniZF9zbnpwpcJKAAAZZV9zji11u+FIADvZ15wLZ0xVWAkAIKPs
a84517jdcCSAk9j7vlY/WHVRAID0s/d9rX6wmwUQwEmsvq9eXmbvBwMAehir76uXl9n7wa7ha0hO
9H0BoJdwv+9rxwwYAAAFCGAAABQggAEAUIAABgBAAQIYAAAFCGAAABRQH8CNjY2nnnqq44xmo6ow
AAAyR/H3gOvr6ydMmLBr1y77yddff33SpEmrV69WUtKSi8YFQnXyOJR3wk9eeklJGQCATBtQNrk+
1y+Pj49EDzz0iJujK54BFxcXz5gxw3EyGAwOHz5cST0yfUN5J5TWBEOBAYGW/UvGjlVSCQAgo2T6
Hh+JGpVVJ4UjB/2+/ldf5WYBigN48+bNM2fOdJzcsmXLCy+8kJ+fP3LkyI8++sjNemT6ylnvT57f
IDPYzQIAAO6Q6StnvXVVj8oMdrMAxUvQAwYMaH+ypqZm3bp1o0eP3rFjx8yZMzds2GB/9O0twXfe
DWauJPua80+e31BdomYuDgDINPuac13Vo3p5mZujZ+O9oOvqWluwp5122quvvup4tPis4cVnJYVi
5fJ03j57ydixVgYvuWhcII0vDQDIJv2vvsrK4AFlk0VbP9gd6q+C7pzP5+qCgL3va/WD3SwAAOAO
e9/X6ge7WUA2BvCQIUN27NghhNi2bdvUqVPdHNrq+1aXDLf3gwEAPYzV99XLy+z9YNdk4xJ0VVXV
+PHjd+zYceGFF1ZXu71X1E+e39D1kwAAx766qkcVjp4VAWyapv23o0eP3rZtm6piAABwQTYuQQMA
0OMRwAAAKEAAAwCgAAEMAIACBDAAAAoQwAAAKEAAAwCgQFZ8Dzir3HzRmLtPGSyPf7pn9z0bXlNb
DwAgQ0ZfOelvx+XL45GNR95+ZI2bozMDTnLzRWMWD/r6T/fsNiqrfr5719Kvfe3Gcf+muigAQPrJ
9B3ZeMSorBr12ZG/F+UXXzXJzQII4CR3nzL4mn375Kz3zuc3Xrt3z4Kvn6K6KABA+sn0lbPeTY+t
kRnsZgEEsJN9zfnO5zcqrAQAkFH2NedNj7m6/iwI4Pbsa843XzRGYSUAgIyyrzmPvtLV9WdBADvY
+75WP1h1UQCA9LP3fa1+sJsFEMBJrL6vXl5m7wcDAHoYq++rl5fZ+8Gu4WtITnc+v/FO1TUAAFzg
ft/XjhkwAAAKEMAAAChAAAMAoAABDACAAgQwAAAKEMAAAChAAAMAoAABDACAAtyIw+nm8RXfbtgk
j9/ve/Yd65eprQcAkCGzLr38wa8WyePpHx9+4Jkn3RydGXASmb7v9z27tCb4Xr/RZx5665eXzlJd
FAAg/WZdevmjAwqmf3zYqKya8VHjYycHZv77ZW4WQAAnkekrZ713Pn2/zGDVRQEA0u/BrxZd+UlI
znqXrX9icl3z8q/0cbMAAtjJvuZ859P3K6wEAJBR9jXnZeufcHl0AtjJvuZ88/gKhZUAADLKvuY8
69LLXR6dAE5i7/ta/WDVRQEA0s/e97X6wW4WQAAnsfq+1SXD7f1gAEAPY/V99fIyez/YNXwNyYm+
LwD0EsvWP6FwjsUMGAAABQhgAAAUIIABAFCAAAYAQAECGAAABQhgAAAUIIABAFCA7wE7/XFi2Ymf
vCuP6/ud8fOnH1FbDwAgQy6ZOGlD/3x5PLah+YXHH3dzdGbASWT61vc7o7Qm+OnJI05q2Hb3+KtU
FwUASL9LJk56vn/+2IZmo7Jq3IEj/9Ov4MIf/cjNAgjgJDJ95az3prVVMoNVFwUASL8N/fO/3zbr
fW7tmosOHHmpX4GbBRDATvY155vWVimsBACQUfY15+fWrnF5dALYyb7m/MeJZQorAQBklH3N+ZKJ
k1wenQBOYu/7Wv1g1UUBANLP3ve1+sFuFkAAJ7H6vtUlw+39YABAD2P1ffXyMns/2DV8DcmJvi8A
9BLu933tmAEDAKAAAQwAgAIEMAAAChDAAAAoQAADAKAAAQwAgAIEMAAAChDAAAAowI04nOZNvXHQ
P1+Wx7sH/uuvH7tPbT0AgAz503kX9It+Ko8/y+k399WX3RydGXASmb67B/5raU1w7zfOP+XDN353
5RzVRQEA0k+m72c5/Uprgg2+E4+LNSz83vluFkAAJ5HpK2e9t668R2aw6qIAAOkn01fOem945UWZ
wW4WQAA72decb115j8JKAAAZZV9zvuGVF10enQB2sq85z5t6o8JKAAAZZV9z/tN5F7g8OgGcxN73
tfrBqosCAKSfve9r9YPdLIAATmL1fatLhtv7wQCAHsbq+1aXDLf3g13D15Cc6PsCQC/hft/Xjhkw
AAAKEMAAAChAAAMAoAABDACAAgQwAAAKEMAAACigPoAbGxtPPfVU+5mtW7cOGTLE5/ONHDmypqZG
VWEAAGSO4gCur6+/+OKLd+3aZT951113XXfdddFodNKkSYsWLXK5pEfura4uGS5/Vf1hmcujAwBc
M2PirdYb/swJv3R5dMUBXFxcPGPGDMfJN954o6KiQghRUVHx3nvvuVnPI/dWH1l9rzF+bmlN0Hvl
z+PPVJLBANAjzZh4a0n9C6+edHFpTfCVky8959P/cTmDFQfw5s2bZ86c6ThZV1fn8/mEEH379nVM
jjMt/tjd3n8vL/uPWUKIq64vzb/iev3phW4WAABwx3mfrH/zxO8/sO4OIcSDa+fVnHTh9+r/4mYB
im9FOWDAgPYnW1parON4PO549O0twXfeDWauJJm+0lXXl1Y/dnfmxgIAKCTTV3pw7bzqkvVujp6N
94LOy8uzjr1eZ4XFZw0vPmu4/Uzl8hVpHL3qD8usDH7k3uo0vjIAIKvMnPBLK4NnTLz1PHdHV38V
dHuDBg1qbGwUQoRCoYEDB7o5tL3va/WD3SwAAOAOe9/X6ge7WUA2BnBJScl9990nhFi4cOHo0aPd
HNrq+1aXDLf3gwEAPYzV960uGW7vB7smG5egKyoqJk+e/Otf/3rw4MHr1q1zefSrri8V15e6PCgA
wH0Prp0nxDx57P77flYEsGma9t+effbZO3fuVFUMAAAuyMYlaAAAejwCGAAABbJiCfpL8vt86f0m
EgAAX0ZhYUGXz+kJAXz1jyen/TUrl68onz4t7S8LAMg2qt7wWYIGAEABAhgAAAUIYAAAFCCAAQBQ
gABOzbHfAwCgp1L1hk8Ap/adEQQwAPQKqt7wCWAAABQggAEAUIAABgBAAQIYAAAFCGAAABQggJ0a
GxtPPfVU1VUAADKupqZmxIgRPp9v5MiR27Ztc3l0AjhJfX39xRdfvGvXLtWFAAAybvr06QsXLoxG
o7NmzZo2ze39GAjgJMXFxTNmzFBdBQDADdu3bx8zZowQoqKiora21uXRCeAkmzdvnjlzpuoqAACu
CoVCZ5xxhsuDEsBJBgwYoLoEAIDblixZcvvtt7s8KAEMAOjVduzYcejQofHjx7s8rtfl8QAAyB71
9fXz58+/99573R+aAAYA9FIbN25csGDBypUrvV4FacgSNACgl5o6deratWvz8vI0TdM0zeXRmQGn
YJqm6hIAABm3Z88ehaMzAwYAQAECGAAABQhgAAAUIIABAFCAAAYAQAECGAAABQhgAAAUIIABAFCA
AAYAQAECGAAABQhgAAAUIIABAFCAAAYAQAECGAAABQhgoHd57rnnfD6f1+sdNmzYa6+9Jk8eOnTo
kksu8fl848aNO3TokDw5bty4TZs2CSFeeeWVK664QlnFQA9FAAO9y2WXXfbAAw/E4/G77757xowZ
8uStt966dOnSaDRaVlZ22223yZN33nnnz372M8MwfvGLX9xzzz3qSgZ6Ji0YDA4bNkx1GQBccuml
l/bp06esrOz888/3er3y5AknnLB//34hRDgc/sY3vlFXVyfPl5aWNjQ0jBo16je/+Y2yioGeqLa2
lgAGepeGhobJkye/9tprubm5r7/++ogRI4QQmqZZT/B4PPF4XB6/9dZbJSUljY2Nubm5asoFeqja
2lqWoIHepV+/fi+++GI4HF6wYMEPfvADebJPnz5mGyt9hRCrVq0aPXr0ggULFBUL9GQEMNC7nHHG
Gc8995yu6wMGDJDLzkKIKVOm7Nu3Twjx2GOPjR49Wp7cvn37pk2bXnzxxVWrVn300UfKKgZ6KAIY
6F2WL19+8803e73e8ePHP/nkk/Lk7373u2uuucbn882bN2/58uXy5M9//vP58+f7fL677757zpw5
6koGeiZ6wAAAuI0eMAAAahDAAAAoQAADAKAAAQwAgAIEMAAAChDAAAAoQAADAKAAAQwAgAIEMAAA
ChDAAAAoQAADAKAAAQwAgAIEMAAAChDAAAAo4FVdAHBUbW2t6hIAxdgftvcggJFdePdBb8Zn0F6F
JWgAABQggAEAUIAABnqCxsbGU089VXUV6VRTUzNixAifzzdy5Mht27apLic9amtri4uLfT7fqFGj
tm/frrocKEYAA8e8+vr6iy++eNeuXaoLSafp06cvXLgwGo3OmjVr2rRpqstJjylTptxyyy3RaPTa
a6+dMmWK6nKgGAGMrPa3v/1t5MiRPp/vpJNOqq6ulicbGhrOO++8E044YfHixZqmyZOapi1evFjO
Avfv33/BBRf4fL7vf//7DQ0NyqoXQgjx9/f2XXDlffLXX/++OxNDFBcXz5gxIxOv3JG6t/5aXTJc
/vqw5vVMDLF9+/YxY8YIISoqKty5NOmlD97Xy8vkr/W172ZiiK1bt06YMEEIUVZWxvVWEMFg0ASy
Q/t/jaeffvrLL79smubatWv79OkjT86dO3flypWJRGLu3LlCCHlSCPHoo4+2tLSYpjl79uyHHnrI
NM1nn3121qxZ7v0B2nmndu9l05dueuefjuP0+vjjj03TtP4qMu3jzZsevbBk3xuvOY4z5PDhw8OH
D8/c60svbtva94aKZ4JbHMeZkEgkfv/73//whz9s/xBvyL1HMBgkgJFFOv/XaAXMySefnEgkTNM8
ePCgPYDlSdM0+/btK48TiYQV20qMvWKRPXHfqd079opFGRrLtQBecc4we+J+vHnTinOGZW64O+64
46mnnsrc60va7Gn2xH1x21Zt9rRMDBSLxfr06ePxeJ544on2j/KG3HsEg0EtGAzyzUtkidraWse/
xoaGhvvvv3/r1q3BYPCDDz4wTVMI4fP5otGofIKmafKkdeA4tj/5C7jgyvu+8M9mwouPzenoIfuf
unPVJcPTV1EalNYEO3pox44dy5Ytu+OOO7p8Eb28LK1FfVlGZVUnj27YsGH69Ol1dXWO8+3/F0BP
VVtbywwYWaT9v8bvfve7v/3tb5966qndu3eLthneiSeeGIlETNNsamoSthmw9VN9+vSJxWKmaSYS
icLCQjdK7wAz4C/jk08++clPfiL/U2aaazNgS05OTvuTvCH3HsFgkIuwkNXee++9q666aty4cffc
c4918qqrrlq8eLEQ4r/+679S/tTEiRMfeeQRIcQLL7xw5ZVXulNqSn/4z/F/WPSSvPbq7+/t+909
z//uP36gsJ60GPunyprbb5HXXtW99dfX//Pn5925MO2jbNy4cc6cOfPnz/d63bhh3ws33DxteaW8
9uqlD96/4s+Lnp5zY9pHGTJkiLz2qqamRl5ihl6ND1zIHu3/NT711FOnn356nz59Fi5cKNpmeAcP
Hjz//PO/8pWvrF692ppGCNv879NPPz3//PNzcnLGjh174MABd4rviJz1yl+ZuALLItyaAZtts175
K0NXYA0aNMj+TpWJIRzkrFf+ytAVWH/961/PPPPMnJycc889V14658Abcu9BDxjZ5fM2wKLRaP/+
/RsbGzNXEuAmesC9R21tLUvQOPYcd9xxNTU1hmHcdttt48aNU10OAHwRBDCOPQ8++ODUqVPz8/M3
b968YMEC1eUAwBfBdoQ49kyYMEHeTggAjl0EMLIL9+cD0EsQwMgiXH4CoPegBwwAgAIEMAAAChDA
AAAoQAADAKAAAQwAgAIEMAAAChDAAAAoQAADAKAAAQwAgAJewc3/AABw3f8HVYOgiS9xwiYAAAAA
SUVORK5CYII=

------=_NextPart_000_08C9_01D90BF2.778EF8F0
Content-Type: image/png
Content-Transfer-Encoding: base64
Content-Location: file:///C:/Users/DEMSSIE/AppData/Local/Temp/SAS%20Temporary%20Files/_TD6404_DESKTOP-G6FE1C4_/IntPlot58.png

iVBORw0KGgoAAAANSUhEUgAAAoAAAAHgCAIAAAC6s0uzAAAACXBIWXMAAA7DAAAOwwHHb6hkAAAg
AElEQVR4nO3deXxU1f3/8TPbnSUbYVGxiH7RYrUImoYiRvhW6kZVvq0WQQQikJAoYJUqKopVcUHw
B2JYDEFDBOquVbRqsVqRCILFJlCxCJRFCZE1k2Ums/7+OMlws8AEndwzSV7PBw8fw53LnA8Ieed8
zrn3mkpKSgQAADCWVQjRt29f1WUAANCBlJaWmlXXAABAR0QAAwCgAAEMAIACBDAAAAoQwAAAKEAA
AwCgAAEMAIACBDAAAAoQwAAAKEAAAwCgAAEMAIACBDAAAAoQwMDJMZlMJpNJdRUnEtsKTToOh6N7
9+5PPvlkDMf6+OOPBwwYoGmay+W67LLLYlKnLLVbt2633357VVVVrEoFYosABlrFunXrfkycxOdY
tbW1+/fvv/fee+fOnXtSv/AEFY4ePXrDhg1+v9/j8Zx22mmxKFMIIWpraw8ePJiXlzd+/PhYfSYQ
W6aSkhIeRwi0nJxFhcPhmJxmZEk//sMDgcCcOXOmT5/eo0ePvXv3tnzoE5wm3zp48GCXLl18Pp+m
aT++Tunjjz8eMmSI3W73er0tLxUwBo8jBH4U2dV85513+vbtq2laenp6aWmpqP9aLxq2PVeuXNm7
d29N0/r27fvOO+80+pCioqLk5OSMjAwhxO7duy+77DKXyyU/c926dZGTCwsLf/KTnzgcjgkTJgQC
gWbHatRrffXVV/v06aNp2s9+9rO//OUvUYs/AavVet999wkhysvLmz2h2bGa/dNo9FbXrl1NJpNM
3xMXrP+DOrHq6mohxIABA6KeCahRUlISBtBi8h+O/rXeL37xi6bHw+Hwu+++2+jgZ5991vRDfve7
34XD4V/84hf6g+eee64885VXXtEff+ihh5odS1/he++91+iEjz766MTFn+D36/f7H330USFEr169
mr57vLGaVtjow/VvtbBg+Qd1go+SfvWrX+3bt69pqYByJSUlBDBwcvRfx+XrSZMmBYPBN998Uwhh
t9ubnhYOhwcPHiyEeO+998Lh8D/+8Q8hxPDhw/Vn3nnnneFweMeOHfqxduzYof/Miy++WAixatWq
rVu3Hi8FG/30V7/6lRBi4sSJfr9/4sSJQojBgwdHLb7p77eRefPm/YCxov55tuRDmv2DOl6dFotl
/vz5UWsAjFdSUsIaMHBy9EuJ8nVlZWViYmKzb4Xrv+47HI7a2lr95yQlJbnd7siZe/bsOeOMMyLv
bty48dVXX/3www+//PLLyOdomub3+8NNwqbRWPqfynFra2s1TfP5fHa73el01tTUnLj4ph8u2e32
s8466/bbb7/tttt+wFhNP/x4f1An+JBGf1DH+xyfzzdnzpwHHniga9euBw4cOHENgPFYAwZiQAbY
iYVCoUZHZKhE6ENl0aJFv/zlL+12+5///OeWfNSP0ZLiRf3E0ev1fv3115H0VaLZ9G1K07T7779f
CFFRUdHKFQE/EAEMtCKv1yuvQ5V9pnfffTfSgJJbqJo1depUIURWVtaePXv0x+Xa8DvvvLNlyxaT
ydSpU6dmx9KTW5CmTJkSCASmTJkiWnNTUtSxmq2wlQoOhULPPvusEKJLly4/4JcDRmANGDgp8h9O
09eNfpqamip/OnLkyHA4/NJLLzX6p3fVVVc1+yHhcPiss86KnJaQkCCEqKioCDfZhDVlypRmx9J/
oFzc1VuzZk3U4o/3+z3xuycYq1GFJ/j8lhfc7Oc0NX369BOccLxPA1obm7CAk6b/wn2CDHv++edP
O+00m812ySWXRI6cd955FoslJSVl0qRJhw8fbvZDwuHwZ5999vOf/9xmsw0dOvSbb74RQvzxj3+U
by1evPiUU06x2+3jx4+vrq5udqxGH/jKK69ccMEFNpvtvPPO00/BYx7AJxir6Z/GCT6/hQU3+zmS
xWKRy9UPPvhgsycQwFCOTVgAACjAJiwAANQggAEAUIAABgBAAQIYAAAFCGAAABQggAEAUIAABgBA
AQIYAAAFrKoLaC0rX30j6l1nAQBoDaefdup1Q6868TntNoCrqqpyxo1VXQUAoCPKL3wh6jm0oAEA
UIAABgBAAQIYAAAF2u0acAyVbVz/4R058vVls/N6ZAxWWw8AoB1gBhxF2cb1ax6467LZeWOKSy5/
Or/4kenfFq9RXRQAoM0jgKP48I6cjAcfl7Pe7v0vHvzoUx9Pm6K6KABAm0cAR6fvOXfvf7HCSgAA
7QYBHJ2+51y2cb3CSgAA7QYBHIV+3TeyHqy6KABAm8cu6Cjkui+7oAEAsUUAR9e9/8VjiktUVwEA
aFdoQQMAoAABDACAAgQwAAAKEMAAAChAAAMAoAC7oKP794rCTYuflq8vGJdzYdZtausBALQDzICj
+PeKwi8Xz79gXM6Y4pK0W+/YUrjkX0sXqS4KANDmEcBRbFr8dJ9xE+Ws9+ejx1106x82F+arLgoA
0OYRwNHpe84/Hz1OYSUAgHaDAI5O33P+94pChZUAANoN9QHsdrvPPvts/ZHS0tL09HRN0wYMGLBt
2zZ5cMuWLb1799Y0LS0trbi42LDy9Ou+kfVgw0YHALRXigO4vLx86NChO3fu1B8cNWrU9OnTfT7f
bbfdNmrUKHlwzpw5kydP9vl8w4cPX7BggWEV/nz0uPLzrtxcmL88o9+mxU/v6zWYXdAA0G7MXfLR
FSMWyh+PPfM3I4dWHMDp6enjx49vdHDLli3XX3+9ECIzM7O0tFQeXLt2bW5urhAiNzd38+bNhlU4
fdaq9yvP/PLKh8YUl2y97tHVvnOnPvymYaMDAFrP3CUfvff3rb/K+OnqlycN/fV5/yj+xsgMVhzA
GzZsmDBhQrNvhUKhxx577De/+Y38aVlZmaZpQojU1NRGM+ZWtfHLPRecf/rcP/1OCPH4vdf1v6jn
5q/2GTY6AKD1yPS9//YrhRBTJw6RGWzY6IpvxNG9e/dmjwcCga5du1ZVVb322mvyiMfj0b/b6Pwv
viz5579a64mBMn2lx++97ooRC1tpIACAwWT6SlMnDnnv71sNGzpO74RltVqPHj36/vvvjxs37re/
/a0Qwul06t9tdH76Rf3SL+qnP5Jf+EKsipn68JuRDJ4+a1WsPhYAoNxjz/wtksFzl3xk5NDqd0Gf
wNVXX33o0CH5umfPnm63WwhRVVXVo0cPw2qQPWe57jt91irZkTZsdABA69Gv+0bWgw0bPR4DuHfv
3nLvVXFx8aBBg+TBjIyMhQsXCiHy8vIGDhxoWDGRdd8rRizUrwcDANq6yLrvFSMW6teDjRGPLejl
y5ePGjVq27ZtAwcOfOmll+TB3NzckSNHzpgxo1evXm+88YaR9XT3fjf22yXy9YH/abxnGwCAHyAu
ZsDhcFj/0wEDBmzZssXn833yySeRXVr9+/ffsWNHIBDYtm1bnz59DKst76FnXR8+d2DQ+DHFJUev
uDVl7Yq59843bHQAQOvp0Jchxb9OqxdXXDp66qw/CCGmPJRbc/mEbp8+r7ooAEAMqL0MiQCOTqav
NOWhXIWVAABiq9FlSEYOTQBHp+855z30rMJKAACxpe85cxlSfNGv+0bWg1UXBQCIAbWXIcXjLui4
MuWh3Dwhuq1evDzj+U5CHBg0Xt+RBgC0XbLn/N7ft8qlXy5DijtTHsoVLP0CQHs0deIQg5d+I2hB
AwCgAAEMAIACBDAAAAoQwAAAKEAAAwCgALugo1vzyqrd8x+Qr0/PmfHrsb9XWw8AIFY2bd57z6Nv
y9cz77nm4rSzDBuaGXAUa15ZtT1v5uk5M8YUl5z5h0d3F8z++wuvqS4KABADmzbvnTnvg5n3XLP6
5UlPPjDsyQUfrt+0y7DRCeAods9/4MzsaXLWO/jG686ZMmNf/kzVRQEAYuCeR9++Z/LlctabdsEZ
M+68asaT7xo2OgEcnb7nPPjG6xRWAgCILX3POe2CM4wcmgCOTt9zXvPKKoWVAABiS99z3rR5r5FD
E8BR6Nd9I+vBqosCAMSAft03sh5s2Ojsgo5i8I3XrXhtgy1/5vL8mUKI9d2vGc8uaABoF9IuOOPA
OeWX5P9J/rTfGWexCzqO/D77uf+aTnvt3MljikveOv/2/1p+8n/jC1QXBQCIgd/k/b/Pdm8bdM65
ofyiq/v0Ldm/63/nPG7Y6ARwFBVurytBe+v5bCHEawUTUpIdNdU+1UUBAGLg/S2lg84595O7pwsh
/jrlj1f36fvp9v8YNjoBHJ1MX+m1ggkKKwEAxJZMX+mvU/5o5NAEcHT6nvPvs59TWAkAILb0Peff
5P0/I4cmgKOQPWeZwb/Pfk52pFUXBQCIAdlzlhn8m7z/JzvSho1OAEcRWfe9YsRC/XowAKCti6z7
mnMy9evBxuAypOjOPfzlz/Z/Kl9/3W2AEAQwALQT/z1wIPJ696GDRg7NDDiK+2+Y/LP9n37dbcCY
4pKvTxv0swOf3//biaqLAgDEwHkP3vuf8rKeqV1C+UXnntp9z5FDZ9071bDRCeAoZPo+9pclQojH
Xl8gM1h1UQCAGJDpu2vWXCHE1kdmyQw2bHQCODqZvnWvX1+gsBIAQGzJ9JW2PjLLyKEJ4Oj0Pef7
b5issBIAQGzpe87nPXivkUMTwFHo130j68GqiwIAxIB+3TeyHmzY6ARwFI+9vuCo49SfHfh8eUa/
n+3/1G3vqu9IAwDarsi6rzknU78ebAwuQ4pi3ayHO3nLz7x86OCHZ62b9fD2VW+s+dO9gx82dJ0A
ANBKDF731WMGHMX2VW/I9BVCDLz3T+dcd/3uD99TXRQAoM0jgKPTz3cH3vsnhZUAANoNAji6NX86
ti9u3ayHFVYCAGg3COAoZM9ZZrBcAz7z8qGqiwIAtHlswopC9py3r3pj+YfvCSEi68EAAPwYBHB0
/7dn78E+F8rXyeXfH1VbDQAgdl5+e9PSlevk69G/7585/JeGDU0LOopTbss6GPQnmyyh/KKuFps7
HOyUO151UQCAGHj57U3P/Xn96N/3X/3ypKybB658/YuiVzcYNjoBHIVM36PPPi+E+H7RUpnBqosC
AMTA0pXrbr4hXc56RwxLmzDq4hWvbTRsdAI4Opm+0veLliqsBAAQW/qe84hhaUYOTQBHp+85n3Jb
lsJKAACxpe85v/z2JiOHJoCj0K/7RtaDVRcFAIgB/bpvZD3YsNHZBR3F94uWdh036rAmzDmZQohE
f+Do80WqiwIAxMCIYWnf7T+64rWNcun3Vxk/NXIXNAEcxYpBafNCQWGyjln7zxWD0sKh4PJLfzFm
7T9V1wUA+LE2bd776fqdM++55uK0szZt3jtz3gfrN+26OO0sY0anBR1FuD59hRCjP91kMltEOKC6
KABADNzz6Nv3TL5cJm7aBWfMuPOqGU++a9joBHB0+vnu6E8NXaIHALQq/Xw37YIzjByaAI5u+aW/
iLxeMcjQTeoAgFa1ftOuyOtNm/caOTQBHIXsOcsMlmvAwsTCOQC0B08+MOzJBR/KDJZrwDPvucaw
0cmSKEZ/uunsMcP/63Jl5mSK8y843eP99oWXVRcFAIgBue57z6Nvy5/K3ViGjU4AR9Fr7MhdLtfp
Xt+3RS/2Gjtyl9PRI/Omb4teVF0XACAG0i44Y/XLk5QMTQs6il1Ou0xfIcTOF146y1O7z6GpLgoA
0OYRwNHp57s7X3hJYSUAgHaDAI6uR+ZNkde9xo5UWAkAoN1QH8But/vss8/WHykuLr7wwgs1TUtL
S/vqq6/kwS1btvTu3VseLC4uNqw82XOWGdxr7EjZkTZsdABAe6U4gMvLy4cOHbpz5079wXHjxuXl
5fl8vqysrLFjx8qDc+bMmTx5ss/nGz58+IIFCwyrMLLua87J1K8HAwDwYyjeBZ2env7QQw999tln
+oPbtm2TL3Jzc++44w75eu3atQUFBfLgoEGDjCxyn90WeV1us53gTABA2/J49ugHzHXPuLvf651Z
ZNyFpopnwBs2bJgwYcLx3q2qqjr//PPl67KyMk3ThBCpqamNZsytypE9xmc2W4LhUH6RFgoFLSZb
1ljDRgcAtJ7Hs0c/LsT9Xm8ov+jRUHCeZpuROcKw0RUHcPfu3U/w7uLFix955BH52uPxRI4HAsY9
DkGmr3/pC0IIb8FymcGGjQ4AaD0PmC13+vxy1ju9YMV0IR5zOAwbPX5vxLF9+/YjR44MGzZM/tTp
dEbeslobl/3FlyX//FdJK1Ui01fyFiyXDwYGALQD+p7z9IIVDxj4FT5OA7i8vHzu3LnPPPNM5EjP
nj3dbndycnJVVVWPHj0anZ9+Ub/0i/rpj+QXviBixJY1NpLBjuwxwqx+6zgAICZmZI6IZPDj2aNF
/XqwAeIxSz799NNJkybNnTtXP9PNyMhYuHChECIvL2/gwIGGFaNf942sBxs2OgCg9ejXfSPrwYaN
Ho8BPHr06Ndff93pdJpMJpOpbsE1Nzd36dKlVqu1sLDw7rvvNqwYb8FyLRgKWkzmnEz9ejAAoK2b
XrAiHDY95nCYczIfMFv8YVMH2gUthcMN5pS7d+8O68iD/fv337FjRyAQ2LZtW58+fQyrrfDqKwq2
lj63c08ov+i53fue31pSeMVlho0OAGg9SdmZHovZHgyH8osSQsJvMTsNvM4lLgI4nlkrvw+4Oo9b
/bEQYtz7qwNJp1hrDqsuCgAQA9VmYQ+GPUtfEEJUFhQlhEStgde5EMDRyfSte/3+aoWVAABiy6Nb
VawsKDJyaAI4On3PufDqKxRWAgCILX3POSnb0KtMCeAoZM9ZZnDh1VfIjrTqogAAMSB7zjKDk7Iz
ZUfasNEJ4Cgi677LM/rp14MBAG1dZN3XnJOpXw82RpzeiCOuPNi913dnni5fn+rTxqmtBgAQOwk+
X7VDk69dwaCRQzMDjuKMcTnfad5TfVoov+gnPke55us+Llt1UQCAGDgt86bvHVqqLxDKLzrF6zui
WbuMu9mw0QngKGT6lhUWCCH2FubLDFZdFAAgBmT6HipcKYTYX/SizGDDRieAo5PpK+0tzFdYCQAg
tmT6SvuLXjRyaAI4On3P+YxxOQorAQDElr7nfFrmTUYOTQBHoV/3jawHqy4KABAD+nXfyHqwYaMT
wFHsLcy3hkLlms+ck/md5jUHw/qONACg7dpf9KIIhY5oVnNO5vcOTQTD+o50ayOAo+g8fnTAbE4M
BEP5RZ38wZDFlDxhtOqiAAAxYM0dJ8xmIUyh/CKzySwsJnPOLYaNTgBHcdRmSQwE3c+tEEIcfn5F
J3+wymrc45oBAK0nFA4JYQrlLxNCBJ4tNJvMQnAnrHgi01c6/PyKE5wJAGhbZPpKgWcLjRyaAI5O
33PuPJ7+MwC0H/qeszXX0FsdEsBRyJ6zzODO40fLjrTqogAAMSB7zjKDrbnjZEfauNENG6mNiqz7
mnMy9evBAIC2LrLua87J1K8HG4MAju6o9didyapM/IkBQPsR1j9/0Nj+JnEShXniLcIUFsFwKL9I
hE3CYjLrnt4MAGi7LNm3hM1hETSF8otMIZOwhM1Ztxg2OgEcjUzfpS8IIUJLlskMVl0TACAG6tJ3
6TIhRLBgmcxgw0YngKML6Z7PHFqyTF0hAIAYk+krBQuWHfe8VkAAR6fvOZsn3qKuEABAjOl7zpbs
W457XmsMbeRgbZJu3TeyHqy6JgBADOjXfSPrwYaNTgBHEVqyTIRCwmIy52Tq14MBAG1dsEB+hQ+b
czLDZvkVfplhoxPAUZhzb4ncqluYTAbfqhsA0HoSJowWZrMtGArlFzkDQWEx2bPGGDa6NfopHVw4
LC/NXn73gwX//spr1mrN9oXX/i7sSDA5E82uRGtiki0p2ZGc7Ejp5ExNTUhNTerSJSHZ6XJoLqfm
cmmajYc3AEA88lgttmCodulyIUT1cysSJoz2GPi4HQI4OnljlJtnPVR5+A8V3x+65omZS28YWXPk
iOfoUe9Rt6/KHfiuvPabSo+n8oinRtRWW/yekDAHLM5ai+YVWq3ZHrS5wo4Ek8NldiVaEpJsicm2
pGRHSoqrUydncrLLaUtwaS6n5nRqCU7N5bS5nJrLqZnNXO8EAK1Lpq9U/dwKc06mYUMTwNGZc24J
5S8zW8wp3bqkzvijSDAP+N01J/4lAa+n1l3hc1fUut2eo0erDh6qPnKk5mhF7dGjXvdu/153oLoy
VFMV9lTVBANVmjNoc/mtDr/F7jXZvSZ7ddBWHbYErU6zM9HsSpKTbHtSsivB7qpP6ARn3Qzb5bC5
XJrMbJfT5rDbjPljAYB2wJ41JpLBCRNGC2bAccRkEuFwXQbn3iI70lF/kdXhtDqcCaecFvXMUCDg
c1fUuitq3W5fZYXP7a51V/gqK2rd7pqjR7xHy7wVX/v3VAaq3AFPtVlzCmdC2J7g1xwHrK6A1VFr
0jzC7hG2mpCtMmh1ByzVQaslIcnhcuqDOcGlOR02l6sutp1OW4P8dmoul2a1sCEAQMfiDAQ9VovM
YNl/tgVDho1OAEcRerYud+v7EjG+VbfZanV07uLo3CXqmeFQyF9dVeuu8LndtZVuGdtyku1zV9S6
D/kq3bXuCl+1u/b7CpPZbElMtriSTA6XcCSEbK6g5vRbnRVme7lZ8wp7ddhWHbRW+s1un6nG4/d4
fGazyeXS6peubfVT6rqueF173HWsQy5/OB02E51yAG1TZN3XnJMpdOvBxiCAo0urPneT62v5ul9N
b1VlmMxmLSlZS0oWP4l+cn0P3F2XypFJtrvCV3kgkty17oqQ36clJduTU2wJyWZXgsWZFHYmCHtC
SHP6hcPvc9QG7d4q+9GQrTpkrfH6azz+Go+v2uPzeHw1Hp+3NuCwW/WR7HIeb6pdl+sJTs3pZG8a
gLjg0e228Rv4LEJBAEeVPuaJUuc3/WrO/XL5dPn6ojGPf7l8uuq6ojjpHnjdlLp+Yl1ZUeuu9FV8
K6Pa4Xa73BXJ1VU2p0tLTrEnJWvJKfZuyVpyij05RTg1k8MVtDlDmstncfjM9lqzvcYXrvH43JXe
/d9X1nh8NTUys+vCu8bjC4fCdR3y+la5nGE7Hbb6qbZuth1plbM3DUDsmLPHCLNZ3uDBnD1GWMzm
rLGG3eyBAI5ik+trmb5CiC+W35c+5onIbLh9aHkPXITDvuoq/WS61l3hq3T7jh6Uk+ljR9xuk8Xs
SE5JTkq2J6fYk5O1pBR7txQtOUVLSrYnn2JPTrEkJIU0l9/q8AmrzOZqj6+mxlfj8dV4/eUHKms8
vhqPr7rG5/H6ZX7XeHwer1+zWV0uW+QqrwSn5tTvSnPWLWnXT7Xr3rLb+asOoIn69BVChAqWyww2
bHC+KkWnn+9+sfw+IzepxxeTSUtM0hKTEk/vEfXcgNcbyeO6bK50+9wVVWXfHVu9rnT73O6gr1ZL
TJKTaWdycqfklLpJdtcUe3KyltzZnpxiT0rRkpO1pGST2eyt9dfU+Ks9Po/XVx/M/poaX43XV+2p
PXCostrjl+1x+ZbH46v2+AKBkLNuDm2TPXC5N63hkratvlV+bOWbvWlA+9bgcTsFy7kMKb7oe87p
Y54QLrXltA1Wh8PqcLhOOTXqmaFAQLdQ7fbV7y9z79ntq6yo33RW4XO7fVWVVqfTnpRilyGdnKwl
p7iSklPl6y7y+Cn2pGQtOdmi2RuMEgpH5tPHptoyvD2+Q0eq9+47IoO82tPgLYvcm9ZwPl2/W63B
BWC6Ljp704A2Q99zrutIG4UAjiKt5meRdd/IerDqotoVs9XqSO3sSO0c/VRdD9xX6Y60wT0Hvz+6
c3t997sus4XZVJ/Tsgdet2KtJaUkJid3SU7ROidryZ3sySm2hIQTjFnrC+iXrvWt8mqP70iFp+6t
htFe6ws47La6q7/qptq6LWm6C7gb7VazsTcNMFIoFFn3jawHGzY4ARzFF8vvs2dPKHH9x5yTKVzC
ErTE/w6sduvke+Bybi2vsZaT7Kqyffqd4T63O1DrtR+L52Q5sdZPsu1JyYnJKV06p2hJXUwt++44
HA57vP7qmmMz6bofNb4ar7+i0lNWXnFs5Vv3VjgsIl3xBHk9mENrNM9uemG3y2kzMeMGTl5k3dec
k6lfDzYGARyFMzvbbw7Ygtbapc85s7NrLT571oTapc+prgtRtLwHHg4GdWvVx7K5cu/ug/WT7EY9
cC05uT6tm5lk25NTtORkl9PucmonW3YgEKz2+GtqfB6vnFjrwtvj23/AW/dWw2iP7E2rn0/X39P0
2IXdWoLT1vQt9qahg2MXdFyrNftk+gohPAUFMoNVF4VYMlksLe+B+6uraysb3ALFV+n2HDpw9L87
dLdGqfBVVgqT0Oo2gesm05HY1oW3vgdutVpSkiwpSY6T+i2Ew8Jb6286n5b98Kqaur1p9cfrt615
fIFgyOmoa5Xrrv46wVS77i0Le9PQPrALOs7p57uegoKOuwsaJpMtMdGWmJjYPfrNUIK1tQ1ugVJ/
n9Hq/fsiV23JaXfA69USkxpMphsk9LGo1hKTTJZmFolNJuF02JwOW+fUk9siGAyGdK3yY1NquVvt
0JHqPd8dafYtq8XczD1Nm92tprvU22FnbxriDrug45q+5+zMzuYZymgJi93u6naKq9spUc8MB4O6
e4seu89o5bd76jaaRd6tqrQ6HMfyWK5YJzU/ybbY7VGHtljMiQn2xIToZzZS6wscm2cf25VWd9HX
oaPV+il4JL8je9Ma3GWlvkPuPHYBWON7sLA3Da2HXdDxyx7SIuu+zuxs2ZFWXRTaFZPF4uiU6uiU
Gv3UBj3wY/cZ9Rw+eHTXTt2mswqf2y2EkGvVMp5lWuvDu+7dpBRbQoI4yZmpXbPaNWtqyslNuMPh
sG5Lmr9+Pi2v5/YfddftTavx+Bpe6u0XQiRELvpqeE9Tl1OTbzkdWpNoZ28aomEXdDyLrPuaczKF
WUTWgwEFfkAPXH+Ntbui1l1RXV5W2/Am4Q164HVbyXRbweujWr5utgfe4vJNCUcb8DMAACAASURB
VC4twXXSe9P8/mDT+XTkoq+yA17dW8ei3Vvrt2vWZu5pGrn1acNbp0Xesmt8Yewo2AUd7/omOjbW
1G286n3y+1oBJU6qB+6rqmz00I5ad0Xld3t9W7c0uM9opAd+bMv3sR54o0l2S3rgLWSzWVJsP3Bv
WqNWeeR67srq2vKDlfpWeeR25ZG9aZHrwepWtV11TwBLOM5uNfam4aQQwFEMuHPKxhr3zzXX5rzF
8vUFU27dnLdYdV1AzJgsFntKJ3tKp5ac7K+u1t/3W/7Xc+RQxe6dkeSWB0VYaEnHNpcd21DWcJL9
w3rgLfp91e9N65J6onutNBUMhhrsO4vcaKXGV+PxHTxctee7+ka6fMqI16/fm1b31E5H5J7k9U/z
bDgFj0Q7e9MU4jKkuBZJXyHE5/PyZAarLgpQxpaQYEtIEN1Pj3pm0FcrN37rtny7a90V1eX7G1x4
XVkR8Hi0xCQtObnBfUZ1V2rFqgfeQhaLOSnRkZR4chNuIURtbaDGKxvj/sgjO6vrL/qq25vW4C1f
TY3f5w/U36i8/p6mLq1+S1qDx2/LS70jb1mt7E370bgMKc7p57ufz8vjMiSgJSya3dm1m7Nrt6hn
hkOhBrcnq7/PaOW+b31f/7vBinWl22p3aA13k+m2fzeYZFsdJ52gP5LdbrXbf/jetEZTbTkLP1Lh
+W5/Rd0F3DV+/b3KTSbRdD7d9OqvJtHO3rQGuAwprul7zgPunKK2GKD9MZnNP6AHrr/PqPfIYffu
/0Ym2TLIRSh83KhuOMnWEhJbowfeQpG9adG/VWnI7w/ql66rG96ApcztOfZWTd0d0xrsTZNP82zu
nuRNH/TpdNra6940LkOKX/1dyXLd9/dXXfXIO38Jh8NWk6nnvXfarVa71Wa3Wu02q91qc9hsx45Y
bXab1W61Omw2zWpr2Zma3WqNHNes/H8BmnfSPfBj11hXyHiu+b5c/zCPRj3w+vuMHrsFSsNJdrI5
bv552myWFJszJdl5Ur8qHBYer1/3NE/d7cprfJVVdXvTGjx9xOOrqfEFQ+EG+84iq93OxlvSItEu
d6uZzXE84eYypHj2+bw8c/aYf/tq/r3qTSGECIW/m7ugNuCvDQTq/usPeAP+Wr/uSMBffzDgC/jd
Hk9twF1/pq/WH2h0Zm0g4PX7agPHjvuDQc1icdhs9cmtz2xr3XGbLsXrwr7RmfVh3+TMSPDbrTZb
66+oAUqcbA9cLkjrr9qqLPvO95+v9DcJ91VVWjS7lpx87AEex7/PqPE98JYwmeQDP056b1ogGPJ4
6taw61vix8L7wKHKGk9d89xT/zRuOe22Ws31F23rb1euv7C7/i15PbdTc7lsDrutlf4E9LgMKa41
3iNnNp9656TW/j8UDod9waDX76/P+GPp7vXrk7vutTzoCwSOVlc3PLPuW4RGZ0aCvzbgD4ZCWiSV
I7NwW8O0lsdtx3Jda/GZ+gaA1UzYIx5FeuBJLTjZX1Otf2hH3RL1kSPu3bt8lRX6+4yGgyGt4W6y
491nVG0PvIWsP2JvWtP5dGTmffBwdaMHfcrV7sjetPpg1l39JTeT61rl+nuVn9TeNHZBxzcVe+RM
JpNMMiFOrrn0A4TCYZ8+rXXp7m0wra/7PkCe6QsEqmtrW3KmvlUQCod083KbvuveZFpfl+4Oq01r
2ACw22yOJg0Aeaa+AWAxcCEHHYrNlWBzJSSc1j3qmUG/Tx/Vkb730QPbj90apdLtc1f4PTVaQmLD
yXSKPTmp2fuMxk8PvIXk3rTOnU5ub1ooFK5rjDe5B0tNje/w0Rq5N+1Yotdf6m0ym/RL17qnjNj0
u9XklrQEkRAIBA4tWBQOsws6LincI2cAs8nksNkcNkO6PeFwk2l9w/m6P6D/PqBuZu/3V3o8keNN
ztQ1BnTfBwghGs7Lj3XdG87LI419Ta6+N/o+oNmFgGOfYLParTZz3M9doITFpjm7dHV26Rr1TH0P
vC6zKytq3e6q/fsOb9sqn68VSXGzTbM3jOTGD+2ov3mZ1dHq38G3HrPZ9MNuVO7zB+t74L6aGn99
q7yuK17hrqifavtrPL4Lqs45s1PXm25dNvy6tNE3pLMLOu4o3CPXzphNJpemuTQj7iYWDIW8TRbm
G/fhdd8HyGV4r99f4amJpHtzZ0Z++bFWgdlkrp+CN5qXRybrDbbdycm6pmsANJnWH0v3hrv2rFxA
0i79wB647j6jtUePuvfsjtwaRR4PBYPNPQGzmfuM2hISTe3lK5tms2gt3ptmzslc7w+HlnXUXdBu
t/uiiy7asWPHiQ9u2bLl+uuv37VrV58+ffLy8jIyMgyqT+keOfxgFrM5wW5PiN3dEE8gEArWT8Gb
zsv9TbfdyV17NbW1R6qrI+nubdIAaG5/X8BqNutSuem8vPG2O3mm1vD7gCbT+oZJb7ParTbNYiHs
49PJ9sD111jX9cB3bvfVbQ6ve6tBD7yZ+4wm67eFt7ke+Il05F3Q5eXl119//c6dO6MenDNnzuTJ
k2+//fYnnnhiwYIFhgWw2j1yaBOsZkui3ZJoRNYLv353XjPz8gbfB0TOrKr1HKpq0vBvuBDQaH+f
Lxi0WSyN2/hcd9emnFwPvKpS/9AO2QOvLi87/M3XDY/X9cBPcF115Hj898A79C7o9PT0hx566LPP
Pot6cO3atQUFBUKI3NzcQYMGGVahI2uMsJgtwbB/6QuOrDE+i9mWNdZPBkMRm8Vis1iShBHXt/gC
AW+T5Xauu2uXTGazfHJlS3rgAU+N/qEddTdFqahw793T4CbhbncoGJCp3PjB1U3uM6qqB96hd0Fv
2LChe/fuWVlZUQ+WlZVpmiaESE1NbTQ5blW++vQVQniXLpcZbNjogEKanJu2ftZz3V3bYnW6rE5X
wqnRe+Ahv7/BWnV937ti185j11tXumvdFf6aapsrocF9v5u7z6hMbnMMN4125HtBd+/ezP/CZg96
PJ7I60Ag0OjdL74s+ee/SmJbW4R+vutd2t52QQPKcd1de73uzmyz/ZAeeGXksVru6vL9h7/5j/5h
Hr5Kt9li1fe6j02ym/TDrc7o1z5xL+jonM5j/zKtTVaM0i/ql35RP/2R/MKY9RD0PWfZkY7VJwMw
GNfdxed1dz+wB97wPqPub/dGNpfJ4w174E0e2pGc0qumpvvYEbsWLNESk0xmc4fbBd1CPXv2dLvd
ycnJVVVVPXr0MGxcLRiKrPvK/rOFXdAAWoDr7lrpursf1AN3+3T3Ga3Y/V/5ekzZ3sRgqPDayy4Z
l3vhZ592rF3QLZeRkbFw4cL77rsvLy9v4MCBho0bWfc152QK3XowAMQPrruLft1dp872bqfKz0mw
2rrYbHarta/VduofbxMms1hf3OF2Qbdcbm7uyJEjZ8yY0atXrzfeeMPIoe88cvTJrp3l68kHDxk5
NADEm3Z23Z0QylYV4yKAw+FmpvyNDvbv37/RzTqMcd8N1+V1TvlD+cF5f3n3vhuuy+uWKn57zby/
vGt8JQDQ0bT2dXdqL0NiP1EUT3btnH3giEzcJ15fNeVwxfxTo+/oAwC0AQ0vQxKhkLAYdwM4Ajg6
/Xz3iddXKawEABBbjS5DMnJoAji6O397TeT1fTdcp7ASAEBsmbPGHnudPcbQoY0crC265+Dhgm6p
MoMj68GqiwIAxEIoJCwmmcHGP4yBAI7iiddXTfn+4PxTu5pzMp/s2jl7/wF2YAFA+xBZ91XyMAYC
OIqyjesv9FbtGTshlF/0XdatF/uqvy1eo7ooAEAMTLvqUpcI/2H3rlB+0V27drhMoTuv/l/DRieA
o/jwjpyMBx/vkTFYCNG9/8WDH33q42lTVBcFAIiBp846O3vv3nnvfyKEmP3B2tv27Jp/5lmGjU4A
RyfTV+re/2KFlQAAYkumrzT7g7VGDk0AR6fvOZdtXK+wEgBAbOl7ztOuutTIoWMQwE2fTdSeXP50
fvEj02UGl21cv+aBuy6bnae6KABADNy1a0fBGWfIDJ521aWLep71h927DBu9PWdnTMh13w/vyJE/
vWx2nr4jDQBou2Z/sFZcdelTZ509PydTnHX2H3bv0nekWxsBHF3fgmcP9blQvk4qXFpBAANAe/HM
Gf8Teb2gx5nzDByaNeAouk285ZApnBQMh/KLuoRNlRZTiu62KQCAtivylPdQfpEWDAUtJpuBX+EJ
4Chk+lYsfUEIcWDJMpnBqosCAMSAT/eUd+/S5TKDDRu9pQFsPT6zuZ2neIXuxigHlixTVwgAIMb8
uq/w3qVx+TCGwPH5fL5WLVE5fc+528Rb1BUCAIgxfc/ZkcXDGOKJft03sh6suigAQAzo130j68GG
jd7SAPb5fN26ddM07eGHH37uuee6detmMplcLld2dnar1qfcgSXLUv2BSovJnJN5yBRODAQrDLxV
NwCg9XiXLhehUNBiMudk+ixmUb8ebIyWBvC555772GOPyRjOyspauXJlOBx2u90XX3zxTTfd1Kol
qrUkM+fp/2xZ5DaF8oue9ToWfr352ZtuUV0UACAGLPWPIAzlF5l0jyY0RksDuKys7JZbbhFCZGVl
CSGGDBkihLBarTfffPOqVatarTz1nNvXV/e8KPfFZUKIiUX5nnMuTtjzpeqiAAAxENY9gjBYsFxm
sGGjn8QmLE3ThBCaplkslsjtJx0Oh9frba3q4oNMX2liUb66QgAAMaZ/AHCwIC53QXdk+p7zkswc
dYUAAGJM33O2ZLMLOp7InrPM4CWZObIjrbooAEAM6Nd9LdljZEfasNFPIoAjd94QDe/L0b5vxBFZ
912e0U+/HgwAaOsi677mnEz9erAxWvowhkAg0Kp1xLNbnbXh+ocxiKDIVVoMACCGFN7YoT1PXmPC
kntLOBwWQVMov8hkMglL2Jx1i+qiAAAxYNZdhiTi9jKkDqsufZcuE0IEn10mM1h1UQCAWNC1nUMF
y0V8XobUkcn0lYLPLjvueQCAtka/6BviMqR4o+85W3JvOe55AIC2Rt9zNnMZUlzRr/tG1oNVFwUA
iAXdum9kPdiwwQngKILPLjOFQsISNudkhsNhEQzrO9IAgLYrsu5rzskUhl+GRABH8c60acu+Kn1d
Sw7lF72dcmrR1pI3p0xRXRQAIAbYBR3XjhR/kJg2+Hd5eUKIa2fPTs24qmrTGtVFAQBigV3QcU6m
r3Tt7NkKKwEAxBa7oOOavuf8zrRpCisBAMQWu6Djl+w5ywx+Z9o02ZFWXRQAIBbYBR3PIuu+yzP6
6deDAQBtndpd0C19GENHtr/naRMr6h7G8PSZ3dUWAwCIoV4Jp+/07JevT3d0NXJoZsBRLF0w946S
TU//9NxQftGSC/pN/89Xzzz1uOqiAAAxcM4d9+z07D/d1iWUX9TLedo+/6Eek6caNjoBHMXEzSWP
n3v+7XdNF0JkTZ76dL+0O775j+qiAAAxINP32wVzhRDbn35SZrBhoxPA0cn0lbIM/OYIANDaZPpK
259+0sihCeDo9D3npbr/VQCAtk7fcz7njnuMHJoAjkK/7htZD1ZdFAAgBvTrvpH1YMNGJ4CjiKz7
mnMy9evBAIC2bvvTT4pQaJ//kDknc6dnvwiGvzWwzcllSNFlTZ6apboGAEDMHXsYw9IXzNljhMVs
zhpr2KXAzIABAB0VD2MAAEAJHsYAAIACPIwBAADD8TAGAACMx8MY4t3Lb29aunKdfD369/0zh/9S
bT0AgFhJsjkqgz752mG1GTk0M+AoXn5703N/Xj/69/1Xvzwp6+aBK1//oujVDaqLAgDEQMpt2ZVB
n8NkDeUXJVk0bzjgyp1g2OgEcBRLV667+YZ0OesdMSxtwqiLV7y2UXVRAIAYkOlb8+xzQoiKRQUy
gw0bnQCOTt9zHjEsTWElAIDYkukrVSwqMHJoAjg6fc/55bc3KawEABBb+p5zym3ZRg6tPoDdbvfZ
Z5+tP7Jly5bevXtrmpaWllZcXHyCgwbQr/tG1oMNGx0A0Hr0676R9WDDRlccwOXl5UOHDt25c6f+
4Jw5cyZPnuzz+YYPH75gwYITHDTAiGFpXTq7Vry28YoRC5euXJeU7GAXNAC0DxWLCqwh4Q0HzDmZ
lUGfORjWd6Rbm+IATk9PHz9+fKODa9euzc3NFULk5uZu3rz5BAcNMPn+Vw8eqj6zZ+fVL08695xT
3BWerLtfNGx0AEDrufTW2wJmkRZ2hPKLLjEnhCym9Ik5ho2uOIA3bNgwYULjPd9lZWWapgkhUlNT
I5PjZg8a4D/bvz+zZ+elc24SQix4bPi555yye89hw0YHALSez0LVaWHHF0vyhRBrFy+6xJywyeQ1
bHTFN+Lo3r1704MejyfyOhAInOBgxBdflvzzXyWtUKAQQsj0lRY8NvyKEQtbaSAAgMFk+kprFy8y
52QaNnQ83gnL6XRGXlut1hMcjEi/qF/6Rf30R/ILY3Y7say7X4xk8OT7X43VxwIAlEufmBPJ4Etv
vc3IodXvgm6qZ8+ebrdbCFFVVdWjR48THDSA7DnLdd/J978qO9KGjQ4AaD2y5yzXfS+99TbZkTZs
9HgM4IyMjIULFwoh8vLyBg4ceIKDBljw2PALEo7+72ezlmf0G/CPR8/XDug70gCAtmvt4kUX1Fg3
mbzmnMzPQtU/qzHpO9KtLR4DODc3d+nSpVartbCw8O677z7BQQOseWVVn2/eOj1nxpjikjP/8Gi/
XX/9+wuvGTY6AKD1jLtz5Sm+tJG2X4fyizJdV/7E13/U5A72NKRwuMHzF/v3779jx45G5zR70AC7
5z9wZs6MX4/9vRBi8I3XySNi7O+NrwQAEFvf7jvarVvSnxeMFUIUzrt53J0rv9131LDR43EGHG9+
rYtbmcEAgPZBpq9UOO9mI4cmgKPT95zXvLJKYSUAgNjS95zH3bnSyKEJ4CjO/MOjuwtmywxe88qq
7XkzT8+ZobooAEAM9Di904EDlTKDZf+5W7ckw0aPizXgeBZZ912eP1MIEVkPBgC0dZF1X3mHpch6
sDEI4OgG33idYOkXANqjm35yoHxDoXzduc9II4emBQ0A6KD+9tTT5W8Wdr565JjiklN/N+7w+y+9
O/MJw0YngAEAHZRM32tm3CeEuPKuO2QGGzY6AQwA6Lhk+kpX3nWHkUMTwACAjkvfc/7bU08bOTQB
DADooPTrvpH1YMNGZxc0AKCDuvKuO35Tvuf9b78WOZlCiEH9B3+i60i3NmbAAIAOKnv58++7D41I
HxDKL5pw6f9+6nHfVLDIsNEJYABAB/Xc2k9GpA94Mfs2IUTBmPETLv3fl7/43LDRCWAAQMcl01cq
GDPeyKEJYABAx6XvOWcvf97IoQlgAEAHJXvOMoOzlz8vO9KGjc4uaABAByV7zs+t/UQu/UbWg41B
AEfX8947vz1yWL7ulphU/v8WqK0HABAr53nO+vVRj3zdx3OOkUPTgo5Cpm+3xKRQflGP1M4HqipP
/eNk1UUBAGJg7pKP3vv71l9l/HT1y5OG/vq8fxR/89gzfzNsdAI4Cpm+cta7Z9Y8mcGqiwIAxIBM
3/tvv1IIMXXiEJnBho1OAEen7znvmTVPYSUAgNiS6StNnTjEyKEJ4Oj0Peee996psBIAQGzpe85z
l3xk5NAEcBT6dd/IerDqogAAMaBf942sBxs2OgEcxZ5Z87q7Eg9UVZpzMr89criz3cEuaABoH6ZO
HDLMvKnny3cvz+jXrejOawPr9B3p1kYAR1G2cf3cr0r2jJ0Qyi/6LuvWhf/597fFa1QXBQCIgXem
Teu054vEtMFjiktSM67qvH/zm1OmGDY6ARzFh3fkZDz4eI+MwUKI7v0vHvzoUx9PM+5/DwCg9Rwp
/iAxbfDv8vKEENfOnp2acVXVJuOmWARwdDJ9pe79L1ZYCQAgtmT6StfOnm3k0ARwdPqec9nG9Qor
AQDElr7n/M60aUYOTQBHcfnT+cWPTJcZXLZx/ZoH7rpsdl7UXwUAiH+y5ywz+J1p02RH2rDRuRd0
FHLd98M7cuRPL5udp+9IAwDarmtnz35nmjhS/MHyjH5CiMh6sDEI4Oi69794THGJ6ioAALF37ezZ
Qhi69BtBCxoAAAUIYAAAFCCAAQBQgAAGAEABAhgAAAUIYAAAFCCAAQBQgAAGAEABAhgAAAUIYAAA
FCCAAQBQgAAGAEABHsYQ3XkP3vuf8jL5umdql12z5qqtBwDQDjADjkKmb8/ULqH8onNP7b7nyKGz
7p2quigAQJtHAEch01fOerc+MktmsOqiAABtHgEcnb7nvPWRWQorAQC0GwRwdPqe83kP3quwEgBA
u0EAR6Ff942sB6suCgDQ5hHAUUTWfc05mfr1YAAAfgwuQ4qOdV8AQMwxAwYAQAECGAAABQhgAAAU
iMcALisrGzBggMPhuPnmm71erzy4ZcuW3r17a5qWlpZWXFystkIAAH6keAzgKVOm3H///V6vNysr
a+bMmfLgnDlzJk+e7PP5hg8fvmDBArUVAgDwI8VjAL/zzjvXXnutEOKyyy576aWX5MG1a9fm5uYK
IXJzczdv3qyyPgAAfrR4DGAhhNlsFkIEAoHvvvtOHikrK9M0TQiRmpq6c+dOlcUBAPCjxWMADxky
5OOPP3a73WPGjKmtrZUHPR5P5IRAIKCoNAAAYiMeb8SxYMGCYcOG7dq166mnnnrzzTflQafTGTnB
am1c9hdflvzzXyXGlQgAwI8TjwHcq1evLVu2CCG2bdvmcDjkwZ49e7rd7uTk5Kqqqh49ejT6JekX
9Uu/qJ/+SH7hC8ZUCwDADxCPLejevXt//vnnoVDozTffvPLKK+XBjIyMhQsXCiHy8vIGDhyotEAA
AH6seAzgRYsW3XjjjS6Xq7S0VIauECI3N3fp0qVWq7WwsPDuu+9WWyEAAD9SPLagL7/88t27dzc6
2L9//x07diipBwCAmIvHGTAAAO0eAQwAgAIEMAAAChDAAAAoQAADAKBAPO6CBgDAGHOXfPTe37fK
17/K+On9t19p2NDMgAEAHZRM319l/HT1y5OG/vq8fxR/89gzfzNsdAIYANBByfSVs96pE4fIDDZs
dAIYANBx6XvOUycOMXJoAhgA0HHpe85zl3xk5NAEMACgg9Kv+0bWgw0bnV3QAIAOSvac3/v7Vrn0
a/AuaAIYANBxTZ04xOCl3wha0AAAKEAAAwCgAAEMAIACBDAAAAoQwAAAKEAAAwCgAAEMAIACBDAA
AAoQwAAAKEAAAwCgAAEMAIACBDAAAAoQwAAAKEAAAwCgAAEMAIACBDAAAAoQwAAAKEAAAwCgAAEM
AIACBDAAAAoQwAAAKEAAAwCgAAEMAIACBDAAAAoQwAAAKEAAAwCgAAEMAIACBDAAAAoQwAAAKEAA
AwCgAAEMAIACBDAAAAoQwAAAKEAAAwCgAAEMAIACBDAAAAoQwAAAKEAAAwCgAAEMAIACBDAAAAoQ
wAAAKEAAAwCgQDwG8Pbt29PS0jRNS09P37lzpzy4ZcuW3r17a5qWlpZWXFystkIAAH6keAzgkSNH
5ufn+3y+xYsXjxkzRh6cM2fO5MmTfT7f8OHDFyxYoLZCAED7MPuDd805mfLHn95+w8ih4zGAS0tL
+/fvL4To37//xo0b5cG1a9fm5uYKIXJzczdv3qyyPgBAuzD7g3fve/PVGdf8Xyi/aNb1Nz7617eN
zOB4DOABAwaUlpYKIbZs2TJgwAB5sKysTNM0IURqamqkLw0AwA927xuvPPCbYQ8Pu14IMe2qa574
3fCZ775l2OhWw0Zquby8vEsuuaS6utrpdH722WfyoMfjiZwQCAQa/ZIvviz5579KjCsRANAuyPSV
pl11zb1vvGLY0PEYwFlZWevXr+/Tp8/nn3+ek5Pz+eefCyGcTmfkBKu1cdnpF/VLv6if/kh+4QsG
lAoAaNP+9PYbkQye/cG7Rg4djy3o0tLSPn36CCEGDBjw5ZdfyoM9e/Z0u91CiKqqqh49eqisDwDQ
LujXfSPrwYaNHo8BfNFFF8k14H/96199+/aVBzMyMhYuXCiEyMvLGzhwoMr6AADtQmTd15yTqV8P
NkY8tqCXL18+atSo0tLSvn37/vnPf5YHc3NzR44cOWPGjF69er3xhqE7xQEA7dW0q66ZdtU1SoaO
xwDu3bv3F1980ehg//79d+zYoaQeAABiLh5b0AAAtHsEMAAACsRjCzom7JrGlUgAACWSkhKintNu
A/iWm0fG9gPzC1/IGTc2tp8JAIgHSr7C04IGAEABAhgAAAUIYAAAFCCAAQBQgABuqUYPewAAtBtK
vsITwC31iwsJYABon5R8hSeAAQBQgAAGAEABAhgAAAUIYAAAFCCAAQBQgACOzu12n3322aqrAADE
XnFx8YUXXqhpWlpa2ldffWXk0ARwFOXl5UOHDt25c6fqQgAAsTdu3Li8vDyfz5eVlTV2rKHPYyCA
o0hPTx8/frzqKgAArWLbtm2DBg0SQuTm5paWlho5NAEcxYYNGyZMmKC6CgBA66qqqjr//PONHJEA
jqJ79+6qSwAAtLrFixc/8sgjRo5IAAMAOrrt27cfOXJk2LBhRg5qNXIwAADiTXl5+dy5c5955hmD
xyWAAQAd16effjp//vwVK1ZYrUYHIi1oAEDHNXr06Ndff93pdJpMJpPJZOTQzIBbJBwOqy4BABB7
u3fvVjU0M2AAABQggAEAUIAABgBAAQIYAAAFCGAAABQggAEAUIAABgBAAQIYAAAFCGAAABQggAEA
UIAABgBAAQIYAAAFCGAAABQggAEAUIAABjquv/71r5qmWa3Wvn37fvLJJ/LgkSNHfvOb32iadvXV
Vx85ckQevPrqq9etWyeE+Pjjj2+88UZlFQPtCAEMdFy//e1vn3vuuUAg8NRTT40fP14evP/++wsK
Cnw+X2Zm5sMPPywPzp49e+rUqaFQ6O677543b566koH2w1RSUtK3b1/Vmac2XAAABm9JREFUZQBQ
4Nprr01JScnMzBwyZIjVapUHu3XrduDAASGE1+v9n//5n7KyMnl8zJgxhw4dGjBgwJ/+9CdlFQPt
RWlpKQEMdFyHDh0aOXLkJ5984nA41qxZc+GFFwohTCZT5ASLxRIIBOTrjRs3ZmRkuN1uh8Ohplyg
HSktLaUFDXRcXbp0Wb16tdfrnT9//jXXXCMPpqSkhOtF0lcIsXLlyoEDB86fP19RsUB7QwADHdf5
55//17/+1Ww2d+/eXbadhRCjRo3au3evEOLll18eOHCgPLht27Z169atXr165cqV3333nbKKgXaE
AAY6rsLCwmnTplmt1mHDhv3lL3+RB2fOnJmdna1p2mOPPVZYWCgP3nXXXXPnztU07amnnpo0aZK6
koH2gzVgAACMxhowAABqEMAAAChAAAMAoAABDACAAgQwAAAKEMAAAChAAAMAoAABDACAAgQwAAAK
EMAAAChAAAMAoAABDACAAgQwAAAKEMAAAChgVV0A0IzS0lLVJQCK8aDYdo8ARpziqw86Mr4H7Qho
QQMAoAABDACAAgQw0K643e6zzz5bdRWxVFxcfOGFF2qalpaW9tVXX6kuJzZKS0vT09M1TRswYMC2
bdtUlwM1CGCg/SgvLx86dOjOnTtVFxJL48aNy8vL8/l8WVlZY8eOVV1ObIwaNWr69Ok+n++2224b
NWqU6nKgBgGMtuHzzz9PS0vTNO3UU09dvny5PHjo0KHLLrusW7duixYtMplM8qDJZFq0aJGcBR44
cOCKK67QNO3Xv/71oUOHlFUvhBBi0+a9V4xYKH+s37SrNYZIT08fP358a3zy8ZRtXL88o5/88W3x
mtYYYtu2bYMGDRJC5ObmGrM16cOt/zbnZMof75T+qzWG2LJly/XXXy+EyMzMZL9Vx1VSUhIG4kzT
v5bnnXfeRx99FA6HX3/99ZSUFHlwypQpK1asCAaDU6ZMEULIg0KIl156yePxhMPhiRMnLlu2LBwO
v/vuu1lZWcb9Bpr4Z+me344rWPfP/zZ6HVv79u0Lh8ORP4rWtm/DupeuzNi79pNGr1tJRUVFv379
Wu/zpdVfbUm9I3dVyZeNXreGYDD46KOP/t///V/Tt/jK3O6VlJQQwIhHJ/5rGQmY0047LRgMhsPh
w4cP6wNYHgyHw6mpqfJ1MBiMxLYSl9+4QJ+4/yzdc/mNC1ppLMMC+IVL+uoTd9+GdS9c0rf1hps1
a9Zbb73Vep8vmSaO1Sfu6q+2mCaObY2B/H5/SkqKxWJ58803m77LV+Z2r6SkxFRSUsIFl4g3paWl
jf5aHjp06Nlnn92yZUtJScnWrVvD4bAQQtM0n88nTzCZTPJg5EWj1/qTf4ArRiz8wb+2Nax+edLx
3tL/rk9seUa/2FUUA2OKS4731vbt25cuXTpr1qyoH2LOyYxpUT9WKL/oBO++//7748aNKysra3S8
6T8BtDOlpaXMgBGPmv61/OUvf/nQQw+99dZbu3btEvUzvFNOOaW2tjYcDldWVgrdDDjyq1JSUvx+
fzgcDgaDSUlJRpR+HMyAf4z9+/ffeuut8n9lazNsBhxhs9maHuQrc7tXUlLCJiy0DZs3b77pppuu
vvrqefPmRQ7edNNNixYtEkI8+OCDzf6qG2644cUXXxRC/O1vfxsxYoQxpTbryQeGPbngQ7n3atPm
vTPnfTDznmsU1hMTlz+dX/zIdLn3qmzj+jUP3HXZ7LyYj/Lpp59OmjRp7ty5VqsRd+772x3Txhbm
y71XH279941LFrw96c6Yj9K7d2+596q4uFhuMUNHxPdZiENN/1q+9dZb5513XkpKSl5enqif4R0+
fHjIkCGnn376K6+8EplGCN387/vvvx8yZIjNZrv88ssPHjxoTPHHI2e98kdr7MCKEEbNgMP1s175
o5V2YPXs2VP/Jas1hmhEznrlj1bagbV+/fqf//znNptt8ODBcutcI3xlbvdYA0acOtkFMJ/P17Vr
V7fb3XolAUZiDbjdKy0tpQWNNqxTp07FxcWhUOjhhx+++uqrVZcDACeBAEYb9vzzz48ePdrlcm3Y
sGH+/PmqywGAk8DjCNGGXX/99fJ2QgDQ5hDAiFPcnw9A+0YAIx6x/QRAu8caMAAAChDAAAAoQAAD
AKAAAQwAgAIEMAAAChDAAAAoQAADAKAAAQwAgAIEMAAAClgF9/wDAMBw/x8++hdhw1HTuAAAAABJ
RU5ErkJggg==

------=_NextPart_000_08C9_01D90BF2.778EF8F0
Content-Type: image/png
Content-Transfer-Encoding: base64
Content-Location: file:///C:/Users/DEMSSIE/AppData/Local/Temp/SAS%20Temporary%20Files/_TD6404_DESKTOP-G6FE1C4_/IntPlot59.png

iVBORw0KGgoAAAANSUhEUgAAAoAAAAHgCAIAAAC6s0uzAAAACXBIWXMAAA7DAAAOwwHHb6hkAAAg
AElEQVR4nOzdeXgUVb438FPV3dV7Zw9EEBEUR0U2QcQMXHcHt3EZRkRDWAIJAo7De8dxHXFchlEv
6oTFCBgwuDKKo6ij4IYCCgomoogssogQ0tm6el+q3j9OUql0QipAp07S+X4envt0n7Q5P3LHfD1L
ncOVl5cTAAAA0JeREDJo0CDWZQAAAHQjFRUVPOsaAAAAuiMEMAAAAAMIYAAAAAYQwAAAAAwggAEA
ABhAAAMAADCAAAYAAGAAAQwAAMAAAhgAAIABBDAAAAADCGAAAAAGEMAAAAAMIIABjgPHcRzHsa6i
LYmtkFOxWCw5OTn//Oc/E9jXJ598MnLkSEEQbDbbJZdccpJ1ajauW7fu2muvdblcgiC4XK6bbrrp
22+/PeFOAU4SAhgg8TZt2nQycdI5+wqFQkeOHLnnnnvmz59/XP9gGxXefvvtmzdvjkQigUCgZ8+e
iSjzmB577LErrrji3XffFUUxEomIorh69eoLLrhg3bp1HdovwLFw5eXluI4QoJ3oiEqW5YR8TM+S
Tv6bR6PRJ5988r777uvdu/fBgwfb33UbH6NfcrvdGRkZ4XBYEISTr7PVxg0bNvz2t7+1Wq3z5s2b
MmWKw+HYsmVLXl7ezp07zzvvvIqKihPrF+CE4TpCgBNHZzjXrFkzaNAgQRCGDx9Of48r057qKdCX
XnppwIABgiAMGjRozZo1cd9kxYoVLpcrNzeXELJ///5LLrnEZrPR77lp0yblw6Wlpb169bJYLFOn
To1Go632FTfvumrVqoEDBwqC8Jvf/Oatt97SLL4NRqPx3nvvJYRUVla2+oFW+2r1pxH3pczMTI7j
aPq2XbD6B3Vc/u///o8QMm/evDvvvNPhcBBCRowY8e9///vSSy8tKSk53u8GkBjl5eUyALQP/bdG
/Vrt/PPPb9kuy/K7774b17hx48aW3+TGG2+UZfn8889XN5511ln0k6+//rq6fe7cua32pa7w/fff
j/vAxx9/3Hbxbfx9I5HIo48+Sgjp169fy68eq6+WFcZ9c/WX2lkw/UG18a1a9uh0OgkhPp/veP6/
DdCBysvLEcAAx0H9O52+njlzZiwWW716NSHEbDa3/Jgsy2PGjCGEvP/++7Isf/rpp4SQcePGqT/5
5z//WZblPXv2qPvas2eP+nteeOGFhJB33nlnx44dx0rBuLcXX3wxIWT69OmRSGT69OmEkDFjxmgW
3/LvG+fpp58+gb40f57t+Sat/qCOVaf6mxsMhpY/pbjPAOipvLwca8AAx0G9rEhfi6JIpzRbfklu
/EVvsVhCoZD6+zidTo/Ho3zywIEDp556qvLVLVu2rFq1at26ddu2bVO+jyAIkUhEbhEecX2p39J+
Q6GQIAjhcNhsNlutVr/f33bxLb85ZTab+/bte+edd95xxx0n0FfLb36sH1Qb3yTuB3Ws79OyMTU1
tb6+/ujRo1lZWXF/r2PVBtChsAYMcLJogLVNkqS4FhoqCnWoLFq06IILLjCbzS+//HJ7vtXJaE/x
pHGAGAwGf/zxRyV9mWg1fdvjmmuuIYS88MIL9K0yCklYZQDHDwEM0FGCwaDX6yWE0Emmd999V/m9
T7dQtWrOnDmEkIKCggMHDqjb6drwmjVrtm/fznFcampqq32pjRw5khAye/bsaDQ6e/ZspaUjaPbV
aoW6FTxr1ixCyD333PPUU0/RuYcff/zxoYceSsg3BzhBWAMGaD/6b03L13Fv09LS6Nvx48fLsvzq
q6/G/Xt31VVXtfpNZFnu27ev8jG73U4Iqa+vl1tswpo9e3arfam/IV3cVVu/fr1m8cf6+7b91Tb6
iquwje/f/oLbU2dc4+OPP05aSEtLe/LJJ4/1bQE6DjZhARwf9e/0NjLshRde6Nmzp8lkuuiii5SW
s88+22AwpKSkzJw5s6amptVvIsvyxo0bzz33XJPJNHbs2F27dhFC/t//+3/0S4sXL87OzjabzVOm
TFE29Mb1FfcNX3/99fPOO89kMp199tnqIXjCA7iNvlr+NNr4/u0suD11tmxcv37973//e6fTaTAY
+vXr97e//U35fwSAzrAJCwAAgAFswgIAAGADAQwAAMAAAhgAAIABBDAAAAADCGAAAAAGEMAAAAAM
IIABAAAYQAADAAAwYGRdQEd5adWbmgfPAgAAdIRTeva4buxVbX8maQPY6/UWTp7IugoAAOiOSkpf
1PwMpqABAAAYQAADAAAwgAAGAABgIGnXgBNo/vMfv//RDvr64twz77/zSrb1AABAEsAIWANN34tz
z1z72syxl5396YZdj/3rQ9ZFAQBAl4cA1kDTl45650y/lGYw66IAAKDLQwBrU885z5l+KcNKAAAg
abAPYI/H079/f3XL7t27hw0bJgjC8OHD9+7dSxu3b98+YMAAQRCGDRu2YcMGPStUzznPf/5jPbsG
AIBkxTiAKysrx44dq6QsNX78+JKSknA4vHjx4ry8PNr45JNPzpo1KxwOjxs3bsGCBbpVqF73VdaD
desdAACSFeNd0MOHD587d+7GjRvVjRUVFSNGjCCEjBgxYsuWLbTxiy++WLJkCSGkqKho9OjRulVI
55zf/2gHXfrFLmgAAEgIxgG8efPmnJycgoICdePIkSMrKioGDRq0ffv2kSNH0sbDhw8LgkAISUtL
ixsxd7Q50y/F0i8AACQW4wDOyclp2VhcXHzRRRf5fD6r1aoMjgOBgPKBaDSqU30AAAAdozMexFFQ
UPDll18OHDjwq6++Kiws/OqrrwghVqtV+YDRGF/219vKv/m2XNcqAQAATkJnDOCKioqBAwcSQkaO
HLlt2zba2KdPH4/H43K5vF5v79694/6R4UMHDx86WN3SnpsoAAAAWGH/GFJLQ4cOraioIIR8++23
gwYNoo25ubkLFy4khBQXF48aNYplfQAAACetM46Ay8rKJkyYQPdhvfzyy7SxqKho/PjxDz74YL9+
/d588022FQIAAJykThHAsiyr3w4YMODrr7+O+8yIESP27NmjY1EAAAAdqDNOQQMAACQ9BDAAAAAD
CGAAAAAGEMAAAAAMIIABAAAYQAADAAAwgAAGAABgAAEMAADAAAIYAACAAQQwAAAAAwhgAAAABhDA
AAAADCCAAQAAGEAAAwAAMIAABgAAYAABDAAAwAACGAAAgAEEMAAAAAMIYAAAAAYQwAAAAAwggAEA
ABhAAAMAADCAAAYAAGAAAQwAAMAAAhgAAIABBDAAAAADCGAAAAAGEMAAAAAMIIABAAAYQAADAAAw
gAAGAABgAAEMAADAAAIYAACAAQQwAAAAAwhgAAAABhDAAAAADCCAAQAAGEAAAwAAMIAABgAAYAAB
DAAAwAACGAAAgAEEMAAAAAMIYAAAAAYQwAAAAAwggAEAABhAAAMAADCAAAYAAGAAAQwAAMAAAhgA
AIABBDAAAAADCGAAAAAGEMAAAAAMIIABAAAYQAADAAAwgAAGAABgAAEMAADAAAIYAACAAQQwAAAA
AwhgAAAABoysC+gC1tx9d+2GD+hrx7AxNxYXs60HAACSAEbAGmj6OoaNydtQnpZ7lXfr+tWzZ7Mu
CgAAujwEsAaavnTUe+0TT9AMZl0UAAB0eQhgbeo552ufeIJhJQAAkDQQwNrUc85r7r6bYSUAAJA0
EMAa1Ou+ynow66IAAKDLwy5oDdc+8cSau0nthg/KcgcT7IIGAIAEQQBru/aJJwjB0i8AACQSpqAB
AAAYQAADAAAwgAAGAABgAGvA2paOG2/+dQd9HczqP+2tN9nWAwAASQAjYA00fYNZ/fM2lIdOOdtS
tWfJDTexLgoAALo8BLAGmr501Fuw6lWawayLAgCALg8BrE0951yw6lWGlQAAQNJAAGtTzzkvHTee
YSUAAJA0EMAa1Ou+ynow66IAAKDLQwBrKFj1qjd7gKVqT1nuYPOvO8S0vtgFDQAAJw8BrGHrdwc/
TLvqzOL/5G0oP/e5NWuzr/ty6z7WRQEAQJeHANbw10ff/uusyy8c1pcQMuy8Ux/881UP/vNd1kUB
AECXhwDWRtOXGnbeqewKAQCA5IEA1qaec9763UF2hQAAQPLAUZQa/vnA9Qvmluw68g59+1n21Y88
WMi2JAAASAIIYA0b3ng3t/KDjzN+94u1T07w0P9Urd34es8Lh/2JdV0AANC1IYA1pK5dXDV6Sum8
hsQtntsna+1iQhDAAABwUrAGrG3OvKa4nT23iGElAACQNBDA2ubf86zyunjucwwrAQCApIEA1lB3
xYyUL1bSDC6e+5xt3bKq0VNYFwUAAF0e1oA1zJ5b9JgY7PP5C2W5L6QSsmfohLnzsAAMAAAnCyNg
DVu/O/h1rUM5irLcn4GjKAEA4OQhgDXgKEoAAOgICGBtOIoSAAASDgGsDUdRAgBAwiGANfzzgev/
uWAdzeCt3x185OkPHvnrNayLAgCALg+7oDUMO+/UPw4x75r9+12EEEJuuH62ekYaAADgxGAErGH9
6+8EVhWfUvhg3oby0/70aGzN8x+9+G/WRQEAQJeHEbCG/c8+cFrhg5dN/AMhZMwfr6MtZOIfWNcF
AABdG0bA2i5TxS3NYAAAgJOEANamnnNe//o7DCsBAICkgQDWcNqfHt2/5Amawetff2d38SOnFD7I
uigAAOjysAasQVn3LSt5hBCirAcDAACcDASwtjF/vI5g6RcAABIKU9AAAAAMsA9gj8fTv3//uMY7
77zTYrGcfvrp69atoy3bt28fMGCAIAjDhg3bsGGD7mUCAAAkEuMArqysHDt27N69e9WNCxYs6NGj
h9/vX7JkSWFhIW188sknZ82aFQ6Hx40bt2DBAhbFAgAAJAzjNeDhw4fPnTt348aN6sY33nijuLiY
5/nLL798z549tPGLL75YsmQJIaSoqGj06NEMagUAgKQz//mP3/9oB319ce6Z9995pW5dMx4Bb968
eerUqXGNX3311fr16x0Ox8CBA5XB8eHDhwVBIISkpaXFjZgBAABOAE3fi3PPXPvazLGXnf3phl2P
/etD3XpnHMA5OTktGwOBwKFDh7xeb0lJyZ133qk0Kh+IRqM61QcAAMmLpi8d9c6ZfinNYN1674yP
IZlMpkceeYQQkpub+/HHH9NGq9WqfMBojC/7623l33xbrluFAACQHNRzznOmX6pMR+ugMwbwGWec
4fV6XS6XurFPnz4ej8flcnm93t69e8f9I8OHDh4+dLC6paT0xQ4vFAAAurjH/vWhksHzn/9Yz67Z
P4bU0rhx45YvX04I+eSTT2688UbamJubu3DhQkJIcXHxqFGj9Kzn6gl5fGE+/XP5rbfp2TUAAHQc
9bqvsh6sW++dMYDvvffeL774QhCEBx54YP78+bSxqKho6dKlRqOxtLT0L3/5i27FXD0h7wMnf6kn
KpWs+J0ofeIyIoMBAJKDsu57xS0L1evB+ugUU9CyLKvfWiyW119/Pe4zI0aMUB5J0tN/nfylnui6
V14ihLz3ctnVE/L+6+oUPzQAADh5c6ZfOmf6pUy67owj4M6Gpi/13stlDCsBAICkgQDWpp5zvnpC
HsNKAAAgaSCANajXfZX1YNZFAQBAl4cA1vDey2UGSfrYZeQL8//r5LmYrJ6RBgAAODEIYA2uO6ZG
ed7C8VLJCofBKBk4W9Fk1kUBAECXhwDW4I1FLRzvf66UEOJZtMxhMAZliXVRAADQ5SGAtdH0pTyL
ljGsBAAAkgYCWJt6ztl1R/zdTQAAACcAAayBzjnTDHbdMZXOSLMuCgAAujxkiQbPomUcxwVliS/M
98aihHDqGWkAAIATgwDWcMbdd8uyfIo9XSpZ0S+lByFy7zl/Zl0UAAB0eQhgDXvrK0+xp/8y/2lC
yO4nnuiX0uNXXw3rogAAoMtDAGuj6UvtfuIJhpUAAEDSQABrU885n3H33QwrAQCApIGb9TT0S+mx
t76SL8xXWk6xpzOsBwAAkgNGwBoOi3VxLVU+D5NKAAAgmWAErCEghUzEGCppOADLPmN6QAqxLQkA
AJIARsDalPQlhPgWP8+wEgAASBoIYG3mwqbjJ+0zpjOsBAAAkgYCWIOVN0dIlGYwnX82Yd4eAABO
GgJYg2/x84JkipAoX5gfkEKGmEE9Iw0AAHBiEMAa7pv3zmjP0LtOuUEqWXHP6X+4WDx/zsOrWRcF
AABdHgJYw5ZtB84755T5D91ICHn8nutGDO3z3Q+/si4KAAC6PASwNpq+1OP3XMewEgAASBoIYG3q
Oef75r3DsBIAAEga2NCrYcTQPme8M7fsw7n07ZnEGLzyAaYVAQBAwsx//uP3P9pBX1+ce+b9d16p
W9cYAWsYuPYxE4lGifHF3tMjxGgk0fM/+QfrogAAIAFo+l6ce+ba12aOvezsTzfseuxfH+rWOwJY
QywY4E3myRu+WfvazCkbvjFYrFIER1ECACQDmr501Dtn+qU0g3XrHQGs7bZPNyuvJ3z0JcNKAAAg
sdRzznOmX6pn1whgbS9dfIHy+uXLLmRYCQAAJJZ6znn+8x/r2TUCWAOdc6YZ/PJlF9IZadZFAQBA
AqjXfZX1YN16xy5oDRM++tJekBcw8HmF+eSMs4SYFFxaxrooAABIgDnTL71n68qPvt/8YOFLhBA+
lV9750zdescIWEPqXUUBA28zCVLJCpfVGjbwjlnTWBcFAAAJYJ1ZEJVjJt4glawwG00SkcwzpujW
OwJYgycQsJkE74IlhJC6Z55zWa3+SJh1UQAAkAChaMTEG0KLXyCEBBYuNRtNESmmW+8IYG00fam6
Z55jWAkAACQWTV8qsHCpnl0jgLWp55xT7ypiWAkAACSWes7ZOrNAz64RwBronDPN4NS7iuiMNOui
AAAgAeicM81g68wCOiOtW+8IYA3Kui9fmK9eDwYAgK4usHCpgTNEpBhfmB+KRjjCqWekOxoeQ9KG
dV8AgKR037x3Lq49n176ft+8d7ZsOzDn4dXqK2g7FEbAAADQTW3ZdoCmLyHk8XuuGzG0z3c//Kpb
78cRwN988016ejp9zXGc0WjkOO69997rmMIAAAA6nHq8+/g91+nZdXsD+PPPPx8+fHhJSQl9azAY
otHoBx98cM0113z4oX6XNwEAACTQnIdXK6/vm/eOnl23dw14zJgxq1evvuGGG9SNV1555bvvvnv1
1VdHo9EOqK2zWHzjOMfRn+hrMa3vHWv+w7YeAABIiBFD+2zZduCKWxYqLeedc4puvbd3BGwwGNTp
y/MN/+DVV1+d+KI6E5q+YlrfvA3l3uwBztp9i679PeuiAAAgAQaf04vjVO85bvA5vXTr/QR3QYfD
3eU4Rpq+dNQ7Y/WqxTeOczaOhgEAoEtb+tKm2/8wIn9cw52zr729delLm5S3Ha29I+BYLNbqWu+a
NWsSWk9npJ5znrF6FcNKAAAgsdRxe8v1w/Tsur0B/O6771511VVxe57XrFlz3XXX/fe//+2AwjoR
9Zzz4hvHMawEAAASa8Wqzcrr197eqmfX7Z2Cvvrqqz/44IOWK75r1669/PLLE11VJ+LNHuA8+tOi
a39/x5r/KOvBrIsCAIAEKLht1LKXvySE5I+74LW3ty57+cvb/zBCt96PYw34yiuvTO7dzq2asXrV
MxdfnlG7ryx3sIOQOlPGbOyCBgBICrdcP+w794HJ6xZOXreQEPKnMdfotgBMcBKWptl5f3dG67/s
c33ehvLN/W62RcWZtz7IuigAAEiAdTu+X/TdB2/P/LNUsuLDu+5eseuTNRXf6tZ7ewPYqEKPwVII
QjLfDnTB3je2nvq7ha88QggpLvvbt6dfd+GBt1kXBQAACXDlM0+8OLnw2kFDCCGXn33u69NnXb/w
ad16b28AR1XoMViKpH8kiaYvVVz2N4aVAABAYtH0pS4/+1w9u8YUtDb1nPPsvL8zrAQAABJLPee8
bsf3enaN6wg1bO538/fBzXxhPn17Qbhe6nN9HtuaAAAgET686+4rn32SyHJjA/f2zD/r1jtGwBq+
DW9bn54xsq52xfZv/6emenNqyteyrv+JBAAAHeT6f81XpS8hRL554bO69Y4RsIYNqa4R9eKm194m
hOQRMvqWGzekulgXBQAACRCUoibCh0pK6VvbjKlBSb+nbU9kF3Tc2+TeBU0I+erVN5XXn7+2uo1P
AgBA16KkLyHEv3iZnl2fyC7oOEm/C3rk+JuU16NvubGNTwIAQNdiLpysvLbNmKpn11gD1pBb59mS
4qQZTOefR9SLrIsCAIAEsPDGCJFoBtP5Z5OOsYgA1vD5a6sNkrQlxckX5m9IdXExWT0jDQAAXZd/
8TJBkiJE4gvzg1LUEJPVM9IdDQGswTm7MMbzZoMglaywCxbZwFnvmMa6KAAASIAFV1y15IeK4t2/
SCUr/rX3yAs7yhdedpluvSOANfjCQbNBCCxaQggRi0vsgiUUS/I1bwCAbiLFf8RjyZz50UeEkFlr
P6i39XQF3br1jgDWRtOXEotLGFYCAACJRdOXmrX2Az27RgBrU885O2cXMqwEAAASSz3nvOCKq/Ts
GgGsgc450wx2zi6kM9KsiwIAgASgc840gxdccRWdkdatdwSwBrG4ROAMoViYL8z3hYMGwqlnpAEA
oOuatfaDOksPV9Bdljs4xX/EY85Uz0h3NASwhgeXLo7IsT8NGiKVrLh/xIUSkf+s422RAADQcbZ+
d/Dj0/54ZvF/8jaUn/vcmnV9b/1y6z7dekcAa3hsy5d3Dhry9Mw/E0IeKZhx34gLn1XdXQUAAF3X
Xx99+6+zLr9wWF9CyLDzTn3wz1c9+M93desdAaztadXtVI8UzGBYCQAAJBZNX2rYeafq2TUCWJt6
zvnBpYsZVgIAAImlnnPe+t1BPbvGdYQa7h9x4WNbvny2MF9p+dOgIQzrAQCARPnnA9dPf2LlVtuP
9O1g/1mL/zpBt94xAtbwyvpP41pWbf6KRSEAAJBghU+srLDuGuwdcFndBUO9v/neunvG0y/r1jtG
wBr2Wi2nBEO/rHiVvj1j4i17rRa2JQEAQEJ8Y/txsP+sbS/dR9+OyPvHN42jYR1gBKxNSV9CyO4X
X2NYCQAAJNa2svuU11vK7tWzawSwtt7545XXZ0y8hWElAACQWEPzHldej8j7h55dI4A19AsEf7WY
aQbT+edTgiHWRQEAQAKc7//N99bdNINH5P2j3LprsP8s3XpHAGvY/eJrff3+Xy1mvjB/r9VySiCo
npEGAICua0vZvVFZKrft5Avzv7H9GJUk9Yx0R0MAa8i/8b77f96XX5kjlazIO9rr4b17J99wD+ui
AAAgAYzTJhNeJjFOKlnBSzwxyHzBJN16RwBruPzou19kXlb61jxCyIrVj6/PuuLSqvdZFwUAAAkg
8RKJcdLS5YSQ6JJSmsG69Y4A1kbTl1qx+vE2PgkAAF0LTV8quqRUz64RwNrUc875N+q3PAAAAB1N
PedsnDZZ16717KwrWpd9zW/dH9EMzr/xvjFVaz/OGsu6KAAASAD1uq9x2mQ6I61b7zgJS8OK1Y+f
c9ueHx2HVxTmk2yy0dF/V9k87X8MAAA6veiSUmFaXtTA84X5hCd8TI4uXaFb7whgDWfnTdjpsJzu
D6++9JKNy0vcJtPfrvjt2Esvt2ZmWTMyrRlZtsxMa0aWJSPDYBJYFwsAAMehZPRFyyRfkLdN+3xT
yeiLbJJvyehR0z7fpE/vCGANO22m0/3hPWWvyJJ05vU3XT1jer1RnjhwkN/trtu7+/CWLwPuqkC1
O1hTbbRarRmZ1swsa3qGNSPLmplpzchqaMnINNnsrP8qAADQjK0xfQkhhZ9vpBmsW+8IYG17yl4h
hHA8b83I/OT1N/nC/DOuu6nlx0L1dYFqd6C6KuB2B6qrvEcOV22vCFS7A9XugLuKENI4aM60ZmbZ
MjLVIW1OSdX7bwUAAISox7uFn28syx2sW9cIYG39827dU/bKyn9veeO98jq/5wJ+4F8e+Y/TbnbY
zU6H2WE3O2xmh8PstJsddqezd2bGbywOm2AwNNvgFvH7aBIrIV23d7e/sSUWDFrSM5ThsjKzTVss
aekcj+1yAACJp55zLhl9kU3HrhHAGs7yR3baBL4wnyPEYDSYnMY+AXnCjbeK3pDX1/DnqNvr9YVE
b9DnD4u+kNcb9PrDgsngsJuddprNFrtdcNrNDrvFae/l6NXPOcCcajefSlPcbuZJLFhdHaiu8rvd
geqqQLW7cfRcFah2h+rrzCmpNJhbhjSWnwEAToyftz/cr09hYT59m97/tH/s2adb7whgDTvtApFl
QohMSJSLRbnYTjs3dGBvzX/QH4h4fUGvP+z1hkRf0OsL0cw+eLjW6w2JvpDXFxJ9Ia835PWHeI5z
2M2Ohjx2OBwZzpxB9jPMTrvZZTc7bSazFBRCXj7g4fx1kbraYy4/Nw9pW0aWNTPTaNXzP+kAALqM
v5/R94hgSg+Fn971w1/POPuIxXzvmf2m6dU7AliLLBPCSSXL6Tu+aBLNY002q8lmNWW3r5NQONqU
x0o2+0JHqkTvz1WiL+TzhRtS3BeKRSWHI8dp7+voYXb0MztsgssYc3BBm+Q3h33GepE78hPxbo6J
ddH6mmC1m3CcNTPT1nz0rLw2u1JO8CcDANDFHRZM6ZGoe/krhJA8QnpNnnBYMOnWOwJYm5K+hBDp
ueV842RFApkFo1kwZqS1a6d0NBrz+sKNY+igktm1tEUOecMh0RjymUOiLRQyRl1mkiFEU6WQqzpk
r66zRg8LEdEQ9PL+etlbTyIhY2qaJT3LkZXp7NEzLqSx/AwAyc39wkvK60OlL3fEb/hjQQBr4wsn
NRsBs2Y0GlJTrKkp1vZ8WJJk9ZBaPc4WfUGvL+wTvaHamqinRtpXZ9hxyEn2OLmgTQpYoz5TxGsI
B2SLnXemGVxp5rQMa0amPTvb1aNH6ik5ab1ynFnZvEm//1oEAEi4zCm3KRnca9v5eYEAACAASURB
VPIEghFwJ8JxRJZpBjfOP+t3UNnJ43nO5bS4nJb2fFiWiT8QVgbWoi/k9Qa8R6u87qNidXW4tjq2
xy2X7+b9HmPII4R9FikQMwhhwSFZXLIjhXemmVyp5vRMa2amK6uHq2cPZ3qKw2522i0Oh1kwGTr6
LwsAcFxywpHDgolmMJ1/To9EdesdAaxBem45Py2P8HzDvERMlnQ8qExnHEfsNsFuE3pkOdvz+UAg
XHukqvbQr3VHKr1HK/1V7mCtO/LTfu/XtV5f/ZFAvUS4kMkeNNi8xBo02mJWF7GnGpypprQMc3qm
Iy3NYRccdkvjXnGzshPNasHAGgA63KHSl11TbqsxGfnCfCKYLNGYeka6oyGANVw1eTwRzLnB4Ocr
Xrtq8vi1gnl0/i2fr3iNdV2dgtUqWE/vdcrpvY71gYjPR5+kCrirxKNHPUeOeI9WBaq3h3ZUR+tq
5EhYtrtEi6vW7Aga7X7e6uWs9ZK5Jix4idngTHU6LI07w80OR+MLVYvTbnHYzTarwHWlWQkA6CzG
jbvBl55ybXX92/9+a9y4G95MT7n+Dze8/e+39OkdAaxhbWP6EkI+KH31qsnj11raNZ0LhBCT3W6y
2119+rb61Vg41HA4SU216oiSqkB1lb/aHT5Sb3S6jCnpnCOV2FJiVmfE5PQYbUd4m0c210cFTyBK
V7WDoajVYnI2JDTNbKHhhaN5ZtvNDruZ5xHXAEAIIW80pi8hZNWqt8aNu+GNDP0eDEEAa1OPdz8o
fVXPPXLJzSCYHTm9HDmtD6DlWCxYW+NvPNqz8RyxXxoO+6ytNtns1sYTPQ3ONM6RKtssUYsQNtn8
BrsvTERf6EiVp2HrWcO+s5A/EDYLRqfDbLeZ1VPfTRPgjQNrp93ssAtGI5auAZKZery7atVb2AXd
uajnnOmMNNt6ugnOYLBmZlkzs8hZrX1ZlkOe+oC7yq86fzuw70dlJM3xhqyMzD7KI1WnZ1ozsmwZ
mZaMLM7hChKzemc4fV39S01ci9cbMhj5xoS2OBxmh01wOCytZbbZYTebBfwLBdDFqOecx427gaRj
BNxpXBEOrbVYRoy/udZ81gHzL1HBnCJJfyxZkO1yZTmcWU5XltOZ7XRlOZ1ZDleGw8FjNVIfHGdO
STWnpKb2P7PVr6uXn2lI1+76SWmJhcPWjAz6rHN6ZlYvGtKnZVozTrNlZJpT05Snn4OhiOgN+fzh
pp3hvpDoCx2urP/JF1K1BH2+sCTLqoPBG5eubU3HhjeluN1is2KjGQBjN9fUv5GR0jTqTU+5trpe
t94RwBrk4OgL/R99meok5BAh3Dmi32IYPm74BUdFj1sUv//1lypRrPKKR0VPlSjW+f1pdlu205Xl
cGa7XFkOV2ZjPNPGLKcz3Y6Q1kN7l5+r3fQI7qMV25SRdFj0mFPTbM3vlEzNyMzJyLL2ybSmZRzr
6edIJBZ3yChNaHeN9+eD1Q3HmTVmdjgSU8bTdptAd5wpl3zYbUpmmx12s90mcPifDUCi7TTFHzS0
06xfLCKANcgSsfOXSyV30LdX3rpQDpNx51/Q6odjklTt89IwrhLFo6LH7RW/++VglddD31aJoicY
SLPZs1VD58zGtM52Ngyp0212/LbtUJrLz4GaatXCs7t214+HNjUsRQdra0w2e8s7JekfV2ZWempa
e2qIxSSvP+z1BuMyu14M/HK4rlmK+0L+QNhmFdpIaKfDYrcJTrvZ4WjlMi4AaNV2p/NMr2/nS/+m
bwdNuGm7s10PYSYEAljb2lfuUF5/+MrMK25ZeKxPGng+2+nKdrra+G4xSXJ7xaOiWCV66NDZLYrl
Bw8oCV3l9YjBYLrdQfOYDp2bjaSdziyHK81mQ0h3EM5gsGVl27KOcZK3LAfr65q2bVe7xV8OHC3f
SkfSwRo3xxuaneiZ2bD8TFuExv95GAx8itOS0t4zUmSfP9xwB5df2VMW9PpCR6tErz8seoPKqrbP
HzYLBofd4rAJTXvK4q/ObJohN+GMFOjGlPQlhFS8/Gb32oTl8XiGDh26Z8+euPZNmzZddNFFcuPN
B9u3b7/pppv27ds3cODA4uLi3Nxc3Sq84tZFSgZfeesx07edDDzfw5XSo80rEKJSzO31HvV4qrxi
leg5Kopu0bPtwL4qr9jYKHpDwQy7gy5FN4ykG9O6cX3amWZr1+HScHw4zpKaZklNSztjQKtfj3i9
ftXoOVBdVbtrJ33tr66SwhFl+bllSKuXn5v32XBfVjtrbLiMSzWMppl94Ndar9LSuIZt4LlmK9bN
Erp5itvNZh0n6AB0cNZtf1CPgEn3GQFXVlbedNNNe/fubfmlBx54QP32ySefnDVr1p133vmPf/xj
wYIFugUwxxNZkmkGX3nrQlkipOOfIjXyhp6ulJ5thnQkFnN7lUGzeNTjcXvFb/b/3DiS9lR5RX84
nGF3xE93N711ZTtdKdZ2nSkN7WdyOFIcjpTTTm/1q7FQSLn4OVjjbs/yc1NIp2fyxnb9O9twGVdm
u36VhEJR0dewYt2Y2UHRFzrceBmXV9lu5g/FYrKj4XLrxj1lqj3hypNddIbcasEZKdCpDRTF7U4n
zWA6/3ym16db74wDePjw4XPnzt24cWNc+6ZNmyRJUrd88cUXS5YsIYQUFRWNHj1atwo/fGVm6pQ8
j4nnC78iLmKPSuKyMt16b4PJYMhJSc1JSW3jM5FYrCGPGxeh3aK4Zd/exkaxSvQEIpFMhyPb6cpy
uLJdzpYbx7JdLpcFIZ0wBrPZcUpvxymtXyl9gsvPjSFtPKFTYsxmo9lszExv72VcoiqPlcyurvXt
O1ij7Dvz+kJeXzAUjtltgqPFEWaNR6YIytkpTgc2mgEDFS+/yU/L2+Ww84X5xOkkMVk9I93RGAfw
5s2bc3JyCgoK4tofeOCBxx9//KKLLlJaDh8+LAgCISQtLa3VEXMHyZo+yWPinTG5fumLWdMnVRv5
lIKJ9Utf1K2Ak2EyGE5JTT0lta2QDkejyi5u+n/dXs9XVVVVXo+ymywUjTQfOjszG9NaaXTigLBE
OJnl50B1FW80KpHcMqQFRwLm1oxGQ1qKLS3F1p4Px13GRReqvb6wKIZ+PVKvHJBCZ8j9gbDVYlIG
1vFHmDVvsdvNRmw0g5Mm0KP+Y3J06YvCtLyogTcWTIzq9RuecQDn5OS0bKTD31GjRqkbA4GA8joa
1e+2impOpulLCKl6fnnW9EnVybVhRTAae6Wm9Wpz424oGq0SPU0h7RXdorinqlI93R2ORhu2jDUO
nZtvHHNlO50OM0L65Bz/8nPNrh+bLz83DZdtmZnqFWhzSmrC734+3su4fP6GtPY1ZXbI6wtV1XjV
D2F7vUGfP2wyGRzNB9ZOu9lhtzTOkDdLcVzGBa2KNqYvISS8pIxmsG69d8b9FHT4G9doVS1VGlss
g329rfybb8s7qB71eLfq+eXd8ChKs9HYOy29d1p6G58JRiLKHjGaym5R3FV5RL1xLCrFlD1iNJWz
6JNXqka7GQeNnbj2Lz/TkPYc3Kq8DntFS1p63Jy2rXEAbUnPaOfy8wnjOELDsmf7Ph8IRpRdZvQg
FNEX8vqCvxyuo2ndlOK+EEeIspWs1Tu4ml44zBYzzkjpRtTj3fCSsu61C7qljz/+WJl85jiOboTu
06ePx+NxuVxer7d37/j1s+FDBw8fOljdUlKasDkE9Zxz1vRJXeo6YP1YTKZT09JPbTOkA5GwMtHd
ON0t/njksDK8rvKKkiRnxT1z1XCGSdPw2iYIuv29kknby89SNBqsqVZOJglUV9X8tOPQxoaRdLCu
VrA7mnaEqXeHZWSc8PLzybBaTFaLKSvD0Z4Ph8LRuENGaTZXVol79rmbUtwfFr2haDRmVz1yrUx6
K49cqwMbl3F1deo5ZzojrV/XuvXUfsqjR0r6EkJyc3MXLlx47733FhcXx81Od6gMmas2NGRw1vRJ
dEZat96TjNUk9EnP6JOe0cZn/OEwffKqyuuhQ2e3KP7w6yFl9vuox8NxhM5pZzlc6jNB1RvHrCaE
9PHhjUZbdg9bdo/WvyzLwbragOpuDM+B/ZXbvm68z8qtw/LzyTALRrNgzEhr30azmKTaStY0711T
5z9wqLb5qnYoFI7arIL6NuvWMruxxYbLuDoXoyQp677CtDw6I61b71x5efmgQYN066/1IlRBe6z2
LVu2jB8/fv/+/f369XvzzTcHDhzY9vcsKX2xcPLEhJSXMvV2sfFKHEtM8i/tFLuguzNfKNR845jH
3Wz2W6wSRZ7nspo/c9U03d3YaDnGiZJwAsJeUXWnpJveKam0SNGoNf2Yy8+W1DTSZUeRkiT7/M1W
rFuuYSsz5MplXM0u82h85LpFCzaa6YFXj3pjspSgHViaGVRRUdEpRsCtpm9c+4gRI1oe1qGDR+fc
FePJvUbbYwsXPzrnrnmi+/6ZMx5buFj/SkBhN5vtZnPfjMw2PuMNBZtNd3vFI/X1Fb8cbBhei54q
r2jkDVlxh3W7lOnuhrRGSLeT4HAKDmdK336tfjUaDAaa7w7zHDzQtPzs81pS0xguP58MnuecDovT
0d6NZv5AuOXOcNEXqj5Y3TLFjUYDfUBLvTO8aWztaJbiuIzrBDSkb0yWlr7IT8sjBp4vmJioDNaE
/4dp+Juv9l7BSRP3gfnPkDl3/c1X+xjrqkCTw2xxmC2nZ2a18RkxGGzcI9awCP1rbe23B/arNo55
BKNROf6zaU3a6VSdOOYyd+J46CSMFouz16nOXqe2+lWN5efaGsHhbHX5mYa0oets3OM4YrcJdpvQ
I6tdc/L0Mi51YNMXvx6ppzvOvL5ww6Gk3pBMyDES2uK0m+32ZiluteC/LAkhRElfQoi0pIxmsG6d
4xeHNvV494H5z/yt++2CTlZOi8VpsfRrM6Q9wUDcxrGDNdVbD/ysOrtbtBhNyvGfqo1j6rO7nQJC
+tjaXn6WJSlUX3fM5edqNy+YbPH7whpe2zKyTI527dLqnCxmk8Xc3o1m4UhMfcio10fv+QhXVYt7
D7jjVrUjkZg97nLr+Kszm1rsNnOXXSLQph7vStgF3dmo55wfnXMX22JAZy6L1WWx9j/WyRiEEELq
A4GGjdyNQ+f91e6v9/2sHEPm9nqtJlPDUrRq6KzaOObKcjpNBjyr2gqO5y1p6Za09LQzzmr1A/HL
z+6j1Tt/aLb8rJrQjgtpS0pq111+jiOYDOlptvS0dp2REo1JvuajanqoWZ2n2WVc9MKPQDBiswrO
lpdbNzzTFb8zvGttNFPPOfPYBd2p/N2eNk90B383eojo+d7hXNCn770C4/2c0NmkWK0pVusZx9o/
TAghpM7vV56QpovQP7uPbv55j7JxzO0V7WZztrP5InTzy6SznE4jj5COd9zLz/v3KXvEIn6fJS09
btW5KaTTM7gk/a8io4FPcVlTXO06ZVZ9GReNZLHxoszKKk/T0rW/+WVcqmF0s31ntKVxhtxoZPoT
liRi4JtGvTxPdNwFjQDWkPr11llW6Ym+/enbP+/f29vPtiLoklJttlSb7cxjh7Qsy3UBf9zGsT1H
K7/cu1t5Trra53WYLdnNn7nKan6wSabDgZBW01x+DtS4A6rDSap//IGOpP3VVaG6WsHpUj9S1Syk
0zO70PLzyTiuy7hkmQSCYdEb8vmbPXIt+kL7D9V6VQNrOkNuMHDOxosy1XdwNdsZ3pjZSXYZV1L9
ZTpCSqzeEHBJJSvo2wVjxjhi9WxLgqTEcVyazZ5msw/occyToGRZrvX7lSekaSrvqjyycfcuZfa7
xud1WixN092qjWPKgnSmw2nQcZ6tM+ONRnt2T3t26z9zWZJCdbV+1bNV9fv3HflmS+NZ3NVJvPx8
wjiO2KyCzSoQcjyXcTVuJfP6ww2XcR31iD9X0VVtJcVjkty0uUyd2XRi3KbeGW6xWdux0Uy1CYvQ
KWhswupUZqz/XHk9a/36stzBbXwYoONwHJdut6fb7Wf1aOUQdUqW5Rq/Tzn+k0567zxy+IvdO5Xh
dY3Pl2K1Nt841rjTu7Exw+5ASHM8b0nPsKRnkDOPsfwseui4mYa0v+po9Y/fK9PdshSzpGd2h+Xn
k3Fcl3FFIrG4Q0ZpQjdcxqVO8RaXcdGF6rg7uFwx+47H5nl9IXoZFzZhdTqLx4xWMnjBmDFtXdIL
wBrHcRl2R4bdcfaxPyPJco3Pq75Musor7jj863pxp3IMWa3Pn2qzZbd45ko1knZlOBx8944QwekS
nK5jLz8HGheeG0K6fv/PAbc7UNOtl59PhslkSE+1pae2a6NZLCYp42mfP6w8cu0Rg4cO1/v8IdEb
+o2/77i7lmZZXTdfM+T2m4djE1bnUm9ISYnV0wxeMGZMSqzea3CxLgrgpPAcl+lwZjqc5JgDaSLJ
crXXq9wbTS+T/v7XXxoyW/RUiWKd359mt2U3be2Ov0w6y+lMt3ffkDZarM7efZy9+7T6VSkSCdRW
n+Dyc0amQegWy88nw2DgU5yWlDYv41IO4lh9c4HyWrcKEcAaZq1fvyJ3iCPmKcsdnEKIRHj1jDRA
suI5jm71auMzMUmqVkbSonhU9Li94ne/HKzyNj027QkG0mz25pdJN6R1405vZ7rNznW/kOZNppNZ
fjYIQtNwOTPTmpFlUw2gTfZ2zeiCcvgGX5gftx6sAwSwhleuuYwnMu9Ive2Dz1655rJonfulq/7n
tg8+Y10XAHsGns92urKdbc0JxSTJ7RWV4z/pSLr84AHVSSYeMRhMtztoHrd2mbQzy+FKs9m6VUgf
9/Lz0crqHdvVy8/xc9qqkDa7UrD8TJmKJhGe5wkXLVluKpoUMxBj4aRoyXJ9ekcAa4jWuWn6EkJu
ffcjmsGsiwLoMgw838OV0sPV1t6JqBRze73K8Z9HRdEterYd2Ke+TNobCmbYHarLpJ2ZjWmtbBxL
s3WjYd/xLz/vVaa7I36fNS3D2nLhOTPTlpFlSUvvPsvPMVmm6UsIiTy33FQ0KXaMuwk6AgJYm3q8
e+u7H2EXNEBiGXlDT1dKzzZDOhKLub2ieuOY2yt+s185E9RT5RX94XCG3RE/3a26ESvb6Uqxtuvo
ia5Oe/m5xq0+nMT9w3ZlKTpUXye4UlreKalc/5xky8/q8W7kueXYBd25qOecX7nmMrbFAHRPJoMh
JyU1JyW1jc9EYjHl+M+GNWlR3LJvr3KwSZXoCUQimQ4HPf4z2+VsuXEs2+VyWZI8pHmTyd4jx36M
h9lkSQrW1jQuNrsD7qr6fXuPfPMVvScjWF1tsFisGZlJs/ysnnM2FU3StWs9O+uKjKmZ0Tq3etTL
O9r6FQAArJgMhlNSU09Jbevf0HA02vwyadHt9XxVVaXciFUliqFopPnQ2ZnZmNZKo9PSrvsHuyKO
52m+EvKbVj8Q8tSrR8/+o0eqf/guUO32V1cF3G4iS11o+dnAcTFZVo96eaJfeQhgDXX9Rjm2vqNu
qT1tBKtiAOAkCUZjr9S0XqlpbXwmFI0qx3/SobNbFPdUVaqnu8PRaMOWscahc/ONY65sp9NhTs6Q
NrtSzK6U1NP7t/rVaMBPn6RSQrp+356G1zXVGsvP6Rmczse/xGJxD/7KMUm3zhHAGhxb36k/94pZ
zz9F3y6e/UBK8zwGgCRjNhp7p6X3Tktv4zPBSETZI0ZT2S2KuyqPqDeORaWYskes6bgx1caxbKfL
nnSnSRutNuepfZyndsDyc2amwSQkttoYz3MxOdb46JFpWl4MR1F2Kkr6EkJmFD9alosABujuLCbT
qWnpp7YZ0oFIOO4yabdX/PHIYWV4XeUVJUnOinvmqulGrIZGm5Dg1GEoMcvPmVmthrTphLbBx1QP
/kZwFGVns2D6/6pHwN3xeHUAOH5Wk9AnPaNPekYbn/GHw8rxn3To7BbFH349pMx+H/V4OI403FDZ
dFh3sxuxsl0ua6KHhkwc7/Kzr/KI+3v18rPcOFxuJaSPtfxsKJioHgHjKMpOxDvsupSt79AMXjz7
ATojzbooAEgSNkE4LSPztIzMNj7jC4WabxzzHBXrtx86qDRWiSLPc1nNn7lqmu5ubLSY2nE7UOd2
vMvPdT/vUV5HAwFLeoZ6TtuWmTnMU19jEjImTXC/sFIozKcz0rr9dRDAGmYUP8pP20+4qjvpvMTZ
gyXVjDQAQEezm812s7lvmyHtDQXjLpM+Ul9f8cvBhuG16KnyikbekBV3WLdLme5uSOsuHdJtLz/H
IuFgdXWgusrfeCBJ1faKJ3r13rjt69RY9Kabx8ayexLVerAeBevWUxfFT5+kHBDKT59EDIQvmKjn
YaEAAJocZovDbDk9M6uNz4jBYOMesYZF6F9ra789sF+1ccwjGI3K8Z/qy6TVN2KZjV0yOAwmwd4z
x96z2fLzxeOuXX/GWRfU1X/52lsXj7t2fXrGhbfc8OVrb+lTUpf8OeqKk5XjuaXnl9MMBgDocpwW
i9Ni6ddmSHuCgbiNYwdrqrce+Fl1drdoMZqaXyZNR8/qs7udQhcJ6fXpGTR9CSGfrlpDM1i33rvG
z4gt9XhXel7Xg8oAAPTkslhdFmv/rOw2PlMfCDRs5G4cOu+vdn+972flGDK312s1mRqWoptfJt04
++3KcjpNnePEafV499NVa7ALunNRzznz0yfpeEwKAECnk2K1plitZ2T3aOMzdX6/8oQ0XYT+2X10
8897lI1jbq9oN5uznc0XoZtfJp3ldBr5Dg9p9ZzzxeOuJRgBdyIyp6z78tMn0Rlp1jUBAHRqqTZb
qs125rFDWpbluoA/buPYnqOVX+7drTwnXe3zOsyW7ObPXGU1P9gk0+E4mZAeU1OtrPvS+ecL6upP
+LsdLwSwBun55U3XNXNE5+uaAQCSEsdxaTZ7ms0+oEfPY31GluVav195Qpqm8q7KIxt371Jmv2t8
XqfF0jTdrdo4pixIZzqchmM83fvpqjX8tLzNqSl8YT5JzyAxWbcdWAQBrIkvmkR4nhBOKlnOF00i
BsIXTpL0uq4ZAKDb4jgu3W5Pt9vPOsbJWYQQWZZr/D7l+E866b3zyOEvdu9Uhtc1Pl+K1dp841jD
Tu/xzy+gz7lEnl9uKswnBl7P51wQwFpkmaYvIUR6bjlfNInoeF0zAAC0geO4DLsjw+44+9ifkWS5
xudVXyZd5RV3HP51vbiTcByRSVaq6/H335GWlNH5Tt2KRwBrU493JX2vawYAgJPEc1ymw5npcJIW
A+lVhZul51cobyV9z4LW9+KnrokvnNT0Wt/rmgEAoEPxBRObXk/L07NrjIC1cBxpfl0zwXNIAADJ
QZIa9thSPK/ncy4YAWvgY7H4Jh2vawYAgI5jleLj1kRwGUOnITUeBE3fGqflSTou0QMAQMcJGA2m
mBRaWkbf2qfeHjDqdz4XskSbekt6dEkZw0oAACCxlPQlhPiWrdSzawSwNvUSvVHfJXoAAOhQ5oKm
3+r2qbfr2TUCWAMvScTA0Qw2TsuT9F2iBwCAjmONxiIGnmYwnX826bjLBwGsIbqkrCGDC/Pj1oMB
AKBL8y1bSSQpYuD5wvyA0UBisnpGuqMhgDWsf/2d53/cuTb3OqlkxaeX/WHpzh8/evHfrIsCAIAE
yJx6G+F5ZzQmlaxIj0aJgUvRcRYaAaxh/7MPnDbt7ssm/oEQMuaP150x+8FfSx5hXRQAACRAjdHo
jMbql60khLiXvZQejYrYBd2p0PSlxvzxOoaVAABAYtWrdj67l72kZ9cIYG3qOef1r7/DsBIAAEgs
9Zxz5tTb9OwaB3FoOO1Pj16+9vXohobc5WPyB4UPsi0JAAASIj0arTEam46iNBqd0RanH3YYjIA1
XPXZf6I8z8fkFdu/NUqSZOCu3vQe66IAACAB6vj4EBQ5XEfYaYSiERNvCJW8QAjJI8Q6syAUjbAu
CgAAEoDtYcMYAWsLLX5BeR1YuJRhJQAAkFgMDxtGAGszz5iivLbOLGBYCQAAJBbDw4YRwBrMRlNE
itEMpvPPJl6/p8QAAKDjsD1sGAGsIbBwKc1gvjC/YT1YNSMNAABdV3RJGWF32DA2YWnDui8AQFIy
TcsjPM/F5NjSF03T8mIG3lAwMaZXBmMEDAAA3VSsMX0JIZElZQZJkg2cbr0jgAEAoPtSj3cj2AUN
AACgD4NqF7QJu6ABAAB0QOecaQabpuXRGWndekcAa/t+ZWlZ7mD659uli1iXAwAAiRFZUkYkSTZw
fGF+jOdJ43qwPhDAGr5fWbpt8bPnTS7M21A+bMZd20ufRwYDACQHx7QiwvOWmCCVrLBJVmLgbAXT
dOsdAaxh6+JnBk6ePqTgDkLIubdPHjrjT9+VlrAuCgAAEsDPBywxwb90CSHEu+Q5m2QNGsK69Y4A
1kbTlzr39skMKwEAgMSi6Ut5lzynZ9cIYG3qOefvV5YyrAQAABJLPefsmFakZ9c4CUvDsBl3bV38
jHra+bzJhQzrAQCARLFJVr8hwBfmN7zniSUm6NY7RsAa/m/17hjXdPtCjBiK3zvAsB4AAEiUAPHF
tQRJSLfeMQLWcMmRNZ/2GLvszXn07ZSb77/kyBpC5rGtCgAATp7c/AIGw7Q82aDfuBQjYG1K+hJC
XnjjMYaVAABAYqmvP4rhKMrOZupN9yivp9x8P8NKAAAgsXjVUZQGHEXZqXzS89qLjn5EM3jKzffn
Vn74aY+xrIsCAIAE4OhlwAUTCZ1/5nmi41GUWAPW8MIbj50+8df91sOlhfkkk6x1nHtwBRaAAQCS
QWxJGT8tjxh4vjCfNF8P1gFGwBpOnVy43yr1CAtSyYpeYcshi5wzWb+DygAAoOM4p+YRnrfEZKlk
hT0qEQNnU81IdzQEsIZDQrBHWDhcuoQQcrC0pFfYUinod1AZAAB0HJ+Rt8Rk/9IXCSHisjJ7VAoa
ON16RwBro+lLHcRB0AAAScSvmnMWl2EXdCejnnM+FcdgAQAkEfWcs3MqMST0XgAADz9JREFUdkF3
JnTOmWbwqZML6Yw066IAACAB6JwzzWDn1Dw6I61b7whgDQdLS87yRSqFMF+Yf0gInu4Pq2ekAQCg
6xKXlRFJCho4vjDfZ+RJ43qwPhDAGjbNe/i+n7//tGeOVLJiw+n95u79Yf1D92j/YwAA0OnZp+UR
nhdislSywipJxMBZsAu689j9zpunXT52zMPzCCGj7nnojOtu2r/ufdZFAQBAAgR4XojJwaUvEkJ8
S8qskhTGLuhOhaYvNeqehxhWAgAAiRVUzTn7cBZ0Z6Oec94072GGlQAAQGKp55zt+p4FjaMoNZxx
3U0379hxpPG65vRQ+M3LcRY0AEAysEpSgJ5DSfG8gF3Qncc1+48esZjTQ+EV27/tGQzVmIVrjtSx
LgoAABIgbIgfhUZ0vA8YI2ANdZLXTqzu5SsIIXmEpM+YWSd5WRcFAAAJEJMljnCxkuX0ralockyW
dOsdI2BtYslzyuuaxQsZVgIAAImlpC8hJPJcqZ5dI4C1OQuLlNfpM2YyrAQAABLLUDhJeW0qmqxn
1whgDam8w0cCNIPp/LOdWFkXBQAACWDgeJnINIPp/DNH8Bxwp1GzeGE6Z/aRAF+YXyd5nTGjekYa
AAC6rshzpYTjZCLzhfkxWSKq9WAdIIA1HN7y5cKffzgwcapUsuJQwYznD+78ZcN61kUBAEACmO+Y
SmTZwPFSyQqTwUiIrOcsNAJYw7q7CnP/9njv3DGEkJwRF4559KlP7p7NuigAAEiASCxq4Hi69yq0
aJnJYMQu6M6Fpi+VM+JChpUAAEBiqXc+hxYt07NrBLA29Zzz4S1fMqwEAAASSz3nbL5jqp5d4yAO
DZc/U/LJX2bHImH61mAyX/JEMduSAAAgIUwGYyQWbTqKkhADp9+4FCNgDTU7dyjpSwiJRULuHdsZ
1gMAAInCc/EPHbVs6TgYAWvYuviZ8yYXDim4g779fmXp1sXPKG8BAKDrCkUjJt4QWvwCfWudWRCK
RnTrHSNgbeq4Pfd2Xc9JAQCADqWkLyEksHCpnl0jgLV9u3SR8vr7lbqeFAoAAB3KPGOK8to6s0DP
rhHAGobNuGt76fM0g79fWbpt8bPnTS5kXRQAACSA2WiKSDGawXT+2cQbdOsda8Aa6Jzz1sXPfFda
QghRrwcDAECXFli4lC+aFJFijRuhOfWMdEdDAGs79/bJWPoFAEg+ylGUkedKzXdMjcSipqLJul1K
iCloAADopnAUJQAAABs4ihIAAIABhkdRIoABAKCbonPONIPpGjCOogQAAOhwoUXLCMfFZIkvzI/E
ooRwuu3AIghgAADotkb+42Eiy+fm9JJKVozo248Q+by59+nWOwIYAAC6qS379p6b0+u7uY8TQr66
96ERfft9f/iQbr0jgAEAoPui6Ut9de9DenbNPoA9Hk///v3VLRs2bBgyZIggCMOGDfvhhx9o4/bt
2wcMGEAbN2zYwKJSAABINuo555H/eFjPrhkHcGVl5dixY/fu3atunDx5cnFxcTgcLigomDhxIm18
8sknZ82aFQ6Hx40bt2DBAhbFAgBAUqFzznxhPv1DZ6R1651xAA8fPnzKlClxjT/99NPo0aMJIUVF
RRUVFbTxiy++KCoqoo3fffedznUCAEDyGdT71LiWgb1669Y74wDevHnz1KnHfPDZ6/Wec8459PXh
w4cFQSCEpKWlxY2YAQAATsCyLz67ZfhIqWQF/TP1t//z2tdf6dY748sYcnJy2vjq4sWL//73v9PX
gUBAaY9Go3Gf/Hpb+Tfflie8PAAASG6vTGu64G5J3pRlX3ymW9ed9zak3bt319bWXn/99fSt1WpV
vmQ0xpc9fOjg4UMHq1tKSl/s6AoBAKCru3XJIiWDp5XpdxchYT4FfSyVlZXz589/9NFHlZY+ffp4
PB5CiNfr7d1bvzl6AABIVnTO+dYliwgh08peoDPSuvXeGUfAn3/++bPPPrty5Ur1SDc3N3fhwoX3
3ntvcXHxqFGjGJYHAADJYUneFELIsi8+o0u/twwfqZ6R7midMYBvv/32AwcOvPHGG/StLMuEkKKi
ovHjxz/44IP9+vV78803mRYIAABJYkneFBrD+usUAUwjVrF///6WnxkxYsSePXv0qggAAKBjddI1
YAAAgOSGAAYAAGCgU0xBdwSzIOBJJAAAYMLptGt+JmkDeNJt4xP7DUtKXyycPDGx3xMAADoDJr/h
MQUNAADAAAIYAACAAQQwAAAAAwhgAAAABhDA7RV32QMAACQNJr/hEcDtdf4QBDAAQHJi8hseAQwA
AMAAAhgAAIABBDAAAAADCGAAAAAGEMAAAAAMIIC1eTye/v37s64CAAASb8OGDUOGDBEEYdiwYT/8
8IOeXSOANVRWVo4dO3bv3r2sCwEAgMSbPHlycXFxOBwuKCiYOFHX+xgQwBqGDx8+ZcoU1lUAAECH
+Omnn0aPHk0IKSoqqqio0LNrBLCGzZs3T506lXUVAADQsbxe7znnnKNnjwhgDTk5OaxLAACADrd4
8eK///3vevaIAAYAgO5u9+7dtbW1119/vZ6dGvXsDAAAoLOprKycP3/+v/71L537RQADAED39fnn
nz/77LMrV640GvUORExBAwBA93X77be/8cYbVquV4ziO4/TsGiPgdpFlmXUJAACQePv372fVNUbA
AAAADCCAAQAAGEAAAwAAMIAABgAAYAABDAAAwAACGAAAgAEEMAAAAAMIYAAAAAYQwAAAAAwggAEA
ABhAAAMAADCAAAYAAGAAAQwAAMAAAhgAAIABBDBA9/Xee+8JgmA0GgcNGvTZZ5/Rxtra2quvvloQ
hN/97ne1tbW08Xe/+92mTZsIIZ988skf//hHZhUDJBEEMED3dcMNNyxbtiwajT711FNTpkyhjfff
f/+SJUvC4XB+fv7DDz9MG5944ok5c+ZIkvSXv/zl6aefZlcyQPLgysvLBw0axLoMAGDg2muvTUlJ
yc/Pv/TSS41GI23MysqqqqoihASDwdNPP/3w4cO0PS8vr7q6euTIkQ899BCzigGSRUVFBQIYoPuq
rq4eP378Z599ZrFY1q9fP2TIEEIIx3HKBwwGQzQapa+3bNmSm5vr8XgsFgubcgGSSEVFBaagAbqv
jIyMtWvXBoPBZ5999pprrqGNKSkpciMlfQkhL7300qhRo5599llGxQIkGwQwQPd1zjnnvPfeezzP
5+Tk0GlnQsiECRMOHjxICHnttddGjRpFG3/66adNmzatXbv2pZdeOnToELOKAZIIAhig+yotLb37
7ruNRuP111//1ltv0cZHHnlk2rRpgiA89thjpaWltPF///d/58+fLwjCU089NXPmTHYlAyQPrAED
AADoDWvAAAAAbCCAAQAAGEAAAwAAMIAABgAAYAABDAAAwAACGAAAgAEEMAAAAAMIYAAAAAYQwAAA
AAwggAEAABhAAAMAADCAAAYAAGAAAQwAAMAAAhgAAIABI+sCAFpRUVHBugQAxnBRbNJDAEMnhd8+
0J3hv0G7A0xBAwAAMIAABgAAYAABDJBUPB5P//79WVeRSBs2bBgyZIggCMOGDfvhhx9Yl5MYFRUV
w4cPFwRh5MiRP/30E+tygA0EMEDyqKysHDt27N69e1kXkkiTJ08uLi4Oh8MFBQUTJ05kXU5iTJgw
4b777guHw3fccceECRNYlwNsIICha/jqq6+GDRsmCEKPHj3KyspoY3V19SWXXJKVlbVo0SKO42gj
x3GLFi2io8CqqqorrrhCEITLLrusurqaWfWEEEK2fnfwilsW0j9fbt3XEV0MHz58ypQpHfGdj+Xw
li/LcgfTP79sWN8RXfz000+jR48mhBQVFemzNWndju/5wnz6Z03Ftx3Rxfbt22+66SZCSH5+PvZb
dV/l5eUyQCfT8n+WZ5999scffyzL8htvvJGSkkIbZ8+evXLlylgsNnv2bEIIbSSEvPrqq4FAQJbl
6dOnL1++XJbl/9/eHYS0DYVxAE+n8SBILIiIB4+CCPbmQUFY6UZhMIeCpeAcBXGTXhyMDYaITg91
BzuxE93EMXdw8yLZEFz1srli6XDjpZ1ehImDKqIF9WRLfDs8DKFVh9okbff/kcPjvSbvVWO+fuYz
zs3Ntbe36/cGUqxIm3dcr5dXfie10ysajVJKlS+F1qKh5fc36/98+5LU1sj+/r7FYtHu+MzCasTc
9eAT+ZnU1oIsywMDA42NjalDuDLnPEIIAjBkovNPSyXAlJWVybJMKY3FYuoAzDoppWazmbVlWVbC
tiFsLT51xF2RNm0tPo3m0i0AT9XVqCNuNLQ8VVej3XQej0cURe2Oz5g62tQRd2E1Yupo02KiRCIh
CEJeXt7s7GzqKK7MOY8QYiKE4A8uIdNIkpR0Wu7t7Y2NjUUiEULI2toapZTjuIKCgng8zl5gMplY
p9JIaqtffAk3HC8vva8WFj64zxpSv+vzvau3pG9FaXA3QM4aWl9fn5iY8Hg8/zzItfv30rqoqzoe
f3vO6Pz8vMvl2traSupP/RGAHCNJEjJgyESpp2VtbW1vb68oihsbG9xJhldaWnp0dEQpPTw85FQZ
sLKXIAiJRIJSKstyUVGRHks/AzLgq9je3u7s7GTfSq3plgEreJ5P7cSVOecRQlCEBdkhHA47nU67
3e71epVOp9M5OjrKcVxPT8+pezU3N09PT3Mc5/f7HQ6HPks91WD37UHfIqu9+hH+0+/93P/kloHr
SQvbi/HAs6es9mrre/Br96Prz0fSPsvS0pLb7R4aGsrP1+PJff6ux21vxlnt1eLar5ZXvo/uh2mf
pbKyktVeBQIBVmIG/yN8zoIMlHpaiqJYVVUlCMLIyAh3kuHFYjGr1VpeXj4zM6OkEZwq/9vZ2bFa
rTzP22y23d1dfRZ/Fpb1sk2LCiwFp1cGTE+yXrZpVIFVUVGhvmRpMUUSlvWyTaMKrGAwWF1dzfN8
Q0MDK51LgitzzsM9YMhQF70BFo/HS0pKDg4OtFsSgJ5wDzjnSZKEX0FDFisuLg4EAsfHx319fXa7
3ejlAABcAAIwZLHJycnW1tbCwsJQKDQ8PGz0cgAALgD/jhCyWFNTE3ucEABA1kEAhgyF5/MBQG5D
AIZMhPITAMh5uAcMAABgAARgAAAAAyAAAwAAGAABGAAAwAAIwAAAAAZAAAYAADAAAjAAAIABEIAB
AAAMgAAMAABggHwOz/wDAADQ3V/vpEaaktsIewAAAABJRU5ErkJggg==

------=_NextPart_000_08C9_01D90BF2.778EF8F0
Content-Type: image/png
Content-Transfer-Encoding: base64
Content-Location: file:///C:/Users/DEMSSIE/AppData/Local/Temp/SAS%20Temporary%20Files/_TD6404_DESKTOP-G6FE1C4_/IntPlot60.png

iVBORw0KGgoAAAANSUhEUgAAAoAAAAHgCAIAAAC6s0uzAAAACXBIWXMAAA7DAAAOwwHHb6hkAAAg
AElEQVR4nO3df3wU1b3/8TOzs7NJWkAsIqi1XrVRtAWJKDfywFbqD35YpLT4IxcIYCCplPbWW73Y
alUqrdU+4CKipmAhpFZERW1BUbxosSktau2GFJUGvqIXEcoPjSHZ3fn1/eMky+xuEqLszonJ6/nI
g8fu2dk5n/xg3nvOmd3RotGoAAAAwTKEEIMHD1ZdBgAAPUhtba2uugYAAHoiAhgAAAUIYAAAFCCA
AQBQgAAGAEABAhgAAAUIYAAAFCCAAQBQgAAGAEABAhgAAAUIYAAAFCCAAQBQgAAGjk7TNE3TVFfR
kexWqPnk5eUNHDjwl7/8ZRb7eumll4YPH26aZkFBwSWXXJKLOgcOHKhp2nvvvSfvFhQUyG3k3V27
dmmadsIJJxzLdwEcIwIYyJrNmzcfS5x0zb7i8fgHH3wwd+7cBQsWfKIndlDh5MmTt2zZYllWc3Pz
gAEDslFmep0jRowQQrz++utCiG3btjU3N8ttamtrk+1f+9rXstI18OkQwEDWXHTRRS+//LKSvjzP
8zwvu13IfVqW9fOf/1wIsXDhwmOp0O/9998XQuzfv9/zvKqqqlzUee6554rWoJVXPe/Vq1fytvz3
rLPOOsaugWNBAAOfjJzwXLt27eDBg03THDZsmBxUJWdl/TO0jzzySGFhoWmagwcPXrt2bdpOqqqq
evfuLcdqu3btuuSSSwoKCuQ+N2/enNx4+fLlJ598cl5e3vXXX2/bdpt9pU0LP/7441/5yldM0zz7
7LOffvrpoxbfAcMwbrnlFiHE3r1729ygzb7a/GmkPdSvXz9N00zTPGrB/h9UJ+scOnSoEOIf//iH
EOLFF18UQnzzm98UQmzcuFEIsXXrViHEBRdc0PH3DuRWNBr1AHRI/mfx3/Y7//zzM9s9z1u3bl1a
45///OfMnXzrW9/yPO/888/3N5511llyy9WrV/vb77jjjjb78lf43HPPpW2wcePGjovv4Pu1LOuu
u+4SQpx++umZj7bXV2aFaTv3P9TJguUPqpN1ykF2v379PM8bMmSIEGLLli1CiKFDh3qeJ+e933nn
nU7/CQBZFo1GCWDg6PwHenl79uzZjuM89dRTQohIJJK5med5F198sRDiueee8zxPTsZOmjTJv+UP
f/hDz/N27Njh72vHjh3+ff77v/+7EOIPf/jDm2++2V4Kpt39+te/LoSYNWuWZVmzZs0SQlx88cVH
LT7z+02zcOHCT9HXUX+endlJmz+oo9b5uc99Tgixf//+UCjUv39/z/P69u0bCoU+/vhjIUR+fn6b
tQHBIICBTskM4I8//ri9h5LPikQiadnQq1cv/5bvvvuuv5ctW7bcdNNNcu40uZ9wONxmjHUQwLLf
eDzueV48HveHTQfFZ+5cikQiZ5111pIlSz5dX0f9eXZmJ2k/qE7WKeec58yZI1pf+nz729+WcS6E
uPTSS9vcJxCMaDTKGjDwaXz+858/6jau66a1NDU1+e9+8YtfTN5+4IEHLrzwwkgk8rvf/a4zuzoW
nSletAZkLBZ76623brjhhiwW8En5f1CZ2qvz7LPPFkKsX79eCHHhhReK1oVhuST85S9/Oac1A0dF
AANZFovFGhsbhRCDBw8WQqxbty75mleeQtWmG2+8UQhRVlb27rvv+tvl2vDatWvr6uo0TTvuuOPa
7Mtv+PDhQog5c+bYti3Hf7IlF47aV5sVBlOwPMfqn//8p2j9XcjFYHkGFu9BgnpMQQNHJf+zZN5O
u9u3b19599prr/U8b9WqVWn/3a644oo2d+J53mmnnZbcTC5efvTRR17GSVhz5sxpsy//DuXirt+m
TZuOWnx732/Hj3bQV1qFHey/8wV/ojrffvttuUEoFLIsy2ud35beeOON9p4IBIA1YKBT/Af6DjLs
N7/5zYABA8Lh8EUXXZRsGTRoUCgU6tOnz+zZsw8ePNjmTjzP+/Of/3zuueeGw+ExY8bIQdt//dd/
yYcefPDB/v37RyKRGTNmHD58uM2+0na4evXqr371q+FweNCgQf4heNYDuIO+Mn8aHey/kwV/ojq9
1tXlIUOGJFsGDRokhAiHw47jdPBEINei0agWjUbl5AwAAAhGbW0ta8AAAChAAAMAoAABDACAAgQw
AAAKEMAAAChAAAMAoAABDACAAgQwAAAKGKoLyIJHHl9z1A+bBQAgMCcNOPGbY67oeJvuEMCNjY3l
06eqrgIAgBaVy1cedRumoAEAUIAABgBAAQIYAAAFusMacHad/MPZe5paTuk6PpK3/75KtfUAAHLk
nufXzV3Tcsnt28Zddef4iUH2zgg4hUzf4yN5bmXVwILPH4zH+n2/XHVRAIDsu+f5dbc89fht465y
K6vunnj1Xc/+/vbfrwmyAAI4hUxfOerdvXCJzGDVRQEAsm/umtW3jh0vR703XzHuF9+a9LN1zwRZ
AAGczj/nvHvhEoWVAAByyj/nfPMV4wLunQBO559zPvmHsxVWAgDIKf+c8z3Prwu4dwI4hX/dN7ke
rLooAED2+dd9k+vBQRbAWdApdi9cInNXLy8VnAUNAN2XnHOeu2a1XPoN/ixoAjgd674A0EPcfMW4
4Jd+k5iCBgBAAQIYAAAFCGAAABQggAEAUIAABgBAAQIYAAAFCGAAABQggAEAUIAABgBAAQIYAAAF
CGAAABQggAEAUKBLBPDmzZs1TUveraurKywsNE2zqKiopqZGYWEAAORIlwjgW2+91X/33nvv/d73
vpdIJCZNmnT//fcHXMyCX2+87Jol8mv+fS8E3DsAoIdQH8CbN292Xdff8qc//amiokIIUVFRsXXr
1iCLWfDrjc/975tfH/HlDY/NHvONQS/X/JMMBgDkgvoAvvXWW3/+85/7W/bs2WOaphCib9++O3fu
DLIYmb4/+f7lQogbZ42SGRxkAQCAHsJQ270c/hYXF/sbm5ubk7dt2057ymtvRF//ezR3Jcn0lW6c
Neq5/30zd30BAHosxQGcOfwVQuTn5ydvG0Z6hcOGDhk2dIi/pXL5yiyWNP++F5IZvODXG7O4ZwAA
khRPQW/cuPGiiy6Sp0AnT4Q+9dRTGxoahBCNjY2nnHJKkPX4132T68FBFgAA6CEUj4A9z5M3NE1L
3h4xYsSSJUtuueWWxYsXp81O59qNs0YJIZ773zfl0m9yPRgAgOxSHMBtqqiouPbaa2+77bbTTz99
zZo1Afd+46xRMoYBAMidrhLAyeGvEOKCCy7YsWOHwmIAAMg19W9DAgCgByKAAQBQgAAGAEABAhgA
AAUIYAAAFCCAAQBQgAAGAEABAhgAAAUIYAAAFCCAAQBQgAAGAEABAhgAAAUIYAAAFOgqV0PqOjbf
fWf9H1qugfilS8dcfOfdausBAOTIPc+vm7tmtbx927ir7hw/McjeGQGnkOn7pUvHTKmJnvnNibte
fG7T7XNVFwUAyL57nl93y1OP3zbuKrey6u6JV9/17O9v/32gV6AngFPI9JWj3uK5t8sMVl0UACD7
5q5ZfevY8XLUe/MV437xrUk/W/dMkAUQwOn8c87Fc29XWAkAIKf8c843XzEu4N4J4HT+OefNd9+p
sBIAQE7555zveX5dwL0TwCn8677J9WDVRQEAss+/7ptcDw6yAM6CTiHnnOv/sKb6xecEZ0EDQPcl
55znrlktl36DPwuaAE5XPPd2ln4BoCe4+YpxwS/9JjEFDQCAAgQwAAAKEMAAAChAAAMAoAABDACA
AgQwAAAKEMAAAChAAAMAoAABDACAAgQwAAAKEMAAAChAAAMAoAABDACAAlwNKV3B7JkxOyFvh3Uj
/uDDausBAORI0U9u+vv+ffJ2YZ++b93zP0H2zgg4hUzfsG64lVV5hmm5duS716suCgCQfTJ9C/v0
dSurzuvXf/tHh86++T+DLIAATiHTV456m5YslRmsuigAQPbJ9JWj3r/Nv1dmcJAFEMDp/HPOTUuW
KqwEAJBT/jnnv82/N+DeCeB0/jnngtkzFVYCAMgp/5xz0U9uCrh3AjiFf903uR6suigAQPb5132T
68FBFkAAp0iu++rlpf71YABAN5Nc99XLS/3rwYFheJeOdV8A6CGCX/f1YwQMAIACBDAAAAoQwAAA
KEAAAwCgAAEMAIACBDAAAAoQwAAAKEAAAwCgAAEMAIACBDAAAAoQwAAAKEAAAwCgAAEMAIACXA0p
Xf+ZU/brLa9Lejveh8tWqq0HAJAjw39x56vv7JS3zx148tY7fh5k74yAU8j07e14bmVVP9dtCGnH
lU1VXRQAIPtk+p478GS3suqC007/x57dX73jx0EWQACnkOkrR737llbLDFZdFAAg+2T6ylHvX2+5
XWZwkAUQwOn8c877llYrrAQAkFP+Oee/3nJ7wL0TwOn8c879Z05RWAkAIKf8c87Df3FnwL0TwCn8
677J9WDVRQEAss+/7ptcDw6yAAI4RXLdVy8v9a8HAwC6meS6r15e6l8PDgxvQ0rHui8A9BDBr/v6
MQIGAEABAhgAAAUIYAAAFCCAAQBQgAAGAEABAhgAAAUIYAAAFCCAAQBQgAAGAEABAhgAAAUIYAAA
FCCAAQBQgAAGAEABAhgAAAW4HGG6H4wdvfiLJ8rbN/zfB/eve15tPQCAHAnNnObpXssdR3OXrQiy
d0bAKX4wdvTDJ/e74f8+cCur5ry3d8VJJ3xv3BWqiwIAZF9L+jqaW1mluZoIeXrZtCALIIBTLP7i
idPe/5cc9S56dv31u/c/cMoA1UUBALKvJX2XrRBCOEtXyAwOsgACOJ1/znnRs+sVVgIAyCn/nLOz
dEW72+UGAZzOP+f8g7GjFVYCAMgp/5xzaOa0drfLUe8B99fF+dd9k+vBqosCAGSff903uR4cZAEE
cIrkuq9eXupfDwYAdDPJdV+9vNS/HhwY3oaUbtGz6xeprgEAEIDg1339GAEDAKAAAQwAgAIEMAAA
ChDAAAAoQAADAKAAAQwAgAIEMAAAChDAAAAoQAADAKAAAQwAgAIEMAAAChDAAAAooDiAa2trhw0b
Zprm8OHDt2/fLhsbGho0H7UVAgCQC4qvhlRSUjJv3ryJEydWVVWVlJS89tprQohNmzZNmjRp9erV
SkoyKqa7nitva57m/HqFkjIAALmmz5wmdK/lTuCXI1Q8Aq6rq5s4caIQorS0tLa2VjZGo9EhQ4Yo
qUemr+ZpbmWVrume5oVmTVNSCQAgp1rS19HcyiohLwxcNi3QAoLsrD2u686fP3/s2LHy7htvvPHC
Cy8UFBQUFRXt3r070Eo8NznqtR9aLjM4yAIAAAGR6btshRDCXbpCZnCQ/SueghZC2Lbdr1+/xsbG
J554QrbU1NSsWbOmuLi4vr7++uuvX79+vX/7196Ivv73aO7q8c852w8t18tLc9cXAEAh/5yzu3RF
wAd89QFsGMaHH364fv366dOnT5gwQQixZ88e+dCZZ5758ssvp20/bOiQYUNTJqgrl6/MYj2hWdOS
GWxUTM/ingEAXYpeNi2ZwfrMaQFPCneJKWghxOjRow8cOJDZbppmkGX4132T68FBFgAACIhv3Te5
Hhxk/4oDuLCwUJ57VVNTM3LkyGRjfX29EGLbtm2TJ08Osp7kuq9eXupfDwYAdDPJdV+9vNS/HhwY
xVPQ1dXVJSUl27dvLy4uXrVqlWysqqoaP358fX395ZdfXl1dHXBJ9kPLA+4RAKCEu3SFwt4VB/Dw
4cPr6urSGouLi7dt26akHgAAgtFV1oABAOhRCGAAABQggAEAUIAABgBAAQIYAAAFCGAAABQggAEA
UIAABgBAAQIYAAAFCGAAABQggAEAUIAABgBAAQIYAAAFFF8NqQvSZ04ReuvrEsdzl61UWg4AIFfU
HvAZAado+WU4nltZJVxXhDS9bKrqogAA2af8gE8Ap5K/jGUrhRDu0mr5K1FdEwAgB1Qf8AngdP4p
CHdptcJKAAA5pfaATwCn809B6DOnKKwEAJBTag/4BHAq3zJAcnlAdU0AgBxQfcAngFMklwH08lL/
8gAAoJtRfsDnbUjpWPcFgB5C7QGfETAAAAoQwAAAKEAAAwCgAAEMAIACBDAAAAp0NoBPPPHEmTNn
7tq1K6fVAADQQ3Q2gN96661LL7101KhRBQUFRUVFb731luu6Oa0MAIBurLMB3Ldv32uuuWbHjh1N
TU2rVq360Y9+dPzxx59xxhmPPvpoQ0NDTksEAKD7+TRrwIWFhWvXrv3www8nTZpUUlJy/PHHZ70s
AAC6t08cwI2NjTU1NV/5yld69+796quvvv3227Zt56IyAAC6sc5+FGV9ff3cuXNfeeUVXdenTJny
/PPPn3zyyTmtDACAbqyzI+Avf/nLp512Wk1NzZ49e+655x7SFwCAY9HZAH777bd37txZXFx8/PHH
jx07tr6+PqdlAQDQvXV2CrqwsHDNmjVCiIaGhmg0OmHChJ07d55yyim33XbblVde2bdv31wWGahr
rrrs8QEnydvj9+17+qnn1NYDAMiRlssAS4FfjvATn4TVu3fvkSNH1tXVNTU1TZw4cerUqSeeeGIu
KlPimqsue2LASeP37XMrqyZ98P4f+vef8K0xqosCAGRfS/o6nltZ1XJh4LKpgRbwKZ6zc+fOq6++
+uSTT3799df/+c9/JhKJrJelyuMDTvpm66j3sWc2fOeD93/fv7/qogAAOSDTd9lKIS8M7LoipAXa
fye3a2hoWLNmzdlnn3388cfPnz//3nvv3b1794YNG84888yc1hc8/5zzY89sUFgJACCn/HPO7tLq
gHvvbACfddZZ0Wj0pZdeOnjw4MMPP/ylL30pp2Up5J9zvuaqyxRWAgDIKf+csz5zSsC9d/YkrD17
9uS0ji5i0gfvPzHgpAnfGvP0U88l14NVFwUAyAHXFSFdL5vqLluZXA8Osv9PsAb8ta99zTTNvLy8
73znO7krSK3kuq9eXupfDwYAdDPJdV+9vNS/HhyYzo6Ahw0b9uCDD15wwQW2ba9du/a666579NFH
c1qZKo89s+Ex1TUAAAIQ/LqvX2dHwHV1deeff74QwjCMK6+8ct26dbmsCgCAbq6zAWzbtt76bmXD
MJqamnJWEgAA3d+neR8wAAA4RgQwAAAKdPYkLCGEYRht3tV1vTt9GJZ059qnf7l+bV44nB8288Ph
vLCZb4bzjHC+afoaw/mmmWeE88zWbXyN+Wbr3bApG+WNiPEJfuYAgO6qs2Fg23ZO6+hqbr9ywn9f
MS5mWc1WotmyYlaiOWHFbKs5kWi2EjHLarasmGU1JxIx24olEgcPH45Zh5KNKdtYieaEvJuIWZbl
OBEjnG+GW4Pc9GV2a1q3NIYjxpHkTjam3G2N/PywGQ6FVP/YAHx6nic8z3M9z3M91/M8z3Nd4bXc
8ORDrtty2/NEsrF1e5H63CMt6Zt12OJ5nuuJ1P202eJ57pGCHV/XnisytvRc+d1ltLRZcHstHX0L
GU/0PM9x3bRikj9V//ZTvnPhlO9cEPxvnNFYu/LC4bxw+DhRkN3dep4Xs63mhNUa0onWzLaO3G1p
tGJWYv/HHycbmxMZ28gXAZbVbCUc121v8J3ZmJe2zZFhekqjfKFg6ER7T9GZDOjo8JpyuM/cLL3F
dbOZAS0PdfjEToaQm70M6EwIyRZNE5qm6Zqm6ZquaZqm6brQWm5o8iFdb7mtaSLZ2Lq9SH3ukZb0
zTps0TRN10Tqftps0TT9SMEhTdPCraXpImNLTZffXUZLmwW319LRt5DxRK31x+UvJvlTTdltoJ8A
fQQBHDRN0+TAV4jPZXfPrudlDr7bG5HHLeujpiZ/nLcGuW/UbssXAZYQQg6+81JG5GH/1HqyMRLO
2CZsJqfu0xr1dv7wOzzmiozj4zFlQBtH8A5fiXd8MHVdN2sZ0LJxp76F1D23VYCbtQzo6PCacrjP
3KytFl3PVgbomqbrerjDJ3YyhPTkc7ORAek/pXZasntAQNdHALfr6Bnga8nCdJDrtbf9J82A9o/g
mueFTc8Iu/ltPFEXnul5hufmpXTnuq7jugnXsRw74dq26yTitt3sJDzXdu2Y43zsxWzvsOU6tufY
wnVc2/Zc20vedWzNdTzH8VxbOI5wHeE6nutoriscTWi6p+tCDwld93RdaLqr60IPeXpI00Mi+RUK
aS3/GppuCMPQdEMLGXrIELqhG2EtZOihsBYytFBYD4X1UMsxrXMZkBE5bR9MMwYTbRxMdV3PYgZo
nf4WUvfcVlbpZADQtRDAbat+4tXqJ15t/3V3eksWpoN0rb3tP2kGaFo2p4N0Xc9aBmQ80XbduJOI
21bCtmO2HbftmG3F7Tbm25sTiXjriDxlTt62PmydhG9pj1tx2wqHQh0PvlvvmvnhcJ5p5hmGr7F1
m5bVejM/OXUfDqv+2wTQTRDAbRvS8Lr2/jLdMHTD0I2w719Dk42aoYcMX0vLo3qodYOUr7BuGFpy
G8PQQ6Eju2rdRgulP1EzDD1k6OHwkW307vfOsbxc7DRu25lnwDW3njfnm29PNFvWh4cP+xuTU/et
k/CJZGPCtk3DSMZ5arqnnyofSW7Tzvnz/kaT0+OBHob/820bPKPiq6UzXdt2bdu1Ld+/ticbHbv1
UdnS8qjrtG5w5MtyLMtqbvaS27Q+PXVLy3PSnmh7tu3YluffxvNkzKe8Gugo/pOvG/zx38arBC0U
1tt6btqrhMznylcJXe2VQcQwIobRJz8/u7v1PC9u282+s+JTBt+pjTHLOnj4cPOhQ+2dP9968l2i
2bJsx8lrZ/Cd0SjbzdaFeTPjpPqU1XpOjwe6JgK4XVooFAqFQpGI6kJSeZ4//r2UlwiZ8W/5sjwl
/uVmTjxuHT7csoFjpcS/ZbX5KiHzFYZn265jCyFSsjkc1kOpId3hJEF6/Lc+vbOTBP5XG2Hfq4RQ
SGR1XVPTNBmTfbN8drxwPS/W4eA72dhsJeKWtS/2UWvkJzJOqk+563qefxK+4xF5y6i9/fPn/W+Z
C3WxV13AZwsBnK7lqpBS4FenOjpN08NhveutRHqueySbLesTThKkxr9lWYcPd36SwNeRley6daLC
0XQ9JZ7bjn9feH+SSYL0+A8f9VVC64RExqhU17QC0ywwzaz/ahzX9b2jvY3Bdyx1Zv6jpqbUd8cl
Mk6qb7mrCa29wXdmY17G+fMdnFSvczoYAqH2gE8Ap0hek7nl+syt12pWXddngKbrId0U4eznxzHy
HCdlPqDt+JfhffRXCVa8ud34t6xOvEpoXchw3SPnAYRaB/1HmSTwzSIk5waOPPforxLyDKPACLc8
MT9f79XLf4bBp1hKsF0nc/CdOt9+ZETeFI8faPzYPwnf3jvaY5ZlhEK+IG9j8J0yIm/jHe1pn1fT
MkufZ4Q50xtJyg/4BHAq3zWZ3aXV8leiuiYck667lOA4R7LZSjnPoKNXCSmTCi3P7WgpIWOSoP1F
iraWElIivK34D6fmfSj8ecPo3d4kQUFByrkIaTv0zSXYQsQ1kXDduOfFXS/uOjHbbufzahINzc37
Gho6/LyalkZ5enzHg++Mz6tp7/x5f7qbfMTsZ5LqAz5/NOn8L3/cpdV6eanCYtBtaZoMG9V1pEtZ
SkiP8Iz4tzPCPjX+rebm1Pj3n4tgtdXFkYeO1ODYrm1rmpYM7Ih/KH/USQLzc7rRp7UlbIdClqYl
9JCla5amJeSXEAlPxIVnCRG37bhlx73Dh133kOvGXCfhujHXjTtOzHFith1z7JjtxG272T4ydS8/
YrbNwXdmY3LgnvYhNmlvmZMvFDg9PqfUHvD51abzT0GkLA8APUDXXUpw3SOZbbVxMmBHkwS++A/b
dsS2XCve2UmC9HMRUt8T0bqUIAzDMcJ2OGwbpm0YtmFYRsgOGVZIt3TDCoUsXbd03QrpjUK3dT2h
CUtoCU0khIgLkfBEQoi45yZcL+a5cc9LuG7MceOu47huJBTKCxkRw8gLG/khIy9s5BlmXthoGZGb
ZkHYzDPNAjMSiZgFkbyCvDz/R9T5z5/3z8nzEbNC9QGfAE7lusllgOTygOqaAAhN10NmJGR2saUE
Idpd5s+If7nQ0JlXCf74t2073rpwHo/Fmh0n7tgxx447Ttx1Y44Td724533kuvuEl3C9hPDinrA0
zQqFrJBu6S3Zn9B0S9MTukhoWkJoCSE8ISJCMzURESKi66auRTQ9osuvUF5IzwsZMvvzwkYkFJKL
6Eem300z3zQLTDM/HMnPi+SbkYJIpCAvLz8SCZuRIwsZvhMbdcPI7rsSjpXqAz4BnCK5DKCXl/qX
BwCgTV1zKSHt/Yot2Z+6lGBZVnMs1hSPN1vxplg8lkg0JeJxK9GUaL3Om23FLLvZTsRspykeP+g4
cjE+7rgx1417btx1466bEF7c9eJCJDwvIURCCE0I0/NMzwt7nul6pucYrmu6ruE6putFNGF6WkQT
YV2LCM3UtIimR0Ly31AkFMoLhfL0UF7IiIRD+UY4EjbyjHC+Ec4Lh43WpQTfaQftv18x3MFmYd0w
4gsf7PWDcicUUnXA73p/N6q5S6tVlwAAx0bp+xUtx8m8pov8vJrmRKKpubk5EWuKxWPxRFMi1pyQ
2W99ZCVi8tx42262bBn/ccuKNTfHHCfuOHHHCel6nq6buh7RtIiuR4Rm6popRESIiBBhIUwhwq4X
EZ6M/HDLl2M4bti1TdsxHNuwHcO2DNs2bOt+O2EkrKFTy4bMqAj+B0UAAwCyKRwKhUOhXnnZ/5TZ
hG1nfDRNm58gm2i2rHhr40e+D7Fp8x3tc/sPGJL1WjuBAAYAfDaYhmHm4CNmVeEUXwAAFCCAAQBQ
gAAGAEABAhgAAAUIYAAAFCCAAQBQgAAGAEABAhgAAAUIYAAAFCCAAQBQgAAGAEABAhgAAAW4GEO6
[truncated: 1,989,611 more chars]
